# Supplementary material for: Dysregulation of PI4P in the trans Golgi regions activates the mammalian Golgi stress response
Source: J Biol Chem. 2024 Dec 13;301(1):108075. doi: 10.1016/j.jbc.2024.108075 (PMC11770552; doi:10.1016/j.jbc.2024.108075)
Supplement: Supplemental data 1 [file mmc1.xls]

Gene	Target	IonXpress_001	IonXpress_002	IonXpress_003	IonXpress_004	IonXpress_005	IonXpress_006	COSMIC_CGC_FLAG	NCBI_NAME	HGNC_SYMBOL_ACC	MIM_MORBID_DESCRIPTION	ENTREZ_GENE_ID	U133PLUS2_PSID
SEC24B-AS1	AMPL37741840	0.342	0.436	1.106	0.394	0.338	0.415	0	SEC24B_antisense_RNA_1	44003	.	100533182	1569713_at
A1BG	AMPL17425613	0.068	0.145	0.074	0.131	0.135	0.059	0	alpha-1-B_glycoprotein	5	.	1	229819_at
A1CF	AMPL36593459	0.000	0.000	0.000	0.000	0.068	0.000	0	APOBEC1_complementation_factor	24086	.	29974	220951_s_at,241547_at
GGACT	AMPL17367653	0.274	0.000	0.147	0.131	0.135	0.356	0	gamma-glutamylamine_cyclotransferase	25100	.	87769	232422_at,237869_at
A2M	AMPL1384	25.521	36.088	27.197	41.658	15.537	22.941	0	alpha-2-macroglobulin	7	.	2	217757_at
A2ML1	AMPL35942968	0.000	0.000	0.000	0.000	0.000	0.000	0	alpha-2-macroglobulin-like_1	23336	.	144568	1553505_at,1564307_a_at
A2MP1	AMPL37631703	0.000	0.000	0.147	0.000	0.203	0.000	0	alpha-2-macroglobulin_pseudogene_1	8	.	3	.
A4GALT	AMPL31888788	15.258	13.869	12.309	17.516	11.281	15.413	0	alpha_1_4-galactosyltransferase	18149	BLOOD_GROUP__P1PK_SYSTEM	53947	.
A4GNT	AMPL32378916	0.000	0.000	0.000	0.000	0.000	0.000	0	alpha-1_4-N-acetylglucosaminyltransferase	17968	.	51146	221131_at
AAAS	AMPL33679306	79.848	94.321	62.060	74.854	94.776	90.639	0	achalasia__adrenocortical_insufficiency__alacrimia	13666	ACHALASIA-ADDISONIANISM-ALACRIMA_SYNDROME__AAAS	8086	218075_at
AACS	AMPL36995895	40.642	37.249	49.383	42.905	49.854	36.042	0	acetoacetyl-CoA_synthetase	21298	.	65985	218434_s_at
AADAC	AMPL5825582	0.000	0.000	0.000	0.000	0.068	0.000	0	arylacetamide_deacetylase	17	.	13	205969_at
AADACL2	AMPL22311173	0.000	0.000	0.000	0.000	0.000	0.000	0	arylacetamide_deacetylase-like_2	24427	.	344752	240420_at
AADACL3	AMPL4449457	0.000	0.000	0.000	0.000	0.000	0.000	0	arylacetamide_deacetylase-like_3	32037	.	126767	.
AADACL4	AMPL612401	0.000	0.000	0.000	0.000	0.000	0.000	0	arylacetamide_deacetylase-like_4	32038	.	343066	.
AADAT	AMPL32613953	9.305	7.261	8.845	8.529	6.823	6.343	0	aminoadipate_aminotransferase	17929	.	51166	223593_at
AAGAB	AMPL14432082	74.374	63.898	76.433	58.519	80.725	78.843	0	alpha-_and_gamma-adaptin_binding_protein	25662	KERATODERMA__PALMOPLANTAR__PUNCTATE_TYPE_IA__PPKP1A	79719	202851_at,202852_s_at
AAK1	AMPL25904291	0.889	0.726	0.737	1.378	0.946	0.652	0	AP2_associated_kinase_1	19679	.	22848	205434_s_at,205435_s_at,211186_s_at,214956_at,214998_at,238100_at
AAMP	AMPL3466806	79.369	100.276	102.008	100.112	88.629	88.328	0	angio-associated__migratory_cell_protein	18	.	14	201511_at
AANAT	AMPL3275619	0.000	0.000	0.000	0.066	0.000	0.000	0	aralkylamine_N-acetyltransferase	19	DELAYED_SLEEP_PHASE_SYNDROME__SUSCEPTIBILITY_TO__DSPS	15	207225_at
AARS	AMPL10784042	198.969	183.778	232.615	240.635	220.356	243.464	0	alanyl-tRNA_synthetase	20	CHARCOT-MARIE-TOOTH_DISEASE__AXONAL__TYPE_2N__CMT2N	16	201000_at
AARS2	AMPL31469233	10.058	13.723	8.329	13.514	10.065	9.781	0	alanyl-tRNA_synthetase_2__mitochondrial	21022	COMBINED_OXIDATIVE_PHOSPHORYLATION_DEFICIENCY_8__COXPD8	57505	230024_at,231845_at
PTGES3L-AARSD1	AMPL4663429	0.616	1.380	0.663	1.443	0.608	0.534	0	PTGES3L-AARSD1_readthrough	43946	.	100885848,100885850	222064_s_at
AASDH	AMPL21447136	1.779	1.960	1.327	2.099	1.756	2.016	0	aminoadipate-semialdehyde_dehydrogenase	23993	.	132949	228041_at,235435_at
AASDHPPT	AMPL25092600	38.795	31.513	39.211	34.770	35.195	31.181	0	aminoadipate-semialdehyde_dehydrogenase-phosphopantetheinyl_transferase	14235	.	60496	202169_s_at,202170_s_at
AASS	AMPL29326360	2.121	2.759	3.317	1.706	2.162	1.897	0	aminoadipate-semialdehyde_synthase	17366	HYPERLYSINEMIA	10157	210852_s_at,214829_at
AATF	AMPL12558335	140.879	114.072	152.202	102.605	134.024	109.906	0	apoptosis_antagonizing_transcription_factor	19235	.	26574	209165_at
AATK	AMPL5542914	0.000	0.073	0.074	0.066	0.338	0.059	0	apoptosis-associated_tyrosine_kinase	21	.	9625	205986_at
ABAT	AMPL33853761	0.000	0.436	0.000	0.000	0.068	0.059	0	4-aminobutyrate_aminotransferase	23	GABA-TRANSAMINASE_DEFICIENCY	18	206527_at,209459_s_at,209460_at
ABCA1	AMPL28385508	1.574	4.211	1.695	4.330	2.770	4.505	0	ATP-binding_cassette__sub-family_A__ABC1__member_1	29	ATP-BINDING_CASSETTE__SUBFAMILY_A__MEMBER_1__ABCA1,HYPOALPHALIPOPROTEINEMIA__PRIMARY,TANGIER_DISEASE__TGD	19	1570279_at,203504_s_at,203505_at,216066_at
ABCA10	AMPL18549579	0.000	0.145	0.074	0.000	0.000	0.000	0	ATP-binding_cassette__sub-family_A__ABC1__member_10	30	.	10349	.
ABCA12	AMPL15858282	0.000	0.145	0.074	0.066	0.135	0.000	0	ATP-binding_cassette__sub-family_A__ABC1__member_12	14637	ICHTHYOSIS__CONGENITAL__AUTOSOMAL_RECESSIVE_4A__ARCI4A,ICHTHYOSIS__CONGENITAL__AUTOSOMAL_RECESSIVE_4B__ARCI4B	26154	215465_at
ABCA13	AMPL34481782	0.000	0.000	0.000	0.000	0.000	0.000	0	ATP-binding_cassette__sub-family_A__ABC1__member_13	14638	.	154664	1553295_at,1553604_at,1553605_a_at
ABCA17P	AMPL19877459	0.000	0.000	0.074	0.000	0.000	0.059	0	ATP-binding_cassette__sub-family_A__ABC1__member_17__pseudogene	32972	.	650655	231164_at
ABCA2	AMPL8099046	73.484	53.732	90.953	63.505	67.485	59.754	0	ATP-binding_cassette__sub-family_A__ABC1__member_2	32	.	20	210100_s_at,212772_s_at
ABCA3	AMPL5076273	7.526	6.608	9.877	4.330	8.579	8.121	0	ATP-binding_cassette__sub-family_A__ABC1__member_3	33	SURFACTANT_METABOLISM_DYSFUNCTION__PULMONARY__3__SMDP3	21	204343_at
ABCA4	AMPL3661170	0.000	0.000	0.000	0.000	0.000	0.000	0	ATP-binding_cassette__sub-family_A__ABC1__member_4	34	CONE-ROD_DYSTROPHY_3__CORD3,MACULAR_DEGENERATION__AGE-RELATED__2__ARMD2,RETINITIS_PIGMENTOSA_19__RP19,STARGARDT_DISEASE_1__STGD1	24	1569102_at,210082_at
ABCA5	AMPL16435662	7.389	3.921	7.592	9.447	4.323	3.675	0	ATP-binding_cassette__sub-family_A__ABC1__member_5	35	.	23461	213353_at
ABCA6	AMPL18550501	0.000	0.000	0.000	0.000	0.000	0.000	0	ATP-binding_cassette__sub-family_A__ABC1__member_6	36	.	23460	217504_at
ABCA7	AMPL31288152	13.890	12.489	9.508	12.727	12.497	9.129	0	ATP-binding_cassette__sub-family_A__ABC1__member_7	37	.	10347	219577_s_at
ABCA8	AMPL13251723	2.326	1.089	2.727	2.231	2.027	1.482	0	ATP-binding_cassette__sub-family_A__ABC1__member_8	38	.	10351	1565778_at,204719_at
ABCA9	AMPL15770940	0.000	0.000	0.000	0.000	0.000	0.000	0	ATP-binding_cassette__sub-family_A__ABC1__member_9	39	.	10350	235335_at,239185_at,242541_at
ABCB1	AMPL5599607	1.232	0.944	0.737	0.328	0.135	0.771	0	ATP-binding_cassette__sub-family_B__MDR_TAP__member_1	40	INFLAMMATORY_BOWEL_DISEASE_13__IBD13	5243	209993_at,209994_s_at,243951_at
ABCB10	AMPL12686552	40.163	29.698	36.632	30.834	41.747	34.264	0	ATP-binding_cassette__sub-family_B__MDR_TAP__member_10	41	.	23456	223320_s_at
ABCB11	AMPL7530015	0.137	0.073	0.147	0.131	0.000	0.000	0	ATP-binding_cassette__sub-family_B__MDR_TAP__member_11	42	CHOLESTASIS__BENIGN_RECURRENT_INTRAHEPATIC__2__BRIC2,CHOLESTASIS__PROGRESSIVE_FAMILIAL_INTRAHEPATIC__2__PFIC2	8647	208288_at,211224_s_at
ABCB4	AMPL5513474	0.205	0.073	0.221	0.066	0.000	0.059	0	ATP-binding_cassette__sub-family_B__MDR_TAP__member_4	45	CHOLESTASIS__INTRAHEPATIC__OF_PREGNANCY_3__ICP3,CHOLESTASIS__PROGRESSIVE_FAMILIAL_INTRAHEPATIC__3__PFIC3,GALLBLADDER_DISEASE_1__GBD1	5244	1570505_at,207819_s_at,209994_s_at
ABCB5	AMPL6715085	0.000	0.000	0.000	0.000	0.068	0.000	0	ATP-binding_cassette__sub-family_B__MDR_TAP__member_5	46	.	340273	1555371_at,1569072_s_at,240717_at,243167_at
ABCB6	AMPL29447135	69.105	70.505	62.502	74.001	71.133	79.080	0	ATP-binding_cassette__sub-family_B__MDR_TAP__member_6	47	BLOOD_GROUP__LANGEREIS_SYSTEM__LAN,MICROPHTHALMIA__ISOLATED__WITH_COLOBOMA_7__MCOPCB7	10058	203192_at
ABCB7	AMPL28554255	57.611	50.973	52.257	47.694	49.786	50.092	0	ATP-binding_cassette__sub-family_B__MDR_TAP__member_7	48	ANEMIA__SIDEROBLASTIC__AND_SPINOCEREBELLAR_ATAXIA__ASAT	22	209620_s_at
ABCB8	AMPL12342162	3.900	4.574	3.759	4.592	2.972	2.845	0	ATP-binding_cassette__sub-family_B__MDR_TAP__member_8	49	.	11194	206317_s_at,229539_at
ABCB9	AMPL30785555	0.274	0.218	0.221	0.459	0.608	0.771	0	ATP-binding_cassette__sub-family_B__MDR_TAP__member_9	50	.	23457	1555323_at,207321_s_at,214209_s_at,232950_s_at
ABCC1	AMPL28603395	73.895	58.379	65.672	67.834	83.427	60.169	0	ATP-binding_cassette__sub-family_C__CFTR_MRP__member_1	51	.	4363	202804_at,202805_s_at
ABCC10	AMPL7136100	14.984	8.931	10.908	9.906	12.497	11.323	0	ATP-binding_cassette__sub-family_C__CFTR_MRP__member_10	52	.	89845	213485_s_at,215873_x_at
ABCC11	AMPL16427617	0.000	0.000	0.000	0.000	0.000	0.237	0	ATP-binding_cassette__sub-family_C__CFTR_MRP__member_11	14639	APOCRINE_GLAND_SECRETION__VARIATION_IN	85320	1554911_at,224146_s_at
ABCC12	AMPL16211125	0.000	0.000	0.000	0.000	0.000	0.000	0	ATP-binding_cassette__sub-family_C__CFTR_MRP__member_12	14640	.	94160	1552590_a_at,1553410_a_at
ABCC2	AMPL3093849	0.753	0.581	0.147	1.903	0.338	0.474	0	ATP-binding_cassette__sub-family_C__CFTR_MRP__member_2	53	DUBIN-JOHNSON_SYNDROME__DJS	1244	206155_at
ABCC3	AMPL11367250	19.090	19.024	17.395	24.142	17.496	16.598	0	ATP-binding_cassette__sub-family_C__CFTR_MRP__member_3	54	.	8714	208161_s_at,209641_s_at,214979_at,230682_x_at,239217_x_at
ABCC4	AMPL27233725	16.490	14.885	15.110	16.401	12.497	13.160	0	ATP-binding_cassette__sub-family_C__CFTR_MRP__member_4	55	.	10257	1554918_a_at,1555039_a_at,203196_at
ABCC5	AMPL28800826	29.626	20.767	29.187	27.816	24.116	26.973	0	ATP-binding_cassette__sub-family_C__CFTR_MRP__member_5	56	.	10057	1558460_at,209380_s_at,226363_at
ABCC6	AMPL9526889	0.000	0.218	0.000	0.000	0.000	0.000	0	ATP-binding_cassette__sub-family_C__CFTR_MRP__member_6	57	ARTERIAL_CALCIFICATION__GENERALIZED__OF_INFANCY__2__GACI2,PSEUDOXANTHOMA_ELASTICUM__PXE	101930322,368	208480_s_at,214033_at,215559_at
ABCC8	AMPL1955595	4.995	5.518	4.422	10.497	8.444	10.908	0	ATP-binding_cassette__sub-family_C__CFTR_MRP__member_8	59	DIABETES_MELLITUS__PERMANENT_NEONATAL__PNDM,DIABETES_MELLITUS__TRANSIENT_NEONATAL__2,HYPERINSULINEMIC_HYPOGLYCEMIA__FAMILIAL__1__HHF1,HYPERINSULINEMIC_HYPOGLYCEMIA__FAMILIAL__3__HHF3,HYPOGLYCEMIA__LEUCINE-INDUCED__LIH	6833	210246_s_at
ABCC9	AMPL31159527	0.000	0.000	0.000	0.000	0.000	0.000	0	ATP-binding_cassette__sub-family_C__CFTR_MRP__member_9	60	ATRIAL_FIBRILLATION__FAMILIAL__12__ATFB12,CANTU_SYNDROME,CARDIOMYOPATHY__DILATED__1O__CMD1O	10060	1557374_at,208462_s_at,208561_at,208562_s_at,235578_at
ABCD1	AMPL4354534	79.642	68.109	78.275	71.574	75.794	62.244	0	ATP-binding_cassette__sub-family_D__ALD__member_1	61	ADRENOLEUKODYSTROPHY__ALD	215	205142_x_at
ABCD2	AMPL30300100	0.068	0.073	0.000	0.000	0.000	0.000	0	ATP-binding_cassette__sub-family_D__ALD__member_2	66	.	225	207583_at
ABCD3	AMPL10799498	89.974	89.602	75.990	93.551	90.182	79.436	0	ATP-binding_cassette__sub-family_D__ALD__member_3	67	.	5825	1554878_a_at,202850_at
ABCD4	AMPL28234371	11.905	13.070	12.014	12.662	13.578	11.145	0	ATP-binding_cassette__sub-family_D__ALD__member_4	68	METHYLMALONIC_ACIDURIA_AND_HOMOCYSTINURIA__cblJ_TYPE__MAHCJ	5826	203981_s_at,203982_s_at
ABCE1	AMPL8835806	170.095	142.971	204.385	140.786	128.687	123.836	0	ATP-binding_cassette__sub-family_E__OABP__member_1	69	.	6059	201872_s_at,201873_s_at
ABCF1	AMPL1062180	124.937	143.116	161.562	134.882	136.321	139.546	0	ATP-binding_cassette__sub-family_F__GCN20__member_1	70	.	23	200045_at
ABCF2	AMPL28710948	145.874	143.697	153.234	126.025	146.791	128.164	0	ATP-binding_cassette__sub-family_F__GCN20__member_2	71	.	10061	207622_s_at,207623_at,209246_at,209247_s_at,214232_at
ABCF3	AMPL33247607	39.753	55.184	40.907	51.171	56.001	59.399	0	ATP-binding_cassette__sub-family_F__GCN20__member_3	72	.	55324	202394_s_at
ABCG1	AMPL29470197	0.889	1.452	0.516	1.903	0.743	1.186	0	ATP-binding_cassette__sub-family_G__WHITE__member_1	73	.	9619	204567_s_at,211113_s_at
ABCG2	AMPL28876904	0.821	0.581	0.590	0.656	0.540	0.593	0	ATP-binding_cassette__sub-family_G__WHITE__member_2	74	BLOOD_GROUP__JUNIOR_SYSTEM__JR,URIC_ACID_CONCENTRATION__SERUM__QUANTITATIVE_TRAIT_LOCUS_1__UAQTL1	9429	209735_at
ABCG4	AMPL35962683	0.000	0.000	0.000	0.066	0.135	0.059	0	ATP-binding_cassette__sub-family_G__WHITE__member_4	13884	.	64137	207593_at
ABCG5	AMPL37320861	0.000	0.000	0.000	0.000	0.000	0.000	0	ATP-binding_cassette__sub-family_G__WHITE__member_5	13886	SITOSTEROLEMIA	64240	220383_at
ABCG8	AMPL37439385	0.000	0.000	0.000	0.000	0.000	0.000	0	ATP-binding_cassette__sub-family_G__WHITE__member_8	13887	GALLBLADDER_DISEASE_4__GBD4,SITOSTEROLEMIA	64241	231751_at
ABHD1	AMPL16990403	0.616	0.581	0.811	0.918	0.878	0.889	0	abhydrolase_domain_containing_1	17553	.	84696	236461_at
ABHD10	AMPL34005486	13.958	16.265	11.056	14.761	14.591	16.539	0	abhydrolase_domain_containing_10	25656	.	55347	218633_x_at,222697_s_at
ABHD11	AMPL35722665	11.358	10.746	9.066	9.775	11.551	12.212	0	abhydrolase_domain_containing_11	16407	.	83451	1552470_a_at,1552800_at,221927_s_at
ABHD12	AMPL32297518	28.942	36.668	38.106	33.983	40.734	42.622	0	abhydrolase_domain_containing_12	15868	POLYNEUROPATHY__HEARING_LOSS__ATAXIA__RETINITIS_PIGMENTOSA__AND_CATARACT_	26090	224742_at,228123_s_at,228124_at
ABHD12B	AMPL7873511	0.000	0.000	0.000	0.000	0.000	0.000	0	abhydrolase_domain_containing_12B	19837	.	100616234,145447	237974_at
ABHD13	AMPL16027178	4.174	3.050	1.990	3.018	4.526	2.075	0	abhydrolase_domain_containing_13	20293	.	84945	234993_at,235348_at
ABHD14A	AMPL25862037	31.337	39.936	28.524	37.591	45.260	46.654	0	abhydrolase_domain_containing_14A	24538	.	25864	210006_at
ABHD14B	AMPL6719779	68.011	74.353	54.984	63.570	79.036	74.041	0	abhydrolase_domain_containing_14B	28235	.	84836	224821_at
ABHD15	AMPL20585213	19.090	14.014	22.775	16.860	21.076	16.124	0	abhydrolase_domain_containing_15	26971	.	116236	226796_at
ABHD16A	AMPL36420922	16.147	18.806	16.436	17.844	18.442	19.325	0	abhydrolase_domain_containing_16A	13921	.	7920	224756_s_at,230221_at
ABHD16B	AMPL17532477	3.421	1.960	1.769	4.133	2.094	3.023	0	abhydrolase_domain_containing_16B	16128	.	140701	234002_at
ABHD2	AMPL17078991	41.805	42.840	41.496	45.529	41.139	40.903	0	abhydrolase_domain_containing_2	18717	.	11057	205566_at,221815_at,225337_at,228490_at,63825_at,87100_at
ABHD3	AMPL17297898	29.490	36.378	28.303	39.953	25.670	34.679	0	abhydrolase_domain_containing_3	18718	.	171586	213017_at
ABHD4	AMPL37127761	71.500	91.344	59.996	99.718	67.688	83.941	0	abhydrolase_domain_containing_4	20154	.	63874	218581_at,242023_at
ABHD5	AMPL33305114	56.242	36.668	55.942	50.974	36.613	35.627	0	abhydrolase_domain_containing_5	21396	CHANARIN-DORFMAN_SYNDROME__CDS	51099	218739_at
ABHD6	AMPL32219778	8.963	10.311	14.815	11.284	11.349	13.279	0	abhydrolase_domain_containing_6	21398	.	57406	221552_at,221679_s_at,45288_at
ABHD8	AMPL37207261	11.016	11.836	12.309	13.318	20.603	19.325	0	abhydrolase_domain_containing_8	23759	.	79575	219101_x_at
ABI1	AMPL983412	78.205	77.839	69.578	75.445	76.807	79.376	1	abl-interactor_1	11320	.	10006	209027_s_at,209028_s_at
ABI2	AMPL27003455	26.958	24.107	32.504	23.880	31.007	31.300	0	abl-interactor_2	24011	.	10152	207268_x_at,209856_x_at,211793_s_at,225098_at,225112_at,231075_x_at
ABI3	AMPL32495296	0.205	0.000	0.369	0.000	0.068	0.059	0	ABI_family__member_3	29859	.	51225	223615_at
ABI3BP	AMPL25539060	0.000	0.073	0.295	0.197	0.068	0.059	0	ABI_family__member_3__NESH__binding_protein	17265	.	25890	1559077_at,220518_at,223395_at
ABL1	AMPL28966626	194.932	145.512	186.180	141.048	190.228	166.400	1	c-abl_oncogene_1__non-receptor_tyrosine_kinase	76	LEUKEMIA__CHRONIC_MYELOID__CML	25	202123_s_at
ABL2	AMPL27388698	50.632	41.170	56.753	41.134	32.290	32.308	1	c-abl_oncogene_2__non-receptor_tyrosine_kinase	77	.	27	206411_s_at,226893_at,231907_at
ABLIM1	AMPL8365011	4.242	2.904	4.201	1.771	2.162	2.312	0	actin_binding_LIM_protein_1	78	.	3983	200965_s_at,210461_s_at
ABLIM2	AMPL2772997	0.068	0.290	0.000	0.197	0.270	0.000	0	actin_binding_LIM_protein_family__member_2	19195	.	84448	1567623_at,228132_at,236087_at,242624_at
ABLIM3	AMPL26412001	4.174	2.759	2.506	2.362	2.229	1.897	0	actin_binding_LIM_protein_family__member_3	29132	.	22885	205730_s_at
ABO	AMPL31007531	0.000	0.000	0.000	0.000	0.000	0.000	0	ABO_blood_group__transferase_A__alpha_1-3-N-acetylgalactosaminyltransferase__transferase_B__alpha_1-3-galactosyltransferase	79	ABO_GLYCOSYLTRANSFERASE__ABO	28	214504_at,216929_x_at
ABP1	AMPL2573026	0.205	0.290	0.074	0.328	0.068	0.178	0	.	.	.	.	.
ABR	AMPL36685851	0.616	0.000	0.147	0.066	0.405	0.119	0	active_BCR-related	81	.	29	212895_s_at,214671_s_at,231400_s_at
ABRA	AMPL34219580	0.000	0.000	0.000	0.000	0.000	0.000	0	actin-binding_Rho_activating_protein	30655	.	137735	1552731_at,1552732_at
ABT1	AMPL13223807	30.653	34.127	31.546	42.511	34.046	32.426	0	activator_of_basal_transcription_1	17369	.	29777	218405_at
ABTB1	AMPL16445718	14.095	17.935	11.572	20.468	11.551	25.076	0	ankyrin_repeat_and_BTB__POZ__domain_containing_1	18275	.	80325	226442_at,228848_at,229164_s_at,242567_at
ABTB2	AMPL34779187	28.600	18.879	20.859	19.484	15.605	15.116	0	ankyrin_repeat_and_BTB__POZ__domain_containing_2	23842	.	25841	213497_at,232624_at
ACAA1	AMPL9520710	51.453	56.201	49.751	54.714	74.781	68.647	0	acetyl-CoA_acyltransferase_1	82	.	30	202025_x_at,214274_s_at
ACAA2	AMPL27900686	75.811	68.182	65.966	70.590	65.323	66.750	0	acetyl-CoA_acyltransferase_2	83	.	10449	202002_at,202003_s_at
ACACA	AMPL22279197	71.705	58.960	74.443	62.258	68.093	71.611	0	acetyl-CoA_carboxylase_alpha	84	ACETYL-CoA_CARBOXYLASE_DEFICIENCY__ACACAD	31	212186_at,214358_at
ACACB	AMPL4793463	11.289	7.624	9.361	8.069	9.457	10.315	0	acetyl-CoA_carboxylase_beta	85	.	32	1552615_at,1552616_a_at,214584_x_at,221928_at,43427_at,49452_at
ACAD10	AMPL1491619	14.437	12.634	12.825	14.105	16.213	17.547	0	acyl-CoA_dehydrogenase_family__member_10	21597	.	80724	219986_s_at,237482_s_at,238655_at
ACAD8	AMPL25426669	22.237	21.130	28.524	22.174	20.671	24.186	0	acyl-CoA_dehydrogenase_family__member_8	87	ISOBUTYRYL-CoA_DEHYDROGENASE_DEFICIENCY	27034	221669_s_at
ACAD9	AMPL24496230	71.911	61.792	67.588	87.450	74.443	79.436	0	acyl-CoA_dehydrogenase_family__member_9	21497	ACYL-CoA_DEHYDROGENASE_FAMILY__MEMBER_9__DEFICIENCY_OF	28976	224160_s_at
ACADL	AMPL7739345	3.695	2.469	3.906	1.443	1.419	1.126	0	acyl-CoA_dehydrogenase__long_chain	88	ACYL-CoA_DEHYDROGENASE__VERY_LONG-CHAIN__DEFICIENCY_OF__ACADVLD	33	206068_s_at,206069_s_at
ACADM	AMPL1584268	61.237	52.715	45.181	51.302	46.341	60.584	0	acyl-CoA_dehydrogenase__C-4_to_C-12_straight_chain	89	ACYL-CoA_DEHYDROGENASE__MEDIUM-CHAIN__DEFICIENCY_OF__ACADMD	34	202502_at
ACADS	AMPL7825	4.926	3.050	3.538	3.477	4.661	3.853	0	acyl-CoA_dehydrogenase__C-2_to_C-3_short_chain	90	ACYL-CoA_DEHYDROGENASE__SHORT-CHAIN__DEFICIENCY_OF__ACADSD	35	202366_at
ACADSB	AMPL7222152	6.500	5.736	6.044	6.954	7.701	8.240	0	acyl-CoA_dehydrogenase__short_branched_chain	91	2-METHYLBUTYRYL-CoA_DEHYDROGENASE_DEFICIENCY	36	205355_at,226030_at
ACADVL	AMPL10181	93.258	86.479	70.241	78.593	81.671	85.186	0	acyl-CoA_dehydrogenase__very_long_chain	92	ACYL-CoA_DEHYDROGENASE__VERY_LONG-CHAIN__DEFICIENCY_OF__ACADVLD	37	200710_at
ACAN	AMPL12103662	0.000	0.000	0.000	0.000	0.000	0.000	0	aggrecan	319	.	176	1554950_at,205679_x_at,207692_s_at,217161_x_at
ACAP1	AMPL24152985	3.489	5.518	3.833	4.395	4.121	5.513	0	ArfGAP_with_coiled-coil__ankyrin_repeat_and_PH_domains_1	16467	.	9744	205212_s_at,205213_at
ACAP2	AMPL13640857	38.453	35.289	35.305	32.474	32.087	35.272	0	ArfGAP_with_coiled-coil__ankyrin_repeat_and_PH_domains_2	16469	.	23527	1552472_a_at,212476_at
ACAP3	AMPL13987354	17.858	14.740	15.920	16.139	14.997	16.184	0	ArfGAP_with_coiled-coil__ankyrin_repeat_and_PH_domains_3	16754	.	116983	225529_at,225542_at
ACAT1	AMPL12118	54.805	56.491	73.927	74.001	77.483	66.987	0	acetyl-CoA_acetyltransferase_1	93	ALPHA-METHYLACETOACETIC_ACIDURIA	38	1554947_at,1559239_s_at,205412_at
ACAT2	AMPL26878106	156.274	110.368	125.078	97.815	168.341	112.158	0	acetyl-CoA_acetyltransferase_2	94	.	39	209608_s_at
ACBD3	AMPL37003194	52.137	82.922	53.731	73.148	53.974	87.853	0	acyl-CoA_binding_domain_containing_3	15453	.	64746	202323_s_at,202324_s_at
ACBD4	AMPL4357019	10.400	10.601	10.540	10.759	10.876	9.544	0	acyl-CoA_binding_domain_containing_4	23337	.	79777	219413_at
ACBD5	AMPL36270060	29.626	28.681	31.841	32.408	26.683	29.581	0	acyl-CoA_binding_domain_containing_5	23338	.	91452	1568877_a_at,225663_at
ACBD6	AMPL15181913	44.132	29.335	63.092	41.068	41.747	45.705	0	acyl-CoA_binding_domain_containing_6	23339	.	84320	225317_at
ACBD7	AMPL5908011	0.479	0.218	0.442	0.722	0.676	0.296	0	acyl-CoA_binding_domain_containing_7	17715	.	414149	.
ASIC2	AMPL2568680	0.000	0.000	0.000	0.000	0.000	0.000	0	acid-sensing__proton-gated__ion_channel_2	99	.	40	206690_at
ASIC1	AMPL31611909	17.721	13.143	16.805	13.318	17.429	13.990	0	acid-sensing__proton-gated__ion_channel_1	100	.	41	205156_s_at,37953_s_at
ASIC3	AMPL30664287	0.547	0.799	0.737	0.590	0.540	1.067	0	acid-sensing__proton-gated__ion_channel_3	101	.	9311	207561_s_at
ASIC5	AMPL31114683	0.000	0.000	0.000	0.000	0.000	0.000	0	,acid-sensing__proton-gated__ion_channel_family_member_5	17537	.	51802	1564504_at
ACCS	AMPL2394683	0.958	1.815	1.400	1.509	1.216	1.778	0	1-aminocyclopropane-1-carboxylate_synthase_homolog__Arabidopsis__non-functional	23989	.	84680	228264_at
ACCSL	AMPL288585	0.068	0.000	0.000	0.000	0.000	0.000	0	1-aminocyclopropane-1-carboxylate_synthase_homolog__Arabidopsis__non-functional_-like	34391	.	390110	.
ACD	AMPL5993884	17.037	21.202	19.900	18.960	21.684	19.266	0	adrenocortical_dysplasia_homolog__mouse	25070	.	65057	204617_s_at
ACE	AMPL3025819	0.000	0.073	0.000	0.000	0.000	0.000	0	angiotensin_I_converting_enzyme	2707	ANGIOTENSIN_I-CONVERTING_ENZYME__ACE,HEMORRHAGE__INTRACEREBRAL__SUSCEPTIBILITY_TO__ICH,MICROVASCULAR_COMPLICATIONS_OF_DIABETES__SUSCEPTIBILITY_TO__3__MVCD3,RENAL_TUBULAR_DYSGENESIS__RTD,STROKE__ISCHEMIC	1636	209749_s_at,227463_at
ACE2	AMPL35536452	0.068	0.000	0.000	0.000	0.000	0.059	0	angiotensin_I_converting_enzyme_2	13557	.	59272	219962_at,222257_s_at
ACER1	AMPL17211398	0.000	0.000	0.000	0.000	0.000	0.000	0	alkaline_ceramidase_1	18356	.	125981	1553929_at
ACER2	AMPL1493437	4.584	3.195	5.896	3.018	2.905	4.268	0	alkaline_ceramidase_2	23675	.	340485	.
ACER3	AMPL32851651	14.232	11.618	14.004	16.270	12.565	12.390	0	alkaline_ceramidase_3	16066	.	55331	222687_s_at,222688_at,222689_at,227776_at,238945_at
ACHE	AMPL33186225	0.000	0.000	0.000	0.000	0.000	0.000	0	acetylcholinesterase__Yt_blood_group	108	YT_BLOOD_GROUP_ANTIGEN	43	205377_s_at,205378_s_at,240280_at
ACIN1	AMPL24295956	33.663	33.328	34.494	39.494	43.977	45.705	0	apoptotic_chromatin_condensation_inducer_1	17066	.	22985	201715_s_at
ACLY	AMPL1076044	1041.781	750.288	1006.228	721.446	1012.678	865.017	0	ATP_citrate_lyase	115	.	47	201127_s_at,201128_s_at,210337_s_at
ACMSD	AMPL17496093	0.000	0.000	0.000	0.000	0.000	0.000	0	aminocarboxymuconate_semialdehyde_decarboxylase	19288	.	130013	230602_at
ACN9	AMPL30778507	36.811	35.361	41.570	37.657	32.628	33.434	0	ACN9_homolog__S._cerevisiae	21752	.	57001	218981_at
ACO1	AMPL8041086	94.284	71.304	86.235	69.147	81.941	70.366	0	aconitase_1__soluble	117	.	48	207071_s_at,237622_at
ACO2	AMPL5067366	206.153	248.329	175.861	173.982	280.207	262.137	0	aconitase_2__mitochondrial	118	INFANTILE_CEREBELLAR-RETINAL_DEGENERATION__ICRD	50	200793_s_at
ACOT11	AMPL36466747	4.926	3.776	4.865	4.986	5.404	4.150	0	acyl-CoA_thioesterase_11	18156	.	26027	1554938_a_at,1555321_at,214763_at,216103_at
ACOT12	AMPL16275627	0.000	0.073	0.000	0.000	0.000	0.000	0	acyl-CoA_thioesterase_12	24436	.	134526	238160_at
ACOT13	AMPL31536489	42.216	47.052	48.793	50.909	47.354	50.270	0	acyl-CoA_thioesterase_13	20999	.	55856	204565_at
ACOT2	AMPL13144765	15.600	15.611	17.689	20.600	21.279	18.792	0	acyl-CoA_thioesterase_2	18431	.	10965	202982_s_at
ACOT4	AMPL35719990	3.216	2.904	2.653	3.477	3.580	2.490	0	acyl-CoA_thioesterase_4	19748	.	122970	229534_at
ACOT6	AMPL5780307	0.000	0.073	0.000	0.066	0.000	0.000	0	acyl-CoA_thioesterase_6	33159	.	641372	241949_at
ACOT7	AMPL21011666	65.753	63.534	75.990	62.324	77.820	64.793	0	acyl-CoA_thioesterase_7	24157	.	11332	208002_s_at,215728_s_at
ACOT8	AMPL29351247	38.316	47.996	30.146	38.509	49.448	34.560	0	acyl-CoA_thioesterase_8	15919	.	10005	204212_at,236514_at
ACOT9	AMPL4319307	60.416	66.439	63.166	67.178	62.621	56.494	0	acyl-CoA_thioesterase_9	17152	.	23597	221641_s_at,239277_at
ACOX1	AMPL29431396	42.832	42.042	41.275	43.889	39.721	50.862	0	acyl-CoA_oxidase_1__palmitoyl	119	PEROXISOMAL_ACYL-CoA_OXIDASE_DEFICIENCY	51	209600_s_at,213501_at,227962_at
ACOX2	AMPL10092891	0.000	0.000	0.000	0.000	0.000	0.000	0	acyl-CoA_oxidase_2__branched_chain	120	.	8309	205364_at
ACOX3	AMPL7109428	21.279	16.700	15.920	12.465	22.225	15.531	0	acyl-CoA_oxidase_3__pristanoyl	121	.	8310	204241_at,204242_s_at
ACOXL	AMPL3056205	0.000	0.000	0.000	0.000	0.000	0.000	0	acyl-CoA_oxidase-like	25621	.	55289	220845_at,240189_at
ACP1	AMPL29290989	193.085	209.192	216.842	215.443	178.271	204.043	0	acid_phosphatase_1__soluble	122	.	52	1554808_at,201629_s_at,201630_s_at,215227_x_at
ACP2	AMPL8290283	39.958	45.745	38.032	46.185	45.463	45.468	0	acid_phosphatase_2__lysosomal	123	ACID_PHOSPHATASE_DEFICIENCY	53	202767_at
ACP5	AMPL5351157	0.137	0.145	0.000	0.131	0.000	0.059	0	acid_phosphatase_5__tartrate_resistant	124	SPONDYLOENCHONDRODYSPLASIA_WITH_IMMUNE_DYSREGULATION__SPENCDI	54	204638_at
ACP6	AMPL31246233	22.032	24.325	29.040	26.307	20.333	29.937	0	acid_phosphatase_6__lysophosphatidic	29609	.	51205	218795_at,242270_at
ACPL2	AMPL3096230	15.190	13.796	16.805	24.273	17.158	17.073	0	acid_phosphatase-like_2	26303	.	92370	226925_at,239475_at
ACPP	AMPL5134608	0.068	0.000	0.000	0.262	0.068	0.059	0	acid_phosphatase__prostate	125	.	55	204393_s_at,237030_at
ACPT	AMPL16220565	0.000	0.000	0.000	0.000	0.000	0.000	0	acid_phosphatase__testicular	14376	.	93650	241715_x_at
ACR	AMPL3268429	0.000	0.145	0.000	0.000	0.000	0.000	0	acrosin	126	.	49	207427_at
ACRBP	AMPL14383873	0.068	0.073	0.516	0.459	0.203	0.830	0	acrosin_binding_protein	17195	.	84519	223717_s_at,223718_at,230833_at
ACRC	AMPL18692381	0.616	1.234	0.663	1.115	0.676	0.711	0	acidic_repeat_containing	15805	.	93953	238825_at
ACRV1	AMPL8961356	0.000	0.000	0.000	0.000	0.000	0.059	0	acrosomal_vesicle_protein_1	127	.	56	206776_x_at,207969_x_at,207973_x_at,207990_x_at,207991_x_at,208013_s_at
ACSBG1	AMPL25798034	0.000	0.000	0.000	0.066	0.000	0.059	0	acyl-CoA_synthetase_bubblegum_family_member_1	29567	.	23205	206465_at,206466_at
ACSBG2	AMPL14995441	0.000	0.000	0.000	0.000	0.000	0.000	0	acyl-CoA_synthetase_bubblegum_family_member_2	24174	.	81616	221716_s_at
ACSF2	AMPL14062720	7.732	7.479	8.329	9.841	10.133	9.366	0	acyl-CoA_synthetase_family_member_2	26101	.	80221	218844_at
ACSF3	AMPL4274602	13.479	15.611	17.837	11.874	12.430	10.730	0	acyl-CoA_synthetase_family_member_3	27288	COMBINED_MALONIC_AND_METHYLMALONIC_ACIDURIA__CMAMMA	197322	1556552_a_at,227464_at,235823_at
ACSL1	AMPL11069973	20.458	19.314	20.343	16.991	19.725	15.354	0	acyl-CoA_synthetase_long-chain_family_member_1	3569	.	2180	201963_at,207275_s_at
ACSL3	AMPL20843448	130.548	114.943	135.471	157.646	125.107	152.113	1	acyl-CoA_synthetase_long-chain_family_member_3	3570	.	2181	201660_at,201661_s_at,201662_s_at,242726_at
ACSL4	AMPL34850670	76.563	51.699	69.283	64.489	57.690	84.534	0	acyl-CoA_synthetase_long-chain_family_member_4	3571	AMME_COMPLEX,MENTAL_RETARDATION__X-LINKED_63__MRX63	2182	202422_s_at,220010_at
ACSL5	AMPL33055158	1.095	2.033	2.211	1.771	1.689	1.363	0	acyl-CoA_synthetase_long-chain_family_member_5	16526	.	51703	218322_s_at,222592_s_at
ACSL6	AMPL822010	0.000	0.000	0.000	0.000	0.000	0.000	0	acyl-CoA_synthetase_long-chain_family_member_6	16496	.	23305	211207_s_at,213683_at,223918_at,229725_at
ACSM1	AMPL16603618	0.000	0.000	0.000	0.000	0.000	0.000	0	acyl-CoA_synthetase_medium-chain_family_member_1	18049	.	116285	215432_at
ACSM2A	AMPL334952	0.000	0.000	0.000	0.000	0.000	0.000	0	acyl-CoA_synthetase_medium-chain_family_member_2A	32017	.	123876	214069_at,230554_at,241914_s_at
ACSM2B	AMPL2666630	0.000	0.000	0.000	0.000	0.000	0.000	0	acyl-CoA_synthetase_medium-chain_family_member_2B	30931	.	348158	214069_at,230554_at,241914_s_at,241915_at
ACSM3	AMPL27262281	0.342	0.218	0.442	0.131	0.405	0.296	0	acyl-CoA_synthetase_medium-chain_family_member_3	10522	.	6296	205942_s_at,210377_at
ACSM4	AMPL5532938	0.000	0.000	0.000	0.000	0.000	0.000	0	acyl-CoA_synthetase_medium-chain_family_member_4	32016	.	341392	.
ACSM5	AMPL31616389	0.000	0.000	0.000	0.000	0.000	0.000	0	acyl-CoA_synthetase_medium-chain_family_member_5	26060	.	54988	1554514_at,220061_at,89977_at
ACSS2	AMPL3974985	0.137	0.000	0.147	0.000	0.405	0.059	0	acyl-CoA_synthetase_short-chain_family_member_2	15814	.	55902	234312_s_at
ACSS3	AMPL35061236	0.000	0.000	0.000	0.000	0.000	0.000	0	acyl-CoA_synthetase_short-chain_family_member_3	24723	.	79611	219616_at,229222_at
ACTA1	AMPL3109069	0.137	0.000	0.074	0.131	0.068	0.000	0	actin__alpha_1__skeletal_muscle	129	MYOPATHY__CONGENITAL__WITH_FIBER-TYPE_DISPROPORTION__CFTD,NEMALINE_MYOPATHY_3__NEM3	58	203872_at
ACTA2	AMPL10957017	58.295	49.375	68.767	71.967	62.621	50.033	0	actin__alpha_2__smooth_muscle__aorta	130	AORTIC_ANEURYSM__FAMILIAL_THORACIC_6__AAT6,MOYAMOYA_DISEASE_5__MYMY5,MULTISYSTEMIC_SMOOTH_MUSCLE_DYSFUNCTION_SYNDROME	59	200974_at,237522_at
ACTB	AMPL2343099	13923.643	11213.070	13123.636	11735.819	11905.102	9912.306	0	actin__beta	132	BARAITSER-WINTER_SYNDROME_1__BRWS1,DYSTONIA__JUVENILE-ONSET	60	200801_x_at,213867_x_at,224594_x_at,AFFX-HSAC07_X00351_3_at,AFFX-HSAC07_X00351_5_at,AFFX-HSAC07_X00351_M_at
ACTBL2	AMPL622288	0.000	0.000	0.000	0.066	0.000	0.059	0	actin__beta-like_2	17780	.	345651	.
ACTC1	AMPL29562124	23.195	29.335	15.036	20.796	18.847	23.179	0	actin__alpha__cardiac_muscle_1	143	ATRIAL_SEPTAL_DEFECT_5__ASD5,CARDIOMYOPATHY__DILATED__1R__CMD1R,CARDIOMYOPATHY__FAMILIAL_HYPERTROPHIC__11__CMH11	70	205132_at
ACTG1	AMPL11974436	9221.739	6754.912	6956.253	4736.406	8340.428	5255.963	0	actin__gamma_1	144	BARAITSER-WINTER_SYNDROME_2__BRWS2,DEAFNESS__AUTOSOMAL_DOMINANT_20__DFNA20	60,71	201550_x_at,211970_x_at,211983_x_at,211995_x_at,212363_x_at,212988_x_at,213214_x_at,221607_x_at,224585_x_at
ACTG2	AMPL10950176	1.847	1.670	3.096	3.477	1.216	1.363	0	actin__gamma_2__smooth_muscle__enteric	145	.	72	202274_at
ACTL10	AMPL2454857	2.874	2.033	2.506	2.559	1.351	2.608	0	actin-like_10	16127	.	170487	232619_at
ACTL6A	AMPL28278700	80.874	74.136	47.245	54.189	62.756	73.804	0	actin-like_6A	24124	.	86	202666_s_at
ACTL6B	AMPL31576066	0.000	0.000	0.000	0.000	0.000	0.000	0	actin-like_6B	160	.	51412	206013_s_at,206014_at
ACTL7A	AMPL12419260	0.000	0.000	0.000	0.131	0.068	0.296	0	actin-like_7A	161	.	10881	220501_at
ACTL7B	AMPL12867683	0.000	0.000	0.000	0.000	0.000	0.000	0	actin-like_7B	162	.	10880	220498_at
ACTL8	AMPL15371795	0.479	0.799	0.147	0.459	0.338	0.474	0	actin-like_8	24018	.	81569	214957_at
ACTL9	AMPL17671288	0.000	0.000	0.074	0.000	0.203	0.000	0	actin-like_9	28494	.	284382	243208_x_at
ACTN1	AMPL1973635	295.580	328.637	289.220	307.814	248.998	221.293	0	actinin__alpha_1	163	BLEEDING_DISORDER__PLATELET-TYPE__15__BDPLT15	87	200943_at,208636_at,208637_x_at,211160_x_at
ACTN2	AMPL5030630	0.000	0.000	0.000	0.000	0.000	0.000	0	actinin__alpha_2	164	CARDIOMYOPATHY__DILATED__1AA__CMD1AA	88	203861_s_at,203862_s_at,203863_at,203864_s_at
ACTN3	AMPL5541705	0.068	0.218	0.147	0.000	0.068	0.000	0	actinin__alpha_3__gene_pseudogene	165	.	89	206891_at
ACTN4	AMPL27772682	1293.981	1209.987	1065.782	1054.714	1102.456	1005.274	0	actinin__alpha_4	166	FOCAL_SEGMENTAL_GLOMERULOSCLEROSIS_1__FSGS1	81	200601_at
ACTR10	AMPL31210443	63.358	58.742	84.319	66.850	62.013	69.773	0	actin-related_protein_10_homolog__S._cerevisiae	17372	.	55860	222230_s_at
ACTR1A	AMPL27124757	74.100	84.809	75.106	73.476	71.470	67.757	0	ARP1_actin-related_protein_1_homolog_A__centractin_alpha__yeast	167	.	10121	200720_s_at,200721_s_at
ACTR1B	AMPL28501456	37.632	37.612	33.610	38.050	40.059	41.378	0	ARP1_actin-related_protein_1_homolog_B__centractin_beta__yeast	168	.	10120	202135_s_at
ACTR2	AMPL455942	316.106	267.280	342.288	262.612	225.152	226.925	0	ARP2_actin-related_protein_2_homolog__yeast	169	.	10097	1554390_s_at,1558015_s_at,200727_s_at,200728_at,200729_s_at
ACTR3	AMPL27246788	228.116	202.947	261.286	194.122	185.904	189.400	0	ARP3_actin-related_protein_3_homolog__yeast	170	.	10096	200996_at,213101_s_at,213102_at,228603_at,239170_at
ACTR3B	AMPL31366074	6.500	9.948	6.633	7.282	9.525	11.500	0	ARP3_actin-related_protein_3_homolog_B__yeast	17256	.	57180	1555487_a_at,218868_at
ACTR3BP2	AMPL19061972	0.000	0.000	0.074	0.000	0.135	0.000	0	ACTR3B_pseudogene_2	38677	.	440888	224424_x_at,224425_x_at,224426_s_at
ACTR3C	AMPL10018454	1.437	1.452	1.253	1.050	0.811	1.363	0	ARP3_actin-related_protein_3_homolog_C__yeast	37282	.	653857	223874_at
ACTR5	AMPL14003590	18.816	14.232	17.100	16.073	15.605	15.057	0	ARP5_actin-related_protein_5_homolog__yeast	14671	.	79913	219623_at,222147_s_at
ACTR6	AMPL34871598	28.190	21.783	26.239	30.637	26.143	31.300	0	ARP6_actin-related_protein_6_homolog__yeast	24025	.	64431	218395_at,239679_at
ACTR8	AMPL34969596	50.016	42.405	48.867	43.823	40.126	44.579	0	ARP8_actin-related_protein_8_homolog__yeast	14672	.	93973	218658_s_at,222707_s_at
ACTRT1	AMPL16933847	0.000	0.073	0.000	0.000	0.000	0.000	0	actin-related_protein_T1	24027	.	139741	.
ACTRT2	AMPL16584409	0.000	0.073	0.000	0.000	0.068	0.000	0	actin-related_protein_T2	24026	.	140625	237360_at
ACVR1	AMPL4747801	26.753	22.872	25.502	24.208	27.967	22.408	0	activin_A_receptor__type_I	171	FIBRODYSPLASIA_OSSIFICANS_PROGRESSIVA__FOP	90	203935_at
ACVR1B	AMPL27122439	17.447	12.199	22.185	12.793	13.510	12.271	0	activin_A_receptor__type_IB	172	.	91	205209_at,208218_s_at,208219_at,208222_at,208223_s_at,213198_at
ACVR1C	AMPL34876114	0.068	0.000	0.147	0.000	0.000	0.000	0	activin_A_receptor__type_IC	18123	.	130399	1552519_at,1563182_at
ACVR2A	AMPL11796878	9.442	7.987	9.434	15.286	7.769	11.619	0	activin_A_receptor__type_IIA	173	.	92	205327_s_at,228416_at
ACVR2B	AMPL2043789	11.016	7.915	10.835	6.298	11.822	10.552	0	activin_A_receptor__type_IIB	174	HETEROTAXY__VISCERAL__4__AUTOSOMAL__HTX4	93	1559548_at,220028_at,236126_at
ACVRL1	AMPL3042073	0.000	0.000	0.000	0.066	0.000	0.000	0	activin_A_receptor_type_II-like_1	175	TELANGIECTASIA__HEREDITARY_HEMORRHAGIC__TYPE_2__HHT2	94	210838_s_at,226950_at
ACY1	AMPL7726101	25.726	28.681	24.249	25.717	31.344	28.277	0	aminoacylase_1	177	AMINOACYLASE_1_DEFICIENCY	95	202740_at
ACY3	AMPL16070531	0.000	0.000	0.000	0.000	0.000	0.000	0	aspartoacylase__aminocyclase__3	24104	.	91703	1554974_at,230481_at
ACYP1	AMPL1189550	24.016	20.113	18.058	23.421	21.279	20.215	0	acylphosphatase_1__erythrocyte__common__type	179	.	97	205260_s_at
ACYP2	AMPL34331911	6.568	7.624	6.855	9.906	8.106	7.825	0	acylphosphatase_2__muscle_type	180	.	101927144,98	206833_s_at
ADA	AMPL14907	7.047	5.083	6.412	4.592	7.363	4.565	0	adenosine_deaminase	186	SEVERE_COMBINED_IMMUNODEFICIENCY__AUTOSOMAL_RECESSIVE__T_CELL-NEGATIVE_	100	204639_at,216705_s_at
ADAD1	AMPL11059743	0.000	0.000	0.000	0.000	0.000	0.000	0	adenosine_deaminase_domain_containing_1__testis-specific	30713	.	132612	231448_at
ADAD2	AMPL3036899	0.000	0.000	0.000	0.000	0.000	0.000	0	adenosine_deaminase_domain_containing_2	30714	.	161931	236463_at
ADAL	AMPL9122152	18.132	19.968	19.311	17.057	16.618	19.503	0	adenosine_deaminase-like	31853	.	161823	236018_at,238424_at,239711_at,241454_at
ADAM1A	AMPL37929566	4.105	2.396	3.169	3.346	2.837	2.312	0	ADAM_metallopeptidase_domain_1A__pseudogene	187	.	.	228925_at
ADAM10	AMPL5356454	84.021	75.951	68.399	84.563	68.768	70.069	0	ADAM_metallopeptidase_domain_10	188	.	102	202603_at,202604_x_at,214895_s_at
ADAM11	AMPL10853401	2.326	1.162	1.474	1.968	2.972	3.735	0	ADAM_metallopeptidase_domain_11	189	.	4185	207880_at,239837_at
ADAM12	AMPL8224738	43.721	35.797	34.420	37.788	31.547	32.248	0	ADAM_metallopeptidase_domain_12	190	.	8038	202952_s_at,204943_at,213790_at,226777_at
ADAM15	AMPL21702698	258.358	225.311	278.754	258.151	262.441	270.199	0	ADAM_metallopeptidase_domain_15	193	.	8751	1555896_a_at,217007_s_at
ADAM17	AMPL9492210	24.632	22.219	25.428	25.782	20.536	23.712	0	ADAM_metallopeptidase_domain_17	195	INFLAMMATORY_SKIN_AND_BOWEL_DISEASE__NEONATAL__NISBD	6868	205745_x_at,205746_s_at,213532_at
ADAM18	AMPL26677951	0.000	0.000	0.000	0.000	0.000	0.000	0	ADAM_metallopeptidase_domain_18	196	.	8749	1568970_at,207597_at
ADAM19	AMPL16635911	13.890	13.143	13.709	14.498	11.214	11.204	0	ADAM_metallopeptidase_domain_19	197	.	8728	209765_at,221128_at
ADAM2	AMPL9859281	0.000	0.000	0.000	0.000	0.000	0.000	0	ADAM_metallopeptidase_domain_2	198	.	2515	207664_at
ADAM20	AMPL29329693	0.000	0.000	0.000	0.000	0.000	0.059	0	ADAM_metallopeptidase_domain_20	199	.	8748	207423_s_at
ADAM21	AMPL28327115	0.000	0.000	0.000	0.000	0.000	0.000	0	ADAM_metallopeptidase_domain_21	200	.	8747	1552579_a_at,207665_at
ADAM21P1	AMPL20247301	0.411	0.436	0.074	0.131	0.338	0.119	0	ADAM_metallopeptidase_domain_21_pseudogene_1	19822	.	145241	.
ADAM22	AMPL35543171	12.316	9.512	14.078	8.725	8.714	10.611	0	ADAM_metallopeptidase_domain_22	201	.	53616	1555024_at,206615_s_at,206616_s_at,208226_x_at,208227_x_at,208237_x_at,213411_at,244194_at
ADAM23	AMPL30434500	21.484	18.153	22.996	19.944	17.158	18.673	0	ADAM_metallopeptidase_domain_23	202	.	8745	206046_at,213808_at,244463_at
ADAM28	AMPL24340427	0.000	0.000	0.000	0.000	0.000	0.000	0	ADAM_metallopeptidase_domain_28	206	.	10863	205997_at,208268_at,208269_s_at
ADAM29	AMPL4683605	0.000	0.000	0.000	0.000	0.000	0.000	0	ADAM_metallopeptidase_domain_29	207	.	101928551,11086	1561451_a_at,1564078_at,221337_s_at
ADAM30	AMPL36028112	0.000	0.000	0.000	0.000	0.000	0.000	0	ADAM_metallopeptidase_domain_30	208	.	11085	221446_at,243520_x_at
ADAM32	AMPL34657796	0.137	0.436	0.369	0.131	0.135	0.119	0	ADAM_metallopeptidase_domain_32	15479	.	203102	1552266_at
ADAM33	AMPL14567541	0.479	0.436	0.369	0.262	1.148	0.771	0	ADAM_metallopeptidase_domain_33	15478	ASTHMA__SUSCEPTIBILITY_TO	80332	232570_s_at,233868_x_at
ADAM6	AMPL21011525	0.000	0.000	0.147	0.066	0.135	0.000	0	ADAM_metallopeptidase_domain_6__pseudogene	213	.	8755	237909_at
ADAM7	AMPL27156489	0.000	0.000	0.000	0.000	0.068	0.000	0	ADAM_metallopeptidase_domain_7	214	.	8756	211238_at,211239_s_at,239079_at
ADAM8	AMPL3680783	0.000	0.000	0.147	0.328	0.000	0.000	0	ADAM_metallopeptidase_domain_8	215	.	101	205179_s_at,205180_s_at
ADAM9	AMPL30180952	202.869	156.767	190.234	200.617	160.437	151.105	0	ADAM_metallopeptidase_domain_9	216	CONE-ROD_DYSTROPHY_9__CORD9	8754	1555326_a_at,1570042_a_at,202381_at
ADAMDEC1	AMPL25518329	0.000	0.000	0.000	0.000	0.135	0.000	0	ADAM-like__decysin_1	16299	.	27299	206134_at
ADAMTS1	AMPL12518454	37.700	25.414	38.843	28.210	32.358	31.181	0	ADAM_metallopeptidase_with_thrombospondin_type_1_motif__1	217	.	9510	222162_s_at,222486_s_at
ADAMTS10	AMPL13886090	11.153	6.753	10.319	8.397	13.510	11.737	0	ADAM_metallopeptidase_with_thrombospondin_type_1_motif__10	13201	WEILL-MARCHESANI_SYNDROME_1__WMS1	81794	230341_x_at,232133_at
ADAMTS12	AMPL13984628	0.000	0.000	0.000	0.000	0.000	0.000	0	ADAM_metallopeptidase_with_thrombospondin_type_1_motif__12	14605	.	81792	221421_s_at,226997_at
ADAMTS13	AMPL34222790	0.479	0.218	0.074	0.328	0.676	0.474	0	ADAM_metallopeptidase_with_thrombospondin_type_1_motif__13	1366	THROMBOTIC_THROMBOCYTOPENIC_PURPURA__CONGENITAL__TTP	11093	220208_at,223844_at
ADAMTS14	AMPL34221540	0.000	0.000	0.147	0.131	0.000	0.059	0	ADAM_metallopeptidase_with_thrombospondin_type_1_motif__14	14899	.	140766	230167_at
ADAMTS15	AMPL34751805	11.016	5.373	6.412	4.986	3.445	3.853	0	ADAM_metallopeptidase_with_thrombospondin_type_1_motif__15	16305	.	170689	1553427_at,229004_at
ADAMTS16	AMPL36503115	2.395	1.743	1.695	1.509	0.473	0.415	0	ADAM_metallopeptidase_with_thrombospondin_type_1_motif__16	17108	.	170690	238125_at
ADAMTS17	AMPL36219183	0.000	0.000	0.000	0.000	0.000	0.000	0	ADAM_metallopeptidase_with_thrombospondin_type_1_motif__17	17109	WEILL-MARCHESANI-LIKE_SYNDROME	170691	1552725_s_at,1552726_at,1552727_s_at
ADAMTS18	AMPL20749181	0.000	0.000	0.000	0.000	0.000	0.000	0	ADAM_metallopeptidase_with_thrombospondin_type_1_motif__18	17110	.	170692	1553234_at,230040_at
ADAMTS19	AMPL16545980	0.000	0.000	0.000	0.000	0.000	0.000	0	ADAM_metallopeptidase_with_thrombospondin_type_1_motif__19	17111	.	171019	1553179_at,1553180_at
ADAMTS2	AMPL24840415	0.000	0.000	0.000	0.000	0.000	0.059	0	ADAM_metallopeptidase_with_thrombospondin_type_1_motif__2	218	EHLERS-DANLOS_SYNDROME__TYPE_VII__AUTOSOMAL_RECESSIVE	9509	214454_at,214535_s_at,226311_at,236901_at
ADAMTS20	AMPL14625522	0.000	0.000	0.000	0.000	0.000	0.000	0	ADAM_metallopeptidase_with_thrombospondin_type_1_motif__20	17178	.	80070	1553409_at,220717_at
ADAMTS3	AMPL25164827	3.489	2.759	3.390	3.018	2.972	3.083	0	ADAM_metallopeptidase_with_thrombospondin_type_1_motif__3	219	.	9508	214913_at
ADAMTS4	AMPL29336997	0.479	0.145	0.074	0.000	0.270	0.178	0	ADAM_metallopeptidase_with_thrombospondin_type_1_motif__4	220	.	9507	1555380_at,238312_s_at
ADAMTS5	AMPL13016703	1.232	4.139	2.875	3.674	2.162	4.683	0	ADAM_metallopeptidase_with_thrombospondin_type_1_motif__5	221	.	11096	1558636_s_at,219935_at,229357_at,235368_at
ADAMTS6	AMPL22131042	148.269	136.218	196.057	157.646	147.940	161.835	0	ADAM_metallopeptidase_with_thrombospondin_type_1_motif__6	222	.	11174	1570351_at,220866_at,237411_at
ADAMTS7	AMPL25163880	1.642	1.670	1.622	1.443	1.756	1.008	0	ADAM_metallopeptidase_with_thrombospondin_type_1_motif__7	223	.	11173	220705_s_at,220706_at,228911_at
ADAMTS8	AMPL13492156	22.237	18.443	33.610	27.554	34.452	27.743	0	ADAM_metallopeptidase_with_thrombospondin_type_1_motif__8	224	.	11095	220676_at,220677_s_at,235649_at
ADAMTS9	AMPL21267509	0.000	0.000	0.000	0.000	0.000	0.000	0	ADAM_metallopeptidase_with_thrombospondin_type_1_motif__9	13202	.	56999	1554697_at,220287_at,226814_at,233785_at
ADAMTSL1	AMPL2275530	0.342	0.436	0.590	0.328	1.081	0.296	0	ADAMTS-like_1	14632	.	92949	1552457_a_at,1552808_at,224371_at,229585_at,237217_at,239909_at
ADAMTSL2	AMPL26179066	0.000	0.073	0.147	0.131	0.000	0.000	0	ADAMTS-like_2	14631	GELEOPHYSIC_DYSPLASIA_1__GPHYSD1	100996396,9719	206629_at
ADAMTSL3	AMPL20623991	2.053	1.888	2.875	2.559	1.419	2.134	0	ADAMTS-like_3	14633	.	57188	1559748_at,213974_at
ADAMTSL4	AMPL31834387	2.189	1.307	1.032	0.918	2.162	1.304	0	ADAMTS-like_4	19706	ECTOPIA_LENTIS_ET_PUPILLAE	54507	220578_at,226071_at
ADAMTSL5	AMPL22467937	5.816	3.703	4.791	3.936	4.458	4.624	0	ADAMTS-like_5	27912	.	339366	242200_at
ADAP1	AMPL13089332	1.505	1.670	0.516	0.656	1.283	1.186	0	ArfGAP_with_dual_PH_domains_1	16486	.	11033	219150_s_at,90265_at
ADAP2	AMPL33363107	5.542	11.037	4.496	9.447	10.471	13.812	0	ArfGAP_with_dual_PH_domains_2	16487	.	55803	219358_s_at,222876_s_at
ADAR	AMPL2034972	362.222	292.331	424.912	338.254	361.203	278.736	0	adenosine_deaminase__RNA-specific	225	AICARDI-GOUTIERES_SYNDROME_6__AGS6,DYSCHROMATOSIS_SYMMETRICA_HEREDITARIA__DSH	103	201786_s_at
ADARB1	AMPL31054623	57.269	48.794	77.907	68.884	69.174	65.623	0	adenosine_deaminase__RNA-specific__B1	226	.	104	203865_s_at,207999_s_at,209979_at,234799_at
ADARB2	AMPL31630312	0.000	0.000	0.000	0.000	0.000	0.000	0	adenosine_deaminase__RNA-specific__B2__non-functional	227	.	105	220648_at,237437_s_at
ADAT1	AMPL13349119	33.458	26.140	29.777	30.965	31.750	30.055	0	adenosine_deaminase__tRNA-specific_1	228	.	23536	219384_s_at
ADAT2	AMPL22520040	9.305	7.624	9.877	9.119	8.984	7.706	0	adenosine_deaminase__tRNA-specific_2	21172	.	134637	227213_at,236817_at
ADAT3	AMPL18299087	0.958	0.944	0.442	1.378	2.229	1.719	0	adenosine_deaminase__tRNA-specific_3	25151	MENTAL_RETARDATION__AUTOSOMAL_RECESSIVE_36__MRT36	113179	1553967_at,1553968_a_at,230634_x_at
ADC	AMPL17542234	0.000	0.000	0.074	0.000	0.000	0.000	0	arginine_decarboxylase	29957	.	113451	1554393_a_at,228000_at
ADCK1	AMPL31264949	7.184	6.535	3.980	5.052	7.836	6.817	0	aarF_domain_containing_kinase_1	19038	.	57143	227482_at
ADCK2	AMPL16627291	11.768	11.182	12.309	7.020	12.565	9.544	0	aarF_domain_containing_kinase_2	19039	.	90956	221893_s_at,221894_at,222117_s_at,44120_at
ADCK3	AMPL31812770	50.563	53.151	42.012	43.233	44.652	47.009	0	aarF_domain_containing_kinase_3	16812	COENZYME_Q10_DEFICIENCY__PRIMARY__4__COQ10D4	56997	204262_s_at,211373_s_at,218168_s_at,222542_x_at
ADCK4	AMPL13847655	18.200	17.790	15.036	15.351	16.753	17.428	0	aarF_domain_containing_kinase_4	19041	.	79934	220434_at,227324_at
ADCK5	AMPL17892963	2.668	2.614	1.695	2.427	2.837	2.668	0	aarF_domain_containing_kinase_5	21738	.	203054	228524_at
ADCY1	AMPL35550349	0.068	0.073	0.221	0.066	0.135	0.178	0	adenylate_cyclase_1__brain	232	.	107	213245_at,215348_at,232062_at,235049_at,239076_at
ADCY10	AMPL34004882	0.068	0.000	0.000	0.000	0.000	0.119	0	adenylate_cyclase_10__soluble	21285	HYPERCALCIURIA__ABSORPTIVE__2__HCA2	55811	214547_at,217305_s_at
ADCY2	AMPL33163652	0.000	0.000	0.074	0.000	0.068	0.000	0	adenylate_cyclase_2__brain	233	.	108	213217_at,213219_at,217687_at
ADCY3	AMPL28097297	55.626	38.629	59.701	49.400	54.988	45.527	0	adenylate_cyclase_3	234	.	109	209320_at,209321_s_at
ADCY4	AMPL6688823	0.000	0.000	0.000	0.066	0.000	0.000	0	adenylate_cyclase_4	235	.	196883	230800_at
ADCY5	AMPL21168459	0.000	0.000	0.000	0.066	0.000	0.000	0	adenylate_cyclase_5	236	DYSKINESIA__FAMILIAL__WITH_FACIAL_MYOKYMIA__FDFM	111	228182_at
ADCY6	AMPL26296751	36.742	35.797	34.642	36.673	38.032	38.058	0	adenylate_cyclase_6	237	.	112	209195_s_at,216743_at
ADCY7	AMPL1616634	33.732	25.922	30.809	20.206	27.156	27.743	0	adenylate_cyclase_7	238	.	113	1554827_a_at,203741_s_at
ADCY8	AMPL1610329	0.000	0.073	0.074	0.000	0.000	0.178	0	adenylate_cyclase_8__brain	239	.	114	206811_at
ADCY9	AMPL5027590	56.037	69.924	61.028	77.478	49.381	63.015	0	adenylate_cyclase_9	240	.	115	204497_at,204498_s_at,215400_x_at
ADCYAP1	AMPL1164370	0.000	0.000	0.000	0.000	0.000	0.000	0	adenylate_cyclase_activating_polypeptide_1__pituitary	241	.	116	206281_at,230237_at
ADCYAP1R1	AMPL7907659	0.000	0.000	0.000	0.000	0.000	0.000	0	adenylate_cyclase_activating_polypeptide_1__pituitary__receptor_type_I	242	.	117	207151_at,226690_at,236373_at
ADD1	AMPL25603913	124.048	108.408	141.367	115.266	114.704	104.096	0	adducin_1__alpha	243	.	118	208030_s_at,214726_x_at,214736_s_at,238939_at
ADD2	AMPL6645050	0.684	0.363	0.221	0.656	0.676	1.008	0	adducin_2__beta	244	.	119	205268_s_at,206807_s_at,213484_at,230988_at,237336_at,239530_at
ADD3	AMPL32129789	10.400	11.618	10.245	9.381	10.133	10.018	0	adducin_3__gamma	245	.	120	201034_at,201752_s_at,201753_s_at,205882_x_at
ADH1A	AMPL6619820	0.068	0.000	0.074	0.000	0.000	0.000	0	alcohol_dehydrogenase_1A__class_I__alpha_polypeptide	249	.	124	207820_at
ADH1B	AMPL4464467	0.000	0.000	0.000	0.000	0.000	0.000	0	alcohol_dehydrogenase_1B__class_I__beta_polypeptide	250	ALCOHOL_DEHYDROGENASE_1B__CLASS_I__BETA_POLYPEPTIDE__ADH1B	125	209612_s_at,209613_s_at,209614_at
ADH1C	AMPL5308544	0.000	0.000	0.000	0.000	0.000	0.000	0	alcohol_dehydrogenase_1C__class_I__gamma_polypeptide	251	.	126	206262_at
ADH4	AMPL4461484	0.000	0.000	0.000	0.000	0.000	0.000	0	alcohol_dehydrogenase_4__class_II__pi_polypeptide	252	.	127	223781_x_at,231678_s_at
ADH5	AMPL4966163	281.143	268.224	249.714	268.189	288.111	264.983	0	alcohol_dehydrogenase_5__class_III__chi_polypeptide	253	.	128	208847_s_at,208848_at,237121_at
ADH6	AMPL5785513	0.068	0.000	0.000	0.000	0.000	0.000	0	alcohol_dehydrogenase_6__class_V	255	.	130	207544_s_at,214261_s_at
ADH7	AMPL7802209	0.000	0.000	0.000	0.000	0.000	0.000	0	alcohol_dehydrogenase_7__class_IV__mu_or_sigma_polypeptide	256	.	131	210505_at
ADHFE1	AMPL34317048	0.068	0.073	0.000	0.066	0.135	0.296	0	alcohol_dehydrogenase__iron_containing__1	16354	.	137872	209567_at,227113_at
ADI1	AMPL31866011	57.542	60.267	68.694	71.967	71.943	85.423	0	acireductone_dioxygenase_1	30576	.	55256	217761_at,222400_s_at,241443_at
ADIG	AMPL602936	0.000	0.000	0.000	0.000	0.000	0.000	0	adipogenin	28606	.	149685	1554128_at,1554129_a_at
ADIPOQ	AMPL27192078	0.000	0.000	0.000	0.000	0.000	0.000	0	adiponectin__C1Q_and_collagen_domain_containing	13633	ADIPONECTIN__SERUM_LEVEL_OF__QUANTITATIVE_TRAIT_LOCUS_1__ADIPQTL1,DIABETES_MELLITUS__NONINSULIN-DEPENDENT__NIDDM	9370	207175_at
ADIPOR1	AMPL31695533	126.511	138.759	118.371	137.834	127.201	128.223	0	adiponectin_receptor_1	24040	.	51094	217748_at
ADIPOR2	AMPL35355444	58.705	53.659	63.092	61.471	61.270	62.185	0	adiponectin_receptor_2	24041	.	79602	201346_at
ADK	AMPL12034667	34.484	28.463	32.136	14.498	33.438	22.349	0	adenosine_kinase	257	HYPERMETHIONINEMIA_DUE_TO_ADENOSINE_KINASE_DEFICIENCY	132	204119_s_at,204120_s_at
ADM	AMPL2397925	20.526	45.745	17.026	57.535	21.144	58.628	0	adrenomedullin	259	.	133	202912_at
ADM2	AMPL15494089	0.000	0.073	0.074	0.000	0.068	0.000	0	adrenomedullin_2	28898	.	79924	220538_at,224179_s_at
ADNP	AMPL17440967	48.511	34.998	54.837	40.609	42.963	40.488	0	activity-dependent_neuroprotector_homeobox	15766	.	23394	201773_at,226426_at
ADNP2	AMPL25205542	38.590	25.123	35.084	33.524	23.778	26.024	0	ADNP_homeobox_2	23803	.	22850	203321_s_at,203322_at
ADO	AMPL18387740	19.842	17.572	20.932	24.864	17.901	15.828	0	2-aminoethanethiol__cysteamine__dioxygenase	23506	.	84890	212500_at,212502_at
ADORA1	AMPL4564339	0.274	0.145	0.221	0.066	0.068	0.178	0	adenosine_A1_receptor	262	.	134	205481_at,216220_s_at
ADORA2A	AMPL6410101	0.479	0.653	0.590	0.131	0.473	0.237	0	adenosine_A2a_receptor	263	.	135	205013_s_at
ADORA2B	AMPL6301037	16.353	16.337	20.343	20.731	19.455	21.578	0	adenosine_A2b_receptor	264	.	136	205891_at
ADORA3	AMPL2830687	0.000	0.000	0.000	0.000	0.000	0.000	0	adenosine_A3_receptor	268	.	140	206171_at,223660_at
ADPGK	AMPL14718156	28.805	33.183	24.470	37.001	32.695	33.790	0	ADP-dependent_glucokinase	25250	.	83440	220980_s_at,224455_s_at
ADPRH	AMPL2398335	0.068	0.145	0.221	0.328	0.338	0.119	0	ADP-ribosylarginine_hydrolase	269	.	141	207863_at,228042_at,238505_at
ADPRHL1	AMPL36516773	5.268	5.155	3.538	5.708	6.553	7.291	0	ADP-ribosylhydrolase_like_1	21303	.	113622	1553163_at,238054_at
ADPRHL2	AMPL33097884	29.968	31.077	28.303	25.389	29.250	33.968	0	ADP-ribosylhydrolase_like_2	21304	.	54936	223097_at
ADRA1A	AMPL5301207	0.000	0.000	0.000	0.000	0.000	0.000	0	adrenoceptor_alpha_1A	277	.	148	211489_at,211490_at,211491_at,211492_s_at
ADRA1B	AMPL6138108	0.547	0.436	0.147	0.590	0.270	1.067	0	adrenoceptor_alpha_1B	278	.	147	207589_at
ADRA1D	AMPL2289385	0.000	0.000	0.000	0.066	0.000	0.000	0	adrenoceptor_alpha_1D	280	.	146	210960_at,210961_s_at
ADRA2A	AMPL6617716	12.384	7.915	13.636	11.153	15.740	13.753	0	adrenoceptor_alpha_2A	281	.	150	209869_at
ADRA2B	AMPL4079612	0.000	0.218	0.000	0.000	0.000	0.000	0	adrenoceptor_alpha_2B	282	.	151	208544_at
ADRA2C	AMPL5645348	0.137	0.436	0.074	0.787	1.013	2.549	0	adrenoceptor_alpha_2C	283	.	152	206128_at
ADRB1	AMPL3776117	0.000	0.000	0.000	0.000	0.000	0.000	0	adrenoceptor_beta_1	285	RESTING_HEART_RATE__VARIATION_IN	153	208214_at,229309_at
ADRB2	AMPL17586	2.532	4.066	2.432	3.739	3.918	2.727	0	adrenoceptor_beta_2__surface	286	BETA-2-ADRENERGIC_RECEPTOR__ADRB2	154	206170_at
ADRBK1	AMPL11597563	27.779	25.777	29.924	29.850	22.427	27.150	0	adrenergic__beta__receptor_kinase_1	289	.	156	201401_s_at,201402_at,38447_at
ADRBK2	AMPL29216041	2.189	1.017	1.622	0.984	2.229	1.245	0	adrenergic__beta__receptor_kinase_2	290	.	157	204183_s_at,204184_s_at,228771_at
ADRM1	AMPL18086059	227.158	231.701	245.292	223.250	276.492	235.343	0	adhesion_regulating_molecule_1	15759	.	11047	201281_at
ADSL	AMPL4380658	225.379	224.876	224.065	188.808	202.725	181.457	0	adenylosuccinate_lyase	291	ADENYLOSUCCINASE_DEFICIENCY	158	202144_s_at,210250_x_at
ADSS	AMPL2610798	41.121	33.619	36.779	33.130	43.234	33.375	0	adenylosuccinate_synthase	292	.	159	221761_at
ADSSL1	AMPL21219235	0.205	0.581	0.590	0.787	0.811	0.593	0	adenylosuccinate_synthase_like_1	20093	.	122622	226325_at
AEBP1	AMPL4545334	0.068	0.000	0.221	0.000	0.000	0.000	0	AE_binding_protein_1	303	.	165	201792_at
AEBP2	AMPL3165160	80.805	82.558	81.592	87.647	79.712	87.320	0	AE_binding_protein_2	24051	.	121536	225889_at,235184_at
AEN	AMPL36284041	34.484	35.434	29.409	28.866	34.790	32.486	0	apoptosis_enhancing_nuclease	25722	.	64782	219361_s_at
AES	AMPL22022435	350.385	235.114	357.545	335.761	287.706	327.345	0	amino-terminal_enhancer_of_split	307	.	166	217729_s_at
AFAP1	AMPL4237008	79.163	53.296	82.992	82.464	76.537	56.968	0	actin_filament_associated_protein_1	24017	.	60312	203563_at
AFAP1L1	AMPL34860758	3.832	4.429	3.906	2.821	1.824	2.549	0	actin_filament_associated_protein_1-like_1	26714	.	134265	1555542_at,226955_at
AFAP1L2	AMPL4882856	0.000	0.000	0.000	0.066	0.000	0.000	0	actin_filament_associated_protein_1-like_2	25901	.	84632	226829_at
AFF1	AMPL10005698	81.421	74.426	75.327	83.055	60.865	63.608	0	AF4_FMR2_family__member_1	7135	.	4299	201924_at,211826_s_at,215451_s_at
AFF2	AMPL8227001	0.000	0.000	0.000	0.000	0.000	0.000	0	AF4_FMR2_family__member_2	3776	MENTAL_RETARDATION__X-LINKED__ASSOCIATED_WITH_FRAGILE_SITE_FRAXE	2334	206105_at,210957_s_at,216364_s_at
AFF3	AMPL102967	5.816	3.195	6.191	2.887	6.080	5.039	0	AF4_FMR2_family__member_3	6473	.	3899	1565034_s_at,205734_s_at,205735_s_at,227198_at,242078_at,243967_at
AFF4	AMPL25847116	87.305	69.198	90.068	86.466	69.376	74.693	0	AF4_FMR2_family__member_4	17869	.	27125	1555435_at,1555436_a_at,219199_at,225229_at,232864_s_at,232865_at,239439_at,243487_at,244628_at
AFG3L2	AMPL13261477	62.263	55.692	68.841	65.407	66.201	59.754	0	AFG3-like_AAA_ATPase_2	315	SPASTIC_ATAXIA_5__AUTOSOMAL_RECESSIVE__SPAX5,SPINOCEREBELLAR_ATAXIA_28__SCA28	10939	1557820_at,202486_at,232919_at
AFM	AMPL1744499	0.000	0.000	0.000	0.000	0.000	0.000	0	afamin	316	.	173	206840_at
AFMID	AMPL987372	1.505	1.307	1.032	1.312	1.621	0.889	0	arylformamidase	20910	.	125061	240318_at
AFP	AMPL3113735	0.068	0.000	0.000	0.000	0.068	0.000	0	alpha-fetoprotein	317	ALPHA-FETOPROTEIN__AFP	174	204694_at
AFTPH	AMPL22206471	19.295	22.001	25.650	18.303	17.766	18.495	0	aftiphilin	25951	.	54812	217939_s_at,222472_at
AGA	AMPL4009477	17.995	16.628	21.522	18.697	16.483	19.859	0	aspartylglucosaminidase	318	ASPARTYLGLUCOSAMINURIA__AGU	175	204332_s_at,204333_s_at,216064_s_at
AGAP1	AMPL2731179	41.326	32.893	38.843	36.607	28.372	31.122	0	ArfGAP_with_GTPase_domain__ankyrin_repeat_and_PH_domain_1	16922	.	116987	204066_s_at,228240_at,235968_at
AGAP11	AMPL16260060	0.000	0.000	0.000	0.000	0.000	0.000	0	ankyrin_repeat_and_GTPase_domain_Arf_GTPase_activating_protein_11	29421	.	.	1557380_at,1557382_x_at,221850_x_at,221971_x_at
AGAP2	AMPL3157590	0.821	0.581	0.369	0.328	0.540	1.008	0	ArfGAP_with_GTPase_domain__ankyrin_repeat_and_PH_domain_2	16921	.	116986	206152_at,215080_s_at,229917_at
AGAP3	AMPL14767362	70.816	46.689	49.088	55.960	68.093	68.587	0	ArfGAP_with_GTPase_domain__ankyrin_repeat_and_PH_domain_3	16923	.	116988	225789_at,231299_at,239026_x_at
AGAP5	AMPL3505752	2.121	2.469	2.506	2.427	2.635	2.845	0	ArfGAP_with_GTPase_domain__ankyrin_repeat_and_PH_domain_5	23467	.	101060581,119016,119385,728127,728404,729092	221850_x_at,221971_x_at
AGAP6	AMPL3506164	5.268	3.413	3.685	4.855	3.918	4.505	0	ArfGAP_with_GTPase_domain__ankyrin_repeat_and_PH_domain_6	23466	.	101060581,119016,414189,728404	221850_x_at,221971_x_at
AGAP7	AMPL4406411	1.779	1.017	1.548	1.837	1.554	1.423	0	ArfGAP_with_GTPase_domain__ankyrin_repeat_and_PH_domain_7	23465	.	653268	221850_x_at,221971_x_at
AGBL1	AMPL34961845	6.089	4.865	7.665	8.791	6.350	10.730	0	ATP_GTP_binding_protein-like_1	26504	.	123624	1553447_at
AGBL2	AMPL14857508	0.068	0.000	0.147	0.000	0.000	0.356	0	ATP_GTP_binding_protein-like_2	26296	.	79841	220390_at
AGBL3	AMPL16076755	0.000	0.363	0.147	0.000	0.000	0.296	0	ATP_GTP_binding_protein-like_3	27981	.	340351	1554820_at,220649_at
AGBL4	AMPL17185985	0.000	0.000	0.000	0.000	0.135	0.059	0	ATP_GTP_binding_protein-like_4	25892	.	84871	1553412_at,1569570_at
AGBL5	AMPL37012619	10.058	10.456	8.771	8.529	9.390	9.426	0	ATP_GTP_binding_protein-like_5	26147	.	60509	218480_at,231857_s_at,238889_at
AGER	AMPL4824929	0.684	0.581	0.295	0.328	0.338	0.415	0	advanced_glycosylation_end_product-specific_receptor	320	.	177	210081_at,217046_s_at
AGFG1	AMPL5430597	0.205	0.653	0.442	0.328	0.068	0.356	0	ArfGAP_with_FG_repeats_1	5175	.	3267	213926_s_at,218091_at,218092_s_at,226561_at
AGFG2	AMPL28690605	33.047	24.760	37.221	29.587	30.669	27.447	0	ArfGAP_with_FG_repeats_2	5177	.	3268	1554618_at,206821_x_at,217450_at,222126_at,222362_at
AGGF1	AMPL34146544	44.405	36.741	30.219	38.313	40.599	40.844	0	angiogenic_factor_with_G_patch_and_FHA_domains_1	24684	KLIPPEL-TRENAUNAY-WEBER_SYNDROME	55109	208042_at,218534_s_at,222661_at
AGK	AMPL33126771	0.342	0.000	0.147	0.262	0.270	0.534	0	acylglycerol_kinase	21869	CATARACT_38__CTRCT38,SENGERS_SYNDROME	55750	1555610_at,218568_at,222132_s_at
AGL	AMPL4466477	49.263	41.170	56.532	50.318	45.801	45.646	0	amylo-alpha-1__6-glucosidase__4-alpha-glucanotransferase	321	GLYCOGEN_STORAGE_DISEASE_III	178	203566_s_at
AGMAT	AMPL14242026	21.279	19.097	22.922	20.993	22.630	20.867	0	agmatine_ureohydrolase__agmatinase	18407	.	79814	221648_s_at,222930_s_at
AGMO	AMPL4169357	0.000	0.000	0.000	0.000	0.000	0.000	0	alkylglycerol_monooxygenase	33784	.	392636	.
AGPAT1	AMPL27753774	119.532	130.845	128.985	113.036	112.340	126.385	0	1-acylglycerol-3-phosphate_O-acyltransferase_1	324	.	10554	215535_s_at,32836_at
AGPAT2	AMPL28923039	9.647	23.599	11.867	20.009	15.470	24.542	0	1-acylglycerol-3-phosphate_O-acyltransferase_2	325	LIPODYSTROPHY__CONGENITAL_GENERALIZED__TYPE_1__CGL1	10555	210678_s_at,32837_at
AGPAT3	AMPL30912219	49.126	40.444	35.895	34.114	60.189	52.700	0	1-acylglycerol-3-phosphate_O-acyltransferase_3	326	.	56894	219723_x_at,223182_s_at,223183_at,223184_s_at,224282_s_at,225440_at
AGPAT4	AMPL31168384	4.105	3.558	4.717	3.805	4.256	3.735	0	1-acylglycerol-3-phosphate_O-acyltransferase_4	20885	.	56895	219693_at,228667_at
AGPAT5	AMPL33369922	57.337	41.388	44.297	39.100	44.855	45.705	0	1-acylglycerol-3-phosphate_O-acyltransferase_5	20886	.	55326	218096_at,232007_at
AGPAT6	AMPL17450889	75.605	60.194	73.927	66.785	59.379	61.059	0	1-acylglycerol-3-phosphate_O-acyltransferase_6	20880	.	137964	224776_at,229577_at
AGPAT9	AMPL16883513	10.605	10.964	9.287	19.288	8.917	8.477	0	1-acylglycerol-3-phosphate_O-acyltransferase_9	28157	.	84803	224480_s_at
AGPHD1	AMPL808111	3.695	4.574	4.938	5.183	4.458	5.572	0	.	.	.	.	.
AGPS	AMPL7233191	150.185	133.967	163.700	165.125	155.911	156.500	0	alkylglycerone_phosphate_synthase	327	RHIZOMELIC_CHONDRODYSPLASIA_PUNCTATA__TYPE_3__RCDP3	8540	205401_at,225108_at,225113_at,225114_at
AGR2	AMPL29807822	0.000	0.000	0.000	0.000	0.000	0.000	0	anterior_gradient_2	328	.	10551	209173_at,228969_at
AGR3	AMPL16716408	0.000	0.000	0.000	0.000	0.068	0.000	0	anterior_gradient_3	24167	.	155465	228241_at
AGRN	AMPL22072684	64.863	42.986	52.257	53.074	39.518	44.638	0	agrin	329	MYASTHENIA__LIMB-GIRDLE__FAMILIAL	375790	212283_at,212285_s_at,217419_x_at
AGRP	AMPL6187841	0.205	0.073	0.000	0.131	0.203	0.000	0	agouti_related_protein_homolog__mouse	330	OBESITY	181	207193_at
AGT	AMPL5044930	0.753	1.815	0.590	2.559	1.081	2.253	0	angiotensinogen__serpin_peptidase_inhibitor__clade_A__member_8	333	HYPERTENSION__ESSENTIAL,RENAL_TUBULAR_DYSGENESIS__RTD	183	202834_at
AGTPBP1	AMPL24193581	11.153	6.535	8.476	10.431	7.566	8.418	0	ATP_GTP_binding_protein_1	17258	.	23287	204500_s_at
AGTR1	AMPL28493769	0.205	0.073	0.000	0.197	0.068	0.000	0	angiotensin_II_receptor__type_1	336	RENAL_TUBULAR_DYSGENESIS__RTD	185	205357_s_at,208016_s_at
AGTR2	AMPL2284921	0.000	0.000	0.000	0.000	0.068	0.059	0	angiotensin_II_receptor__type_2	338	MENTAL_RETARDATION__X-LINKED_88__MRX88	186	207293_s_at,207294_at,222321_at
AGTRAP	AMPL32908210	75.195	74.644	69.283	59.109	80.995	69.239	0	angiotensin_II_receptor-associated_protein	13539	.	57085	1555736_a_at,225059_at,238135_at
AGXT	AMPL5707630	0.000	0.000	0.000	0.000	0.000	0.000	0	alanine-glyoxylate_aminotransferase	341	HYPEROXALURIA__PRIMARY__TYPE_I__HP1	189	206957_at,210326_at,210327_s_at
AGXT2	AMPL14607117	0.000	0.000	0.000	0.000	0.000	0.000	0	alanine--glyoxylate_aminotransferase_2	14412	.	64902	229229_at
AGXT2L1	AMPL15200431	5.679	5.373	5.602	4.002	6.890	7.706	0	.	.	.	.	.
AGXT2L2	AMPL17815321	9.442	7.479	9.213	9.644	11.079	10.315	0	.	.	.	.	.
AHCTF1	AMPL24502432	51.179	40.807	48.793	41.002	38.775	33.375	0	AT_hook_containing_transcription_factor_1	24618	.	25909	1560224_at,214766_s_at,226115_at
AHCY	AMPL6513225	270.537	327.547	241.459	265.368	449.021	445.017	0	adenosylhomocysteinase	343	HYPERMETHIONINEMIA_WITH_S-ADENOSYLHOMOCYSTEINE_HYDROLASE_DEFICIENCY	191	200903_s_at
AHCYL1	AMPL12531693	289.832	293.420	328.653	273.044	331.345	314.422	0	adenosylhomocysteinase-like_1	344	.	10768	200848_at,200849_s_at,200850_s_at
AHCYL2	AMPL25697829	8.416	8.859	9.582	7.872	12.295	8.003	0	adenosylhomocysteinase-like_2	22204	.	23382	212814_at,215672_s_at
AHDC1	AMPL1057102	5.747	2.832	4.496	3.871	4.256	4.031	0	AT_hook__DNA_binding_motif__containing_1	25230	.	27245	205002_at,243793_at
AHI1	AMPL1942925	32.705	31.658	32.725	40.871	24.251	32.071	0	Abelson_helper_integration_site_1	21575	JOUBERT_SYNDROME_3__JBTS3	54806	220841_s_at,220842_at,221569_at,244699_at
AHNAK	AMPL9665905	60.484	48.577	69.357	38.772	63.634	40.785	0	AHNAK_nucleoprotein	347	.	79026	211986_at,220016_at,235281_x_at
AHNAK2	AMPL15925511	116.384	71.594	89.994	68.294	87.075	72.203	0	AHNAK_nucleoprotein_2	20125	.	113146	1558378_a_at,212992_at
AHR	AMPL8460815	17.721	23.962	16.510	32.933	12.632	25.550	0	aryl_hydrocarbon_receptor	348	.	196	202820_at
AHRR	AMPL6723696	19.568	20.041	12.972	20.206	14.118	17.369	0	aryl-hydrocarbon_receptor_repressor	346	.	57491	229354_at
AHSA1	AMPL12442651	141.495	117.266	132.080	130.749	117.879	122.888	0	AHA1__activator_of_heat_shock_90kDa_protein_ATPase_homolog_1__yeast	1189	.	10598	201491_at
AHSA2	AMPL35815659	30.105	28.173	22.775	31.949	34.182	33.315	0	AHA1__activator_of_heat_shock_90kDa_protein_ATPase_homolog_2__yeast	20437	.	130872	212980_at,226334_s_at,226665_at,230148_at
AHSG	AMPL8806376	0.000	0.000	0.000	0.000	0.000	0.000	0	alpha-2-HS-glycoprotein	349	.	197	204551_s_at,210929_s_at
AHSP	AMPL33141675	0.000	0.000	0.000	0.000	0.000	0.000	0	alpha_hemoglobin_stabilizing_protein	18075	.	51327	219672_at
AICDA	AMPL33856885	0.000	0.000	0.000	0.000	0.000	0.000	0	activation-induced_cytidine_deaminase	13203	IMMUNODEFICIENCY_WITH_HYPER-IgM__TYPE_2__HIGM2	57379	219841_at,224499_s_at
AIDA	AMPL37166408	133.421	114.289	171.292	145.247	111.462	133.795	0	axin_interactor__dorsalization_associated	25761	.	64853	220199_s_at,226801_s_at
AIF1	AMPL9337479	0.137	0.000	0.000	0.000	0.000	0.000	0	allograft_inflammatory_factor_1	352	.	199	207823_s_at,209901_x_at,213095_x_at,215051_x_at
AIF1L	AMPL9048532	23.742	17.935	31.693	23.683	26.143	26.261	0	allograft_inflammatory_factor_1-like	28904	.	83543	223074_s_at,223075_s_at
AIFM1	AMPL29053334	88.879	98.242	86.604	75.707	107.206	92.062	0	apoptosis-inducing_factor__mitochondrion-associated__1	8768	COMBINED_OXIDATIVE_PHOSPHORYLATION_DEFICIENCY_6__COXPD6,COWCHOCK_SYNDROME__COWCK	9131	205512_s_at
AIFM2	AMPL18491011	7.116	8.132	6.486	6.036	5.674	5.513	0	apoptosis-inducing_factor__mitochondrion-associated__2	21411	.	84883	224461_s_at,228445_at
AIG1	AMPL31828308	37.768	36.523	38.695	40.281	38.505	38.176	0	androgen-induced_1	21607	.	51390	216179_x_at,223136_at,230520_at,232810_at
AIM1	AMPL10190044	6.911	4.429	8.697	3.346	3.648	1.541	0	absent_in_melanoma_1	356	.	202	212543_at
AIM1L	AMPL1518035	0.000	0.073	0.295	0.066	0.608	0.059	0	absent_in_melanoma_1-like	17295	.	55057	220289_s_at,220290_at
AIM2	AMPL29477917	0.000	0.000	0.000	0.000	0.000	0.000	0	absent_in_melanoma_2	357	.	9447	206513_at
AIMP1	AMPL3072893	51.247	39.863	48.572	55.960	41.004	38.532	0	aminoacyl_tRNA_synthetase_complex-interacting_multifunctional_protein_1	10648	LEUKODYSTROPHY__HYPOMYELINATING__3__HLD3	9255	202541_at,202542_s_at,227605_at
AIMP2	AMPL29395832	190.006	161.632	179.841	159.155	207.994	158.575	0	aminoacyl_tRNA_synthetase_complex-interacting_multifunctional_protein_2	20609	.	7965	202138_x_at,209971_x_at
AIP	AMPL30349915	85.526	98.097	65.303	87.581	95.452	84.711	0	aryl_hydrocarbon_receptor_interacting_protein	358	PITUITARY_ADENOMA__ACTH-SECRETING,PITUITARY_ADENOMA__GROWTH_HORMONE-SECRETING,PITUITARY_ADENOMA__PROLACTIN-SECRETING	9049	201781_s_at,201782_s_at
AIPL1	AMPL26186739	0.000	0.000	0.000	0.000	0.068	0.000	0	aryl_hydrocarbon_receptor_interacting_protein-like_1	359	LEBER_CONGENITAL_AMAUROSIS_4__LCA4	23746	219977_at,235731_at
AIRE	AMPL3980719	0.000	0.000	0.074	0.000	0.068	0.000	0	autoimmune_regulator	360	AUTOIMMUNE_DISEASE,AUTOIMMUNE_POLYENDOCRINE_SYNDROME__TYPE_I__WITH_OR_WITHOUT_REVERSIBLE	326	208090_s_at
AJAP1	AMPL33590109	0.000	0.000	0.000	0.000	0.000	0.000	0	adherens_junctions_associated_protein_1	30801	.	55966	206460_at,215149_at,215789_s_at,215790_at
AJUBA	AMPL17925147	58.295	42.477	55.795	40.215	49.719	32.308	0	ajuba_LIM_protein	20250	.	84962	1553764_a_at,225806_at,225807_at,243446_at
AK1	AMPL4829123	135.542	147.763	112.917	116.381	146.386	127.512	0	adenylate_kinase_1	361	ADENYLATE_KINASE_DEFICIENCY__HEMOLYTIC_ANEMIA_DUE_TO	203	202587_s_at,202588_at
AK2	AMPL9337370	412.853	389.339	418.279	456.472	488.269	506.550	0	adenylate_kinase_2	362	RETICULAR_DYSGENESIS	204	205996_s_at,208967_s_at,212172_at,212173_at,212174_at,212175_s_at
AK3	AMPL31565962	127.332	96.718	162.668	131.798	139.090	149.505	0	adenylate_kinase_3	17376	.	50808	224151_s_at,224655_at
AK4	AMPL21206662	67.121	61.937	78.349	72.099	61.338	55.071	0	adenylate_kinase_4	363	.	100507855,205	204347_at,204348_s_at,225342_at,230630_at
AK5	AMPL15584976	1.642	3.994	3.612	3.871	3.107	4.742	0	adenylate_kinase_5	365	.	26289	219308_s_at,222862_s_at
AK7	AMPL34864212	0.411	0.073	0.147	0.131	0.270	0.119	0	adenylate_kinase_7	20091	.	122481	1553734_at,1569699_at,1569700_s_at,241326_at
AK8	AMPL35337492	0.000	0.000	0.000	0.000	0.000	0.059	0	adenylate_kinase_8	26526	.	158067	230976_at
AKAP1	AMPL8939013	52.821	38.629	41.054	40.478	50.867	53.708	0	A_kinase__PRKA__anchor_protein_1	367	.	8165	201674_s_at,201675_at,210625_s_at,210626_at
AKAP10	AMPL12843172	20.868	17.572	17.984	13.974	14.726	15.294	0	A_kinase__PRKA__anchor_protein_10	368	CARDIAC_CONDUCTION_DEFECT	11216	205045_at,213396_s_at,236006_s_at,236007_at
AKAP11	AMPL31919600	43.653	34.127	41.791	49.006	37.492	34.027	0	A_kinase__PRKA__anchor_protein_11	369	.	11215	203156_at
AKAP12	AMPL28324222	63.084	84.882	75.917	91.583	47.354	66.809	0	A_kinase__PRKA__anchor_protein_12	370	.	9590	210517_s_at,227529_s_at,227530_at
AKAP13	AMPL12807121	5.405	5.155	4.570	4.527	4.121	5.869	0	A_kinase__PRKA__anchor_protein_13	371	.	11214	208325_s_at,209534_x_at,221718_s_at,222024_s_at,224884_at,227039_at
AKAP14	AMPL17086115	0.000	0.000	0.000	0.000	0.000	0.059	0	A_kinase__PRKA__anchor_protein_14	24061	.	158798	237281_at,237282_s_at,242698_at
AKAP17A	AMPL29936839	39.753	28.899	28.819	33.130	31.615	33.730	0	A_kinase__PRKA__anchor_protein_17A	18783	.	8227	203624_at,210269_s_at,228447_at
AKAP3	AMPL28838810	0.068	0.000	0.000	0.000	0.000	0.059	0	A_kinase__PRKA__anchor_protein_3	373	.	10566	207344_at
AKAP4	AMPL29803384	0.000	0.000	0.000	0.000	0.000	0.000	0	A_kinase__PRKA__anchor_protein_4	374	.	8852	207019_s_at
AKAP5	AMPL29712517	0.821	0.436	0.737	0.984	1.148	1.126	0	A_kinase__PRKA__anchor_protein_5	375	.	9495	207800_at,230846_at
AKAP6	AMPL27814001	0.411	0.799	0.958	1.509	0.676	1.126	0	A_kinase__PRKA__anchor_protein_6	376	.	9472	205359_at,217669_s_at
AKAP7	AMPL33749638	4.995	3.776	4.201	5.314	5.539	5.454	0	A_kinase__PRKA__anchor_protein_7	377	.	9465	205771_s_at,211172_x_at
AKAP8	AMPL27810382	32.500	34.998	32.578	34.967	41.680	35.212	0	A_kinase__PRKA__anchor_protein_8	378	.	10270	203847_s_at,203848_at
AKAP8L	AMPL24571698	79.437	73.773	77.759	73.673	78.834	77.598	0	A_kinase__PRKA__anchor_protein_8-like	29857	.	26993	215741_x_at,218064_s_at,222160_at,227691_at,240554_at
AKAP9	AMPL29548032	35.168	27.229	36.189	35.426	27.426	26.617	1	A_kinase__PRKA__anchor_protein_9	379	LONG_QT_SYNDROME_11__LQT11	10142	207870_at,210962_s_at,215483_at
AKD1	AMPL1426829	0.137	0.145	0.074	0.131	0.000	0.296	0	.	.	.	.	.
AKIP1	AMPL31141810	55.763	41.679	56.458	35.098	52.488	32.426	0	A_kinase__PRKA__interacting_protein_1	1170	.	56672	219953_s_at,242515_x_at
AKIRIN1	AMPL14328752	72.937	59.904	117.118	109.231	89.912	70.899	0	akirin_1	25744	.	79647	217893_s_at,222458_s_at,222459_at
AKIRIN2	AMPL32201952	24.084	20.331	21.964	23.421	21.414	23.653	0	akirin_2	21407	.	55122	223143_s_at,223144_s_at,223145_s_at
AKNA	AMPL14940928	2.258	2.324	1.179	0.656	1.621	1.601	0	AT-hook_transcription_factor	24108	.	80709	1558565_at,225701_at
AKNAD1	AMPL34920487	0.068	0.218	0.000	0.197	0.068	0.178	0	AKNA_domain_containing_1	28398	.	254268	1552933_at,1558834_s_at,1563834_a_at
AKR1A1	AMPL18343519	53.711	68.762	54.321	85.088	61.338	71.670	0	aldo-keto_reductase_family_1__member_A1__aldehyde_reductase	380	.	10327	201900_s_at
AKR1B1	AMPL11229510	267.253	329.145	203.722	275.143	324.454	303.633	0	aldo-keto_reductase_family_1__member_B1__aldose_reductase	381	.	231	201272_at
AKR1B10	AMPL33771247	1.300	0.871	0.884	0.525	0.878	0.652	0	aldo-keto_reductase_family_1__member_B10__aldose_reductase	382	.	57016	206561_s_at
AKR1B15	AMPL1420019	0.000	0.000	0.000	0.131	0.000	0.000	0	aldo-keto_reductase_family_1__member_B15	37281	.	441282	.
AKR1C2	AMPL22530899	316.653	315.857	302.635	280.522	319.118	242.930	0	aldo-keto_reductase_family_1__member_C2	385	46_XY_SEX_REVERSAL_8__SRXY8	101930400,1646	1555854_at,204151_x_at,209699_x_at,211653_x_at,216594_x_at,244266_at
AKR1C3	AMPL11374661	135.406	130.554	116.381	118.481	126.863	104.452	0	aldo-keto_reductase_family_1__member_C3	386	.	8644	209160_at
AKR1C4	AMPL7374404	0.000	0.000	0.000	0.000	0.000	0.000	0	aldo-keto_reductase_family_1__member_C4	387	46_XY_SEX_REVERSAL_8__SRXY8	1109	210558_at
AKR1CL1	AMPL19573126	0.068	0.000	0.074	0.066	0.000	0.059	0	aldo-keto_reductase_family_1__member_C-like_1	23469	.	340811	.
AKR1D1	AMPL28785131	0.000	0.000	0.000	0.000	0.000	0.000	0	aldo-keto_reductase_family_1__member_D1	388	BILE_ACID_SYNTHESIS_DEFECT__CONGENITAL__2__CBAS2	6718	207102_at
AKR1E2	AMPL4863640	0.411	0.073	0.000	0.262	0.068	0.178	0	aldo-keto_reductase_family_1__member_E2	23437	.	83592	1555220_a_at,223856_at,244393_x_at
AKR7A2	AMPL11279728	54.532	58.887	46.877	60.749	68.025	75.464	0	aldo-keto_reductase_family_7__member_A2__aflatoxin_aldehyde_reductase	389	.	8574	202139_at,214259_s_at
AKR7A2P1	AMPL20987577	3.763	1.089	4.349	2.362	2.702	1.778	0	aldo-keto_reductase_family_7__member_A2_pseudogene_1	24062	.	246182	.
AKR7A3	AMPL12561431	2.942	1.525	1.400	1.903	1.891	2.371	0	aldo-keto_reductase_family_7__member_A3__aflatoxin_aldehyde_reductase	390	.	22977	206469_x_at,216381_x_at
AKT1	AMPL2201548	36.058	31.949	40.759	40.609	41.883	37.287	1	v-akt_murine_thymoma_viral_oncogene_homolog_1	391	BREAST_CANCER,COLORECTAL_CANCER__CRC,COWDEN_SYNDROME_6__CWS6,PROTEUS_SYNDROME	207	207163_s_at
AKT1S1	AMPL4068096	15.463	9.294	12.014	12.727	11.619	13.753	0	AKT1_substrate_1__proline-rich	28426	.	84335	1555821_a_at,224982_at
AKT2	AMPL11229610	177.279	163.011	151.096	136.522	170.029	138.834	1	v-akt_murine_thymoma_viral_oncogene_homolog_2	392	DIABETES_MELLITUS__NONINSULIN-DEPENDENT__NIDDM,HYPOINSULINEMIC_HYPOGLYCEMIA_WITH_HEMIHYPERTROPHY__HIHGHH	208	1560689_s_at,203809_s_at,211453_s_at,225471_s_at,226156_at,236664_at
AKT3	AMPL27377045	0.958	1.017	0.958	0.853	1.756	1.186	0	v-akt_murine_thymoma_viral_oncogene_homolog_3	393	MEGALENCEPHALY-POLYMICROGYRIA-POLYDACTYLY-HYDROCEPHALUS_SYNDROME_	10000	212607_at,212609_s_at,219393_s_at,222880_at,224229_s_at,242879_x_at
AKTIP	AMPL36896400	17.790	13.651	19.974	18.238	8.647	12.449	0	AKT_interacting_protein	16710	.	64400	218373_at,223894_s_at
ALAD	AMPL3480870	18.132	20.258	15.847	15.811	17.766	15.946	0	aminolevulinate_dehydratase	395	PORPHYRIA__ACUTE_HEPATIC	210	218487_at,218489_s_at
ALAS1	AMPL22069278	34.347	44.147	33.094	40.937	34.249	33.375	0	aminolevulinate__delta-__synthase_1	396	.	211	205633_s_at
ALAS2	AMPL3480101	0.000	0.000	0.000	0.000	0.000	0.000	0	aminolevulinate__delta-__synthase_2	397	ANEMIA__SIDEROBLASTIC__X-LINKED__XLSA,PROTOPORPHYRIA__ERYTHROPOIETIC__X-LINKED__XLEPP	212	211560_s_at
ALB	AMPL3423532	0.000	0.000	0.000	0.000	0.000	0.178	0	albumin	399	ALBUMIN__ALB	213	1565228_s_at,211298_s_at,214837_at
ALCAM	AMPL11858852	50.905	45.817	60.070	58.322	31.074	37.762	0	activated_leukocyte_cell_adhesion_molecule	400	.	214	1569362_at,201951_at,201952_at,240655_at
ALDH16A1	AMPL18045969	33.047	29.117	32.209	32.868	34.587	36.635	0	aldehyde_dehydrogenase_16_family__member_A1	28114	.	126133	227592_at
ALDH18A1	AMPL7037388	91.205	116.976	80.413	112.380	92.277	123.244	0	aldehyde_dehydrogenase_18_family__member_A1	9722	CUTIS_LAXA__AUTOSOMAL_RECESSIVE__TYPE_IIIA__ARCL3A	5832	222416_at
ALDH1A1	AMPL2584612	0.000	0.000	0.000	0.000	0.000	0.000	0	aldehyde_dehydrogenase_1_family__member_A1	402	.	216	212224_at
ALDH1A2	AMPL27274196	8.074	7.043	7.739	6.954	3.107	4.980	0	aldehyde_dehydrogenase_1_family__member_A2	15472	.	101928635,8854	207015_s_at,207016_s_at,240435_at
ALDH1A3	AMPL4077113	4.858	4.574	3.169	3.346	4.796	2.490	0	aldehyde_dehydrogenase_1_family__member_A3	409	MICROPHTHALMIA__ISOLATED_8__MCOP8	220	203180_at
ALDH1B1	AMPL1645600	31.405	21.420	22.259	21.584	25.062	17.962	0	aldehyde_dehydrogenase_1_family__member_B1	407	.	219	209645_s_at,209646_x_at
ALDH1L1	AMPL13643494	0.000	0.073	0.000	0.000	0.000	0.000	0	aldehyde_dehydrogenase_1_family__member_L1	3978	.	10840	205208_at,215798_at
ALDH1L2	AMPL2106051	6.089	5.301	7.223	8.857	7.971	11.026	0	aldehyde_dehydrogenase_1_family__member_L2	26777	.	160428	1556841_a_at,1559393_at,231202_at
ALDH2	AMPL5946293	57.747	64.333	56.974	56.485	68.093	74.100	1	aldehyde_dehydrogenase_2_family__mitochondrial	404	ALCOHOL_SENSITIVITY__ACUTE,ALDEHYDE_DEHYDROGENASE_2_FAMILY__ALDH2	217	201425_at
ALDH3A1	AMPL5433752	80.942	142.317	61.839	83.842	126.053	124.192	0	aldehyde_dehydrogenase_3_family__member_A1	405	.	218	205623_at
ALDH3A2	AMPL403274	12.795	9.875	12.825	11.743	10.606	9.722	0	aldehyde_dehydrogenase_3_family__member_A2	403	SJOGREN-LARSSON_SYNDROME__SLS	224	202053_s_at,202054_s_at,210544_s_at
ALDH3B1	AMPL2399513	123.979	172.959	104.293	123.860	150.574	165.510	0	aldehyde_dehydrogenase_3_family__member_B1	410	.	221	1565731_at,205640_at,211004_s_at
ALDH3B2	AMPL881330	0.000	0.000	0.000	0.000	0.000	0.000	0	aldehyde_dehydrogenase_3_family__member_B2	411	.	222	204941_s_at,204942_s_at
ALDH4A1	AMPL8722244	5.816	8.060	5.896	6.823	8.039	7.232	0	aldehyde_dehydrogenase_4_family__member_A1	406	HYPERPROLINEMIA__TYPE_II__HPII	8659	203722_at,211552_s_at
ALDH5A1	AMPL18127695	12.795	9.948	9.508	10.628	12.362	10.848	0	aldehyde_dehydrogenase_5_family__member_A1	408	SUCCINIC_SEMIALDEHYDE_DEHYDROGENASE_DEFICIENCY__SSADHD	7915	203608_at,203609_s_at
ALDH6A1	AMPL27138130	0.889	1.380	2.064	2.362	1.013	0.948	0	aldehyde_dehydrogenase_6_family__member_A1	7179	METHYLMALONATE_SEMIALDEHYDE_DEHYDROGENASE_DEFICIENCY__MMSDHD	4329	204289_at,204290_s_at,221588_x_at,221589_s_at,221590_s_at
ALDH7A1	AMPL6844965	120.216	138.469	88.078	132.389	127.742	122.236	0	aldehyde_dehydrogenase_7_family__member_A1	877	EPILEPSY__PYRIDOXINE-DEPENDENT__EPD	501	208950_s_at,208951_at,213591_at
ALDH8A1	AMPL37435508	0.137	0.000	0.074	0.000	0.203	0.059	0	aldehyde_dehydrogenase_8_family__member_A1	15471	.	64577	220148_at
ALDH9A1	AMPL1883135	85.732	81.397	98.765	94.863	76.942	102.614	0	aldehyde_dehydrogenase_9_family__member_A1	412	.	223	201612_at
ALDOB	AMPL6472190	0.000	0.000	0.147	0.066	0.000	0.000	0	aldolase_B__fructose-bisphosphate	417	FRUCTOSE_INTOLERANCE__HEREDITARY	229	204704_s_at,204705_x_at,211357_s_at,217238_s_at
ALDOC	AMPL27745921	16.147	11.473	14.373	16.007	18.712	18.436	0	aldolase_C__fructose-bisphosphate	418	.	230	202022_at
ALG1	AMPL31292851	63.974	73.264	63.534	66.850	72.822	69.891	0	ALG1__chitobiosyldiphosphodolichol_beta-mannosyltransferase	18294	CONGENITAL_DISORDER_OF_GLYCOSYLATION__TYPE_Ik__CDG1K	100507589,56052	223355_at,236626_at
ALG10	AMPL18594510	18.405	17.790	16.068	18.894	14.659	18.436	0	ALG10__alpha-1_2-glucosyltransferase	23162	.	84920	1552304_at,1552306_at
ALG10B	AMPL1418563	35.305	27.810	32.504	35.689	29.115	31.359	0	ALG10B__alpha-1_2-glucosyltransferase	31088	.	144245,84920	.
ALG11	AMPL2388850	12.658	11.473	11.424	14.105	8.309	12.567	0	ALG11__alpha-1_2-mannosyltransferase	32456	CONGENITAL_DISORDER_OF_GLYCOSYLATION__TYPE_Ip__CDG1P	440138	.
ALG12	AMPL34842536	47.895	51.917	47.835	50.121	49.786	49.677	0	ALG12__alpha-1_6-mannosyltransferase	19358	CONGENITAL_DISORDER_OF_GLYCOSYLATION__TYPE_Ig__CDG1G	79087	218444_at
ALG13	AMPL5357927	9.374	8.350	7.002	10.365	8.512	10.493	0	ALG13__UDP-N-acetylglucosaminyltransferase_subunit	30881	CONGENITAL_DISORDER_OF_GLYCOSYLATION__TYPE_Is__CDG1S	79868	205583_s_at,205584_at,219015_s_at,222808_at
ALG14	AMPL35421310	14.711	18.153	16.510	15.417	15.807	16.184	0	ALG14__UDP-N-acetylglucosaminyltransferase_subunit	28287	.	199857	1553954_at
ALG1L	AMPL975133	0.479	0.653	0.369	0.066	0.540	0.534	0	ALG1__chitobiosyldiphosphodolichol_beta-mannosyltransferase-like	33721	.	200810	.
ALG1L2	AMPL4079456	0.000	0.000	0.000	0.000	0.000	0.000	0	ALG1__chitobiosyldiphosphodolichol_beta-mannosyltransferase-like_2	37258	.	.	.
ALG2	AMPL16019635	24.084	29.335	20.859	27.947	32.695	35.687	0	ALG2__alpha-1_3_1_6-mannosyltransferase	23159	CONGENITAL_DISORDER_OF_GLYCOSYLATION__TYPE_Ii__CDG1I	85365	225621_at
ALG3	AMPL29855627	7.116	6.027	3.464	5.314	6.755	8.003	0	ALG3__alpha-1_3-_mannosyltransferase	23056	CONGENITAL_DISORDER_OF_GLYCOSYLATION__TYPE_Id__CDG1D	10195	207396_s_at
ALG5	AMPL13275880	28.053	30.133	43.855	43.102	24.994	35.153	0	ALG5__dolichyl-phosphate_beta-glucosyltransferase	20266	.	29880	218203_at
ALG6	AMPL13276146	17.516	16.918	19.458	23.027	15.199	17.428	0	ALG6__alpha-1_3-glucosyltransferase	23157	CONGENITAL_DISORDER_OF_GLYCOSYLATION__TYPE_Ic__CDG1C	29929	219649_at
ALG8	AMPL35932088	44.269	39.718	38.695	48.350	41.139	36.694	0	ALG8__alpha-1_3-glucosyltransferase	23161	CONGENITAL_DISORDER_OF_GLYCOSYLATION__TYPE_Ih__CDG1H	79053	203545_at
ALG9	AMPL2877175	13.547	14.667	15.699	17.188	14.659	15.116	0	,ALG9__alpha-1_2-mannosyltransferase	15672	CONGENITAL_DISORDER_OF_GLYCOSYLATION__TYPE_Il__CDG1L	79796	219374_s_at,228817_at
ALK	AMPL27472922	0.000	0.073	0.000	0.000	0.000	0.059	1	anaplastic_lymphoma_receptor_tyrosine_kinase	427	NEUROBLASTOMA__SUSCEPTIBILITY_TO__3__NBLST3	238	208211_s_at,208212_s_at
ALKBH1	AMPL29086938	18.200	18.734	16.805	14.892	18.982	16.658	0	alkB__alkylation_repair_homolog_1__E._coli	17911	.	8846	205621_at,236721_at
ALKBH2	AMPL5379670	16.147	11.981	18.574	16.204	14.591	15.294	0	alkB__alkylation_repair_homolog_2__E._coli	32487	.	121642	225625_at
ALKBH3	AMPL34905881	22.442	18.806	20.195	19.353	20.063	23.297	0	alkB__alkylation_repair_homolog_3__E._coli	30141	.	221120	226127_at
ALKBH4	AMPL33950939	14.916	11.618	15.257	15.483	17.293	15.828	0	alkB__alkylation_repair_homolog_4__E._coli	21900	.	54784	222228_s_at
ALKBH5	AMPL32207529	228.664	205.126	229.298	224.825	201.576	233.564	0	alkB__alkylation_repair_homolog_5__E._coli	25996	.	54890	1553101_a_at,234302_s_at
ALKBH6	AMPL16025229	0.342	0.073	0.221	0.394	2.432	1.838	0	alkB__alkylation_repair_homolog_6__E._coli	28243	.	84964	225969_at
ALKBH7	AMPL14755933	17.516	19.750	14.151	21.781	19.658	23.534	0	alkB__alkylation_repair_homolog_7__E._coli	21306	.	84266	223317_at,223318_s_at,227878_s_at
ALKBH8	AMPL34914309	11.632	9.802	10.908	8.266	8.174	6.224	0	alkB__alkylation_repair_homolog_8__E._coli	25189	.	91801	235610_at,235713_at
ALLC	AMPL33475260	0.068	0.000	0.000	0.000	0.000	0.000	0	allantoicase	17377	.	55821	220365_at
ALMS1	AMPL24373685	4.242	3.994	5.307	6.888	3.107	5.157	0	Alstrom_syndrome_1	428	ALSTROM_SYNDROME__ALMS	7840	214220_s_at,214221_at,214707_x_at
ALOX12	AMPL6459272	1.916	1.017	1.916	1.640	0.743	0.830	0	arachidonate_12-lipoxygenase	429	COLORECTAL_CANCER__CRC,ESOPHAGEAL_CANCER	239	207206_s_at
ALOX12B	AMPL3909047	0.205	0.363	0.147	0.000	0.135	0.059	0	arachidonate_12-lipoxygenase__12R_type	430	ICHTHYOSIS__CONGENITAL__AUTOSOMAL_RECESSIVE_2__ARCI2	242	207381_at
ALOX15	AMPL5897851	0.342	0.000	0.000	0.131	0.068	0.000	0	arachidonate_15-lipoxygenase	433	.	246	207328_at
ALOX15B	AMPL4818314	0.068	0.000	0.000	0.066	0.000	0.059	0	arachidonate_15-lipoxygenase__type_B	434	.	247	1555416_a_at,206714_at
ALOX5	AMPL5297331	0.000	0.000	0.000	0.000	0.000	0.000	0	arachidonate_5-lipoxygenase	435	.	240	204445_s_at,204446_s_at,214366_s_at
ALOX5AP	AMPL8205093	0.000	0.000	0.074	0.000	0.000	0.000	0	arachidonate_5-lipoxygenase-activating_protein	436	STROKE__ISCHEMIC	241	204174_at
ALOXE3	AMPL6708784	0.205	0.145	0.221	0.131	0.270	0.000	0	arachidonate_lipoxygenase_3	13743	ICHTHYOSIS__CONGENITAL__AUTOSOMAL_RECESSIVE_3__ARCI3	59344	207708_at,222383_s_at
ALPI	AMPL8630535	0.137	0.218	1.179	0.131	0.811	0.771	0	alkaline_phosphatase__intestinal	437	.	248	207140_at,211618_s_at
ALPK1	AMPL2334293	3.558	4.066	4.717	3.083	3.918	3.498	0	alpha-kinase_1	20917	.	80216	207133_x_at,227438_at,243222_at
ALPK2	AMPL18451352	0.068	0.073	0.147	0.197	0.203	0.296	0	alpha-kinase_2	20565	.	115701	228367_at
ALPK3	AMPL36711093	0.000	0.000	0.074	0.197	0.068	0.178	0	alpha-kinase_3	17574	.	57538	214846_s_at,228342_s_at
ALPL	AMPL6632993	18.063	14.450	18.647	23.027	33.776	35.865	0	alkaline_phosphatase__liver_bone_kidney	438	HYPOPHOSPHATASIA__ADULT,HYPOPHOSPHATASIA__CHILDHOOD,HYPOPHOSPHATASIA__INFANTILE	249	1557924_s_at,215783_s_at
ALPP	AMPL7736957	11.289	12.707	15.920	12.858	11.079	7.054	0	alkaline_phosphatase__placental	439	.	250	204664_at,211619_s_at,216377_x_at
ALPPL2	AMPL15314048	0.000	0.000	0.074	0.000	0.135	0.119	0	alkaline_phosphatase__placental-like_2	441	.	251	210431_at,211619_s_at,216377_x_at
ALS2	AMPL35031102	14.505	13.360	16.436	15.745	9.863	12.508	0	amyotrophic_lateral_sclerosis_2__juvenile	443	AMYOTROPHIC_LATERAL_SCLEROSIS_2__JUVENILE__ALS2,PRIMARY_LATERAL_SCLEROSIS__JUVENILE__PLSJ,SPASTIC_PARALYSIS__INFANTILE-ONSET_ASCENDING__IAHSP	57679	1555284_at,226291_at,232184_at
ALS2CL	AMPL36468389	0.068	0.145	0.147	0.197	0.000	0.059	0	ALS2_C-terminal_like	20605	.	259173	222333_at,229887_at,243276_at
ALS2CR11	AMPL7496493	0.000	0.000	0.000	0.000	0.000	0.059	0	amyotrophic_lateral_sclerosis_2__juvenile__chromosome_region__candidate_11	14438	.	151254	1553260_s_at,1553261_x_at,1554831_x_at,1556757_a_at,1558428_at,1563673_a_at
ALS2CR12	AMPL1988462	0.068	0.000	0.074	0.066	0.000	0.000	0	amyotrophic_lateral_sclerosis_2__juvenile__chromosome_region__candidate_12	14439	.	130540	239458_at,242661_x_at
ALS2CR8	AMPL5059997	2.121	0.653	1.179	0.984	0.608	1.126	0	.	.	.	.	.
ALX1	AMPL13309343	8.553	6.535	8.255	7.938	6.823	7.825	0	ALX_homeobox_1	1494	FRONTONASAL_DYSPLASIA_3__FND3	8092	206837_at
ALX3	AMPL28742119	0.000	0.000	0.000	0.000	0.000	0.000	0	ALX_homeobox_3	449	FRONTONASAL_DYSPLASIA_1__FND1	257	207690_at
ALX4	AMPL37329477	0.137	0.073	0.221	0.066	0.000	0.000	0	ALX_homeobox_4	450	FRONTONASAL_DYSPLASIA_2__FND2,PARIETAL_FORAMINA_2__PFM2,POTOCKI-SHAFFER_SYNDROME	60529	208330_at
ALYREF	AMPL29958727	274.369	293.420	252.663	285.049	339.316	307.249	0	Aly_REF_export_factor	19071	.	10189	226319_s_at,226320_at
AMACR	AMPL10862479	48.374	37.903	46.729	34.770	47.489	49.914	0	alpha-methylacyl-CoA_racemase	451	ALPHA-METHYLACYL-CoA_RACEMASE_DEFICIENCY__AMACRD,BILE_ACID_SYNTHESIS_DEFECT__CONGENITAL__4__CBAS4	23600	209424_s_at,209425_at,209426_s_at,217111_at,236365_at
AMBN	AMPL32720632	0.000	0.000	0.000	0.000	0.000	0.119	0	ameloblastin__enamel_matrix_protein	452	.	258	221114_at
AMBP	AMPL11363246	0.547	0.436	0.369	0.853	0.338	0.652	0	alpha-1-microglobulin_bikunin_precursor	453	.	259	205477_s_at
AMBRA1	AMPL31630769	32.500	41.824	30.661	31.818	33.236	30.944	0	autophagy_beclin-1_regulator_1	25990	.	55626	219141_s_at,234236_at,234237_s_at,52731_at
AMD1	AMPL8287933	156.548	150.377	173.208	124.713	155.641	132.728	0	adenosylmethionine_decarboxylase_1	457	.	262	201196_s_at,201197_at
AMDHD1	AMPL34858353	0.274	0.581	0.442	0.394	0.540	0.534	0	amidohydrolase_domain_containing_1	28577	.	144193	229596_at
AMDHD2	AMPL2449615	18.063	16.991	17.542	18.107	13.308	15.769	0	amidohydrolase_domain_containing_2	24262	.	51005,752014	219082_at,227841_at,36994_at
AMELX	AMPL21940900	0.000	0.000	0.000	0.000	0.068	0.000	0	amelogenin__X-linked	461	AMELOGENESIS_IMPERFECTA__TYPE_IE__AI1E	265	208410_x_at
AMELY	AMPL2719487	0.000	0.000	0.000	0.000	0.000	0.000	0	amelogenin__Y-linked	462	.	266	208220_x_at
AMFR	AMPL2075947	32.979	28.100	38.917	27.816	32.695	29.107	0	autocrine_motility_factor_receptor__E3_ubiquitin_protein_ligase	463	.	267	202203_s_at,202204_s_at
AMH	AMPL2343113	0.068	0.000	0.000	0.000	0.000	0.119	0	anti-Mullerian_hormone	464	PERSISTENT_MULLERIAN_DUCT_SYNDROME__TYPES_I_AND_II__PMDS	100423031,268	206516_at
AMHR2	AMPL33532248	0.000	0.000	0.000	0.000	0.000	0.000	0	anti-Mullerian_hormone_receptor__type_II	465	PERSISTENT_MULLERIAN_DUCT_SYNDROME__TYPES_I_AND_II__PMDS	269	206892_at
AMICA1	AMPL1077027	0.000	0.000	0.000	0.000	0.000	0.000	0	adhesion_molecule__interacts_with_CXADR_antigen_1	19084	.	120425	228094_at
AMIGO1	AMPL32568453	0.274	0.508	0.811	0.787	1.554	0.711	0	adhesion_molecule_with_Ig-like_domain_1	20824	.	57463	226718_at
AMIGO2	AMPL22412584	2.600	4.139	2.211	4.330	1.081	1.719	0	adhesion_molecule_with_Ig-like_domain_2	24073	.	347902	222108_at
AMIGO3	AMPL21669050	14.232	10.601	12.309	12.268	7.296	11.441	0	adhesion_molecule_with_Ig-like_domain_3	24075	.	386724	212439_at,219920_s_at,222710_at,229717_at
AMMECR1	AMPL25176890	36.126	33.764	36.558	32.080	29.250	35.035	0	Alport_syndrome__mental_retardation__midface_hypoplasia_and_elliptocytosis_chromosomal_region_gene_1	467	AMME_COMPLEX	9949	1553219_a_at,204976_s_at,226421_at,236760_at
AMMECR1L	AMPL14611009	36.468	23.962	29.998	16.467	28.912	21.993	0	AMMECR1-like	28658	.	83607	223297_at
AMN	AMPL14111415	0.000	0.000	0.000	0.000	0.000	0.000	0	amnion_associated_transmembrane_protein	14604	MEGALOBLASTIC_ANEMIA_1	81693	1563792_at,220989_s_at,223587_s_at
AMN1	AMPL5833253	9.442	6.898	9.434	6.823	9.255	10.493	0	antagonist_of_mitotic_exit_network_1_homolog__S._cerevisiae	27281	.	196394	226258_at
AMOT	AMPL2636894	19.705	7.188	19.532	8.135	24.792	10.196	0	angiomotin	17810	.	154796	209521_s_at
AMOTL1	AMPL16365402	30.105	25.704	24.912	30.834	27.021	35.212	0	angiomotin_like_1	17811	.	154810	225450_at,225459_at,228840_at,235277_at
AMOTL2	AMPL31029590	69.174	49.085	61.397	63.308	50.935	31.537	0	angiomotin_like_2	17812	.	51421	203002_at
AMPD1	AMPL5358346	0.000	0.000	0.000	0.000	0.000	0.059	0	adenosine_monophosphate_deaminase_1	468	.	270	206121_at
AMPD2	AMPL29535519	43.721	54.749	25.281	57.863	42.288	68.409	0	adenosine_monophosphate_deaminase_2	469	.	271	212360_at
AMPD3	AMPL6417078	4.174	7.334	3.612	5.380	6.485	4.861	0	adenosine_monophosphate_deaminase_3	470	ERYTHROCYTE_AMP_DEAMINASE_DEFICIENCY	100130460,272	207992_s_at,209491_s_at
AMPH	AMPL7222892	0.000	0.000	0.000	0.000	0.000	0.000	0	amphiphysin	471	.	273	205257_s_at
AMT	AMPL3809809	0.547	0.871	1.032	1.246	1.013	0.652	0	aminomethyltransferase	473	GLYCINE_ENCEPHALOPATHY__GCE	275	204294_at
AMTN	AMPL21289863	2.874	2.396	3.317	2.559	2.770	2.549	0	amelotin	33188	.	401138	.
AMY2A	AMPL5487990	0.000	0.000	0.000	0.000	0.000	0.000	0	amylase__alpha_2A__pancreatic	477	.	279	208498_s_at
AMY2B	AMPL37139584	1.232	1.017	1.474	2.231	0.946	1.541	0	amylase__alpha_2B__pancreatic	478	.	280,648740	208498_s_at,228023_x_at
AMZ1	AMPL18672816	0.205	0.145	0.000	0.000	0.000	0.119	0	archaelysin_family_metallopeptidase_1	22231	.	155185	1561179_s_at,1562261_at
AMZ2	AMPL2740308	26.616	24.034	29.409	26.110	22.563	28.395	0	archaelysin_family_metallopeptidase_2	28041	.	51321	218167_at,223443_s_at
AMZ2P1	AMPL19291388	1.026	0.944	1.253	0.918	1.486	1.363	0	archaelysin_family_metallopeptidase_2_pseudogene_1	26491	.	201283	223443_s_at
ANAPC1	AMPL36070128	61.032	45.817	71.421	48.809	54.447	55.368	0	anaphase_promoting_complex_subunit_1	19988	.	64682,730268	218575_at,229267_at,231973_s_at
ANAPC10	AMPL24391977	13.000	8.786	15.626	13.252	11.214	9.959	0	anaphase_promoting_complex_subunit_10	24077	.	10393	207845_s_at,241959_at
ANAPC11	AMPL3298165	0.000	0.290	0.147	0.328	0.540	0.296	0	anaphase_promoting_complex_subunit_11	14452	.	51529	224010_at,226414_s_at
ANAPC13	AMPL25950088	56.311	66.512	44.371	63.242	48.368	62.896	0	anaphase_promoting_complex_subunit_13	24540	.	25847	209001_s_at,215282_at
ANAPC16	AMPL10452389	87.032	74.717	63.313	74.526	80.252	92.062	0	anaphase_promoting_complex_subunit_16	26976	.	119504	224664_at,224665_at,224667_x_at,229145_at
ANAPC2	AMPL12098591	36.263	35.361	29.261	32.605	35.803	34.383	0	anaphase_promoting_complex_subunit_2	19989	.	29882	218555_at
ANAPC4	AMPL12257521	16.147	15.321	15.552	16.467	13.240	15.591	0	anaphase_promoting_complex_subunit_4	19990	.	29945	226917_s_at,232524_x_at
ANAPC5	AMPL31816104	120.079	129.756	130.459	130.027	128.282	139.783	0	anaphase_promoting_complex_subunit_5	15713	.	51433	200098_s_at,208721_s_at,208722_s_at,211036_x_at,235926_at,239651_at
ANAPC7	AMPL31256765	96.269	85.318	111.664	79.709	90.723	96.271	0	anaphase_promoting_complex_subunit_7	17380	.	51434	225521_at,225554_s_at
ANG	AMPL3455908	0.000	0.000	0.000	0.000	0.000	0.000	0	angiogenin__ribonuclease__RNase_A_family__5	483	AMYOTROPHIC_LATERAL_SCLEROSIS_9__ALS9	283	205141_at,205158_at
ANGEL1	AMPL24358262	14.984	10.746	11.203	15.745	13.443	13.279	0	angel_homolog_1__Drosophila	19961	.	23357	213099_at,244685_at,36865_at
ANGEL2	AMPL34372286	14.163	10.020	9.803	10.628	13.173	10.611	0	angel_homolog_2__Drosophila	30534	.	90806	217630_at,221825_at,221826_at
ANGPT1	AMPL8179530	6.911	4.357	5.233	5.380	4.594	7.114	0	angiopoietin_1	484	.	284	1552939_at,205608_s_at,205609_at
ANGPT2	AMPL8516283	0.000	0.000	0.000	0.000	0.000	0.000	0	angiopoietin_2	485	.	285	205572_at,211148_s_at,236034_at,237261_at
ANGPT4	AMPL32393464	0.000	0.000	0.074	0.000	0.000	0.059	0	angiopoietin_4	487	.	51378	221134_at
ANGPTL1	AMPL29265829	0.000	0.145	0.000	0.000	0.068	0.237	0	angiopoietin-like_1	489	.	9068	224339_s_at,231773_at,239183_at
ANGPTL2	AMPL13586251	0.000	0.218	0.295	0.328	0.270	0.237	0	angiopoietin-like_2	490	.	23452	213001_at,213004_at,219514_at
ANGPTL3	AMPL24564326	0.000	0.000	0.000	0.000	0.000	0.000	0	angiopoietin-like_3	491	HYPOBETALIPOPROTEINEMIA__FAMILIAL__2__FHBL2	27329	219803_at,243799_x_at
ANGPTL4	AMPL34748637	0.068	0.145	0.000	0.000	0.000	0.000	0	angiopoietin-like_4	16039	.	51129	221009_s_at,223333_s_at
ANGPTL5	AMPL15633155	0.000	0.000	0.000	0.066	0.000	0.000	0	angiopoietin-like_5	19705	.	253935	.
ANGPTL6	AMPL15195100	0.000	0.000	0.000	0.000	0.068	0.178	0	angiopoietin-like_6	23140	.	83854	223967_at
ANGPTL7	AMPL35657814	0.274	0.290	0.221	0.262	0.405	0.178	0	angiopoietin-like_7	24078	.	10218	206423_at
ANK1	AMPL3903046	0.547	0.799	0.147	0.131	0.338	0.474	0	ankyrin_1__erythrocytic	492	SPHEROCYTOSIS__TYPE_1__SPH1	286	205389_s_at,205390_s_at,205391_x_at,207087_x_at,208352_x_at,208353_x_at,240363_at
ANK2	AMPL6720177	0.000	0.073	0.074	0.131	0.000	0.000	0	ankyrin_2__neuronal	493	CARDIAC_ARRHYTHMIA__ANKYRIN-B-RELATED	287	202920_at,202921_s_at
ANK3	AMPL34797914	0.000	0.000	0.074	0.000	0.000	0.000	0	ankyrin_3__node_of_Ranvier__ankyrin_G	494	.	288	206385_s_at,207950_s_at,209442_x_at,238786_at
ANKAR	AMPL36185075	0.753	0.726	0.811	0.656	0.540	0.771	0	ankyrin_and_armadillo_repeat_containing	26350	.	150709	1552438_a_at
ANKDD1A	AMPL21493248	0.616	0.145	0.737	0.262	1.148	0.534	0	ankyrin_repeat_and_death_domain_containing_1A	28002	.	348094	229497_at,237316_at
ANKFN1	AMPL17326474	3.011	3.703	4.128	3.018	3.107	2.549	0	ankyrin-repeat_and_fibronectin_type_III_domain_containing_1	26766	.	101927408,101927443,162282	1553211_at,1559640_at,244095_at
ANKFY1	AMPL30691539	86.553	87.278	98.471	92.895	94.168	88.802	0	ankyrin_repeat_and_FYVE_domain_containing_1	20763	.	51479	1562495_at,219868_s_at,224900_at,239073_at
ANKH	AMPL17976517	162.842	188.861	156.182	178.508	193.470	193.254	0	ANKH_inorganic_pyrophosphate_transport_regulator	15492	CHONDROCALCINOSIS_2__CCAL2,CRANIOMETAPHYSEAL_DYSPLASIA__AUTOSOMAL_DOMINANT__CMDD	56172	220076_at,223092_at,223093_at,223094_s_at,229176_at
ANKIB1	AMPL33457519	67.805	57.145	104.146	84.695	57.555	73.448	0	ankyrin_repeat_and_IBR_domain_containing_1	22215	.	54467	224682_at,224687_at,243181_at
ANKK1	AMPL18154598	0.000	0.000	0.000	0.000	0.000	0.000	0	ankyrin_repeat_and_kinase_domain_containing_1	21027	.	255239	.
ANKLE1	AMPL35714014	2.053	1.597	1.253	1.509	1.621	0.948	0	ankyrin_repeat_and_LEM_domain_containing_1	26812	.	126549	1553138_a_at
ANKLE2	AMPL24961142	238.516	150.232	219.937	195.762	201.914	169.067	0	ankyrin_repeat_and_LEM_domain_containing_2	29101	.	23141	212200_at,212201_at
ANKMY1	AMPL32592071	5.337	5.809	5.159	3.018	5.337	4.327	0	ankyrin_repeat_and_MYND_domain_containing_1	20987	.	51281	1554610_at,210486_at,220280_s_at
ANKMY2	AMPL31811417	37.837	35.216	38.253	36.804	32.966	44.994	0	ankyrin_repeat_and_MYND_domain_containing_2	25370	.	57037	212798_s_at
ANKRA2	AMPL36277959	3.353	3.776	3.685	5.839	3.513	6.224	0	ankyrin_repeat__family_A__RFXANK-like__2	13208	.	57763	218769_s_at
ANKRD1	AMPL25160169	0.889	1.234	0.221	0.656	0.068	0.000	0	ankyrin_repeat_domain_1__cardiac_muscle	15819	TOTAL_ANOMALOUS_PULMONARY_VENOUS_RETURN_1__TAPVR1	27063	206029_at
ANKRD10	AMPL33488490	22.511	18.225	24.470	23.814	22.563	21.222	0	ankyrin_repeat_domain_10	20265	.	55608	218093_s_at,223251_s_at
ANKRD11	AMPL12668534	64.726	49.884	68.178	51.302	52.353	52.937	0	ankyrin_repeat_domain_11	21316	KBG_SYNDROME__KBGS	29123	219437_s_at,226012_at,228356_at,231999_at,234701_at,238538_at
ANKRD12	AMPL24771265	64.453	59.831	76.801	68.162	54.988	61.355	0	ankyrin_repeat_domain_12	29135	.	23253	212286_at,212289_at
ANKRD13A	AMPL16018041	37.495	33.183	56.827	43.627	35.330	46.416	0	ankyrin_repeat_domain_13A	21268	.	88455	224810_s_at
ANKRD13B	AMPL35906940	28.532	16.410	26.460	22.896	41.072	27.506	0	ankyrin_repeat_domain_13B	26363	.	124930	227720_at
ANKRD13C	AMPL14410351	61.237	57.145	60.365	75.248	58.568	71.196	0	ankyrin_repeat_domain_13C	25374	.	81573	1554471_a_at,223418_x_at,227375_at,238597_at
ANKRD13D	AMPL21751871	4.311	5.736	4.349	6.036	6.958	7.173	0	ankyrin_repeat_domain_13_family__member_D	27880	.	338692	226205_at,238642_at,244756_at
ANKRD16	AMPL30683590	1.095	0.944	0.737	0.525	1.283	1.363	0	ankyrin_repeat_domain_16	23471	.	54522	229058_at,231423_s_at
ANKRD17	AMPL14446977	48.647	41.679	47.614	39.690	35.330	33.197	0	ankyrin_repeat_domain_17	23575	.	26057	212211_at,225852_at,242116_x_at
ANKRD18A	AMPL35605173	50.016	31.295	56.385	49.662	38.302	35.687	0	ankyrin_repeat_domain_18A	23643	.	253650	1559406_at,244297_at
ANKRD2	AMPL31154105	0.000	0.000	0.000	0.000	0.000	0.059	0	ankyrin_repeat_domain_2__stretch_responsive_muscle	495	.	26287	221232_s_at
ANKRD20A4	AMPL5362524	0.274	0.073	0.442	0.066	0.000	0.000	0	ankyrin_repeat_domain_20_family__member_A4	31982	.	441425,728747	1569607_s_at,1570255_s_at,224012_at
ANKRD20A9P	AMPL20476305	9.168	4.502	7.960	6.560	5.269	7.232	0	ankyrin_repeat_domain_20_family__member_A9__pseudogene	42023	.	.	1569607_s_at
ANKRD22	AMPL34511957	0.000	0.000	0.000	0.000	0.000	0.000	0	ankyrin_repeat_domain_22	28321	.	118932	238439_at,239196_at
ANKRD23	AMPL36017673	2.942	1.670	3.243	5.314	2.499	2.786	0	ankyrin_repeat_domain_23	24470	.	200539	1553366_s_at,229052_at,230384_at
ANKRD24	AMPL17590789	0.000	0.290	0.074	0.066	0.270	0.237	0	ankyrin_repeat_domain_24	29424	.	170961	1558398_at,1558400_x_at,233895_at
ANKRD26	AMPL24978064	12.658	8.205	16.952	13.580	9.052	11.323	0	ankyrin_repeat_domain_26	29186	.	22852	205705_at,205706_s_at
ANKRD26P1	AMPL19425696	0.000	0.000	0.000	0.000	0.000	0.000	0	ankyrin_repeat_domain_26_pseudogene_1	32955	.	124149	.
ANKRD26P3	AMPL18968089	0.000	0.000	0.000	0.000	0.000	0.000	0	ankyrin_repeat_domain_26_pseudogene_3	39689	.	.	.
ANKRD27	AMPL14208175	12.111	10.456	10.171	14.039	15.267	12.627	0	ankyrin_repeat_domain_27__VPS9_domain	25310	.	84079	221522_at
ANKRD28	AMPL24951768	28.874	22.655	23.438	32.080	20.063	26.024	0	ankyrin_repeat_domain_28	29024	.	23243	213035_at,226025_at,229307_at
ANKRD29	AMPL16129920	2.874	2.178	3.022	2.821	4.729	3.794	0	ankyrin_repeat_domain_29	27110	.	147463	229308_at,238332_at
ANKRD30A	AMPL17337025	0.000	0.000	0.000	0.000	0.000	0.000	0	ankyrin_repeat_domain_30A	17234	.	91074	223864_at
ANKRD30B	AMPL4326370	0.000	0.000	0.000	0.000	0.000	0.000	0	ankyrin_repeat_domain_30B	24165	.	374860	1562292_at,1562294_x_at
ANKRD30BL	AMPL19500249	0.000	0.000	0.000	0.000	0.000	0.000	0	ankyrin_repeat_domain_30B-like	35167	.	100132004,100132154,554226	1552895_a_at,237794_at
ANKRD31	AMPL9101204	0.000	0.000	0.074	0.000	0.000	0.000	0	ankyrin_repeat_domain_31	26853	.	256006	1564000_at
ANKRD32	AMPL14647652	118.437	87.641	105.620	101.358	89.642	110.321	0	ankyrin_repeat_domain_32	25408	.	84250	1558076_at,223542_at
ANKRD33	AMPL21996386	0.000	0.000	0.000	0.000	0.068	0.000	0	ankyrin_repeat_domain_33	13788	.	341405	242209_at
ANKRD33B	AMPL7659989	2.121	1.888	3.612	2.427	3.918	3.616	0	ankyrin_repeat_domain_33B	35240	.	651746	.
ANKRD34A	AMPL5450829	0.342	0.290	0.000	0.328	0.203	0.356	0	,ankyrin_repeat_domain_34A	27639	.	284615	232735_at
ANKRD34B	AMPL2869363	0.000	0.073	0.000	0.000	0.000	0.000	0	ankyrin_repeat_domain_34B	33736	.	340120	.
ANKRD34C	AMPL7208752	0.137	0.145	0.000	0.131	0.000	0.119	0	ankyrin_repeat_domain_34C	33888	.	390616	216073_at
ANKRD35	AMPL34799401	0.000	0.000	0.000	0.000	0.000	0.059	0	ankyrin_repeat_domain_35	26323	.	148741	231118_at
ANKRD36	AMPL8792193	28.805	14.522	29.630	26.766	19.320	17.488	0	ankyrin_repeat_domain_36	24079	.	375248	1556183_at,214723_x_at,238464_at
ANKRD36B	AMPL13943170	12.521	7.334	15.699	13.842	9.660	9.722	0	ankyrin_repeat_domain_36B	29333	.	.	1556183_at,214723_x_at
ANKRD37	AMPL22049464	4.995	8.568	8.476	8.529	6.890	8.773	0	ankyrin_repeat_domain_37	29593	.	353322	227337_at,242548_x_at
ANKRD39	AMPL32017062	7.663	9.367	7.223	9.972	11.957	8.121	0	ankyrin_repeat_domain_39	28640	.	51239	1553366_s_at,223532_at,229052_at
ANKRD40	AMPL18353970	49.742	42.042	49.899	71.836	45.530	52.226	0	ankyrin_repeat_domain_40	28233	.	91369	211717_at,227064_at
ANKRD42	AMPL22517761	2.121	2.396	2.653	2.099	1.351	2.727	0	ankyrin_repeat_domain_42	26752	.	338699	.
ANKRD44	AMPL9177370	4.174	5.155	6.118	10.956	2.297	5.987	0	ankyrin_repeat_domain_44	25259	.	91526	228471_at,233361_at,235777_at,235778_s_at
ANKRD45	AMPL20873877	0.000	0.000	0.000	0.066	0.000	0.119	0	ankyrin_repeat_domain_45	24786	.	339416	236421_at
ANKRD46	AMPL21240934	1.095	0.871	1.769	1.246	1.148	1.067	0	ankyrin_repeat_domain_46	27229	.	157567	212731_at,238807_at
ANKRD49	AMPL32450637	5.337	4.284	4.643	4.723	7.431	6.462	0	ankyrin_repeat_domain_49	25970	.	54851	219069_at
ANKRD5	AMPL22443586	3.421	4.139	3.538	3.083	2.972	3.616	0	.	.	.	.	.
ANKRD50	AMPL30771064	15.121	10.674	17.910	14.105	12.295	12.212	0	ankyrin_repeat_domain_50	29223	.	57182	225731_at,225735_at,236189_at
ANKRD52	AMPL16836498	71.432	44.728	71.273	61.930	49.786	51.100	0	ankyrin_repeat_domain_52	26614	.	283373	228257_at
ANKRD53	AMPL1609624	0.000	0.073	0.295	0.394	0.405	0.119	0	ankyrin_repeat_domain_53	25691	.	79998	244453_at
ANKRD54	AMPL34517031	53.026	56.927	59.775	47.956	58.838	56.257	0	ankyrin_repeat_domain_54	25185	.	129138	.
ANKRD55	AMPL13960456	0.000	0.000	0.000	0.000	0.000	0.000	0	ankyrin_repeat_domain_55	25681	.	79722	220112_at
ANKRD6	AMPL11755041	0.068	0.073	0.000	0.000	0.000	0.000	0	ankyrin_repeat_domain_6	17280	.	22881	204671_s_at,204672_s_at
ANKRD63	AMPL7747663	0.000	0.000	0.000	0.000	0.000	0.000	0	ankyrin_repeat_domain_63	40027	.	100131244	.
ANKRD65	AMPL4183342	0.000	0.000	0.000	0.000	0.000	0.000	0	ankyrin_repeat_domain_65	42950	.	441869	1556181_at,1556182_x_at
ANKRD7	AMPL33557500	0.000	0.073	0.074	0.000	0.000	0.000	0	ankyrin_repeat_domain_7	18588	.	56311	206112_at
ANKRD9	AMPL36459504	3.832	3.122	4.643	5.773	5.877	5.572	0	ankyrin_repeat_domain_9	20096	.	122416	230972_at
ANKS1A	AMPL26465423	29.695	28.391	33.241	29.128	34.114	30.233	0	ankyrin_repeat_and_sterile_alpha_motif_domain_containing_1A	20961	.	23294	212747_at
ANKS1B	AMPL34714356	3.216	2.469	4.496	3.346	2.567	1.956	0	ankyrin_repeat_and_sterile_alpha_motif_domain_containing_1B	24600	.	56899	219989_s_at,227439_at,227440_at,227441_s_at,240292_x_at
ANKS3	AMPL17675986	13.890	14.159	11.130	11.940	13.983	17.488	0	ankyrin_repeat_and_sterile_alpha_motif_domain_containing_3	29422	.	124401	227303_at
ANKS4B	AMPL34875521	0.000	0.000	0.000	0.000	0.000	0.000	0	ankyrin_repeat_and_sterile_alpha_motif_domain_containing_4B	26795	.	257629	239087_at
ANKS6	AMPL16841744	21.895	16.047	18.426	17.975	20.941	19.859	0	ankyrin_repeat_and_sterile_alpha_motif_domain_containing_6	26724	NEPHRONOPHTHISIS_16__NPHP16	203286	1554923_at,226586_at,235903_at,238626_at
ANKUB1	AMPL4614985	0.000	0.000	0.000	0.000	0.000	0.000	0	ankyrin_repeat_and_ubiquitin_domain_containing_1	29642	.	389161	1561927_at,1561928_s_at,1562562_at
ANKZF1	AMPL30630532	26.684	26.648	22.185	25.717	31.885	35.331	0	ankyrin_repeat_and_zinc_finger_domain_containing_1	25527	.	55139	218274_s_at
ANLN	AMPL32836711	300.095	212.169	284.724	241.422	174.083	192.186	0	anillin__actin_binding_protein	14082	.	54443	1552619_a_at,222608_s_at
ANO1	AMPL34146591	0.068	0.000	0.000	0.000	0.000	0.059	0	anoctamin_1__calcium_activated_chloride_channel	21625	.	55107	1555269_a_at,218804_at
ANO10	AMPL33019118	43.790	33.764	36.042	35.229	32.290	35.094	0	anoctamin_10	25519	SPINOCEREBELLAR_ATAXIA__AUTOSOMAL_RECESSIVE_10__SCAR10	55129	218910_at
ANO2	AMPL32689139	0.958	0.799	0.147	0.525	0.000	0.474	0	anoctamin_2	1183	.	57101	220111_s_at
ANO3	AMPL15259713	0.411	0.073	0.074	0.000	0.068	0.237	0	anoctamin_3	14004	DYSTONIA_24__DYT24	63982	215241_at
ANO4	AMPL17079243	6.637	5.373	5.970	7.741	5.877	7.825	0	anoctamin_4	23837	.	121601	229749_at,236420_s_at
ANO5	AMPL21795165	0.000	0.073	0.000	0.066	0.000	0.119	0	anoctamin_5	27337	GNATHODIAPHYSEAL_DYSPLASIA__GDD,MIYOSHI_MUSCULAR_DYSTROPHY_3__MMD3,MUSCULAR_DYSTROPHY__LIMB-GIRDLE__TYPE_2L__LGMD2L	203859	229313_at
ANO6	AMPL9604791	49.195	55.329	46.287	57.338	37.829	41.259	0	anoctamin_6	25240	SCOTT_SYNDROME__SCTS	196527	224906_at,240947_at
ANO7	AMPL3316993	0.000	0.000	0.000	0.000	0.068	0.000	0	anoctamin_7	31677	.	50636	241918_at
ANO8	AMPL36810556	4.447	4.574	7.813	4.002	7.093	5.513	0	anoctamin_8	29329	.	57719	1563549_a_at
ANO9	AMPL32258	0.137	0.073	0.074	0.000	0.068	0.000	0	anoctamin_9	20679	.	338440	227393_at
ANP32A	AMPL20452969	192.606	188.570	175.051	180.608	216.100	181.931	0	acidic__leucine-rich__nuclear_phosphoprotein_32_family__member_A	13233	.	8125	201038_s_at,201043_s_at,201051_at,235954_at
ANP32AP1	AMPL20453105	0.274	0.073	0.221	0.328	0.135	0.237	0	acidic__leucine-rich__nuclear_phosphoprotein_32_family__member_A_pseudogene_1	42949	.	723972	.
ANP32B	AMPL27082719	364.890	324.643	360.051	380.831	313.849	324.144	0	acidic__leucine-rich__nuclear_phosphoprotein_32_family__member_B	16677	.	10541	201306_s_at
ANP32C	AMPL12551196	1.232	0.871	2.506	2.034	1.621	1.067	0	acidic__leucine-rich__nuclear_phosphoprotein_32_family__member_C	16675	.	.	208538_at
ANP32D	AMPL13633965	0.000	0.000	0.000	0.000	0.135	0.000	0	acidic__leucine-rich__nuclear_phosphoprotein_32_family__member_D	16676	.	23519	208571_at
ANP32E	AMPL14939326	167.769	160.034	131.933	137.243	135.375	137.174	0	acidic__leucine-rich__nuclear_phosphoprotein_32_family__member_E	16673	.	81611	208103_s_at,221505_at
ANPEP	AMPL7207435	17.037	19.460	9.950	16.204	8.444	9.722	0	alanyl__membrane__aminopeptidase	500	.	290	202888_s_at
ANTXR1	AMPL14025983	112.827	73.627	94.269	132.061	95.384	144.288	0	anthrax_toxin_receptor_1	21014	GAPO_SYNDROME,HEMANGIOMA__CAPILLARY_INFANTILE	84168	220092_s_at,220093_at,224694_at,227660_at
ANTXR2	AMPL5857426	1.368	1.670	2.875	1.771	0.878	0.830	0	anthrax_toxin_receptor_2	21732	HYALINE_FIBROMATOSIS_SYNDROME__HFS	118429	1555536_at,225524_at,228573_at,238050_at
ANXA1	AMPL1652091	358.938	374.599	433.020	413.698	402.748	365.225	0	annexin_A1	533	.	301	201012_at
ANXA10	AMPL13422619	25.590	30.279	27.050	30.375	18.644	18.021	0	annexin_A10	534	.	11199	210143_at
ANXA11	AMPL9410653	92.505	98.025	86.309	100.440	97.613	90.877	0	annexin_A11	535	.	311	206200_s_at,214783_s_at,228727_at
ANXA13	AMPL5378296	0.000	0.000	0.000	0.000	0.000	0.000	0	annexin_A13	536	.	312	208323_s_at
ANXA2	AMPL1271385	3734.155	3893.102	3226.975	4189.794	3373.906	3411.399	0	annexin_A2	537	.	302	201590_x_at,210427_x_at,213503_x_at
ANXA2P1	AMPL20829580	0.547	0.218	0.663	0.197	0.203	0.415	0	annexin_A2_pseudogene_1	538	.	.	210876_at
ANXA2P3	AMPL22422099	0.000	0.000	0.000	0.000	0.000	0.000	0	annexin_A2_pseudogene_3	540	.	.	211241_at
ANXA3	AMPL28112865	104.548	120.534	126.184	141.311	80.793	62.363	0	annexin_A3	541	.	306	209369_at
ANXA4	AMPL7370588	39.342	47.923	39.138	45.070	34.857	40.429	0	annexin_A4	542	.	307	201301_s_at,201302_at
ANXA5	AMPL10220775	484.901	549.228	468.546	557.502	432.403	661.449	0	annexin_A5	543	PREGNANCY_LOSS__RECURRENT__SUSCEPTIBILITY_TO__3__RPRGL3	308	200782_at
ANXA6	AMPL6719539	247.753	286.740	391.671	347.307	314.051	327.464	0	annexin_A6	544	.	309	200982_s_at,244250_at
ANXA7	AMPL27613603	132.874	135.056	159.499	124.910	139.361	141.087	0	annexin_A7	545	.	310	201366_at,209860_s_at,242027_at
ANXA8L1	AMPL5960547	1.437	1.525	1.253	1.115	0.811	0.474	0	annexin_A8-like_1	23334	.	653145	203074_at
ANXA8L2	AMPL8634535	0.068	0.000	0.000	0.197	0.000	0.000	0	annexin_A8-like_2	23335	.	244,728113	203074_at
ANXA9	AMPL9926540	0.342	0.581	0.442	0.000	0.878	0.356	0	annexin_A9	547	.	8416	210085_s_at,211712_s_at
AOAH	AMPL8585163	0.000	0.000	0.074	0.000	0.000	0.000	0	acyloxyacyl_hydrolase__neutrophil	548	.	313	205639_at
AOC2	AMPL13002505	0.479	0.944	0.221	0.590	0.338	0.652	0	amine_oxidase__copper_containing_2__retina-specific	549	.	314	207064_s_at
AOC3	AMPL8372075	0.342	0.073	0.147	0.262	0.203	0.178	0	amine_oxidase__copper_containing_3	550	.	8639	204894_s_at
AOX1	AMPL6719129	19.363	12.562	19.974	12.530	14.389	12.034	0	aldehyde_oxidase_1	553	.	316	205082_s_at,205083_at
AP1AR	AMPL32617491	5.953	4.720	5.159	6.757	3.445	6.165	0	adaptor-related_protein_complex_1_associated_regulatory_protein	28808	.	55435	219023_at,242753_x_at
AP1B1	AMPL2186795	158.190	164.827	172.176	160.795	161.788	147.489	0	adaptor-related_protein_complex_1__beta_1_subunit	554	.	162	205423_at
AP1B1P1	AMPL37551746	0.000	0.000	0.000	0.000	0.000	0.000	0	adaptor-related_protein_complex_1__beta_1_subunit_pseudogene_1	297	.	23782	.
AP1G1	AMPL1585666	87.716	94.249	109.674	124.779	94.641	109.491	0	adaptor-related_protein_complex_1__gamma_1_subunit	555	.	164	203350_at,225754_at,225771_at
AP1G2	AMPL28698665	13.753	14.522	16.805	15.876	15.132	14.761	0	adaptor-related_protein_complex_1__gamma_2_subunit	556	.	8906	201613_s_at,214341_at,226918_at
AP1M1	AMPL4137459	136.569	134.112	149.254	137.899	111.191	105.756	0	adaptor-related_protein_complex_1__mu_1_subunit	13667	.	8907	223024_at,223025_s_at
AP1M2	AMPL26901130	36.058	27.229	25.502	17.779	33.506	19.503	0	adaptor-related_protein_complex_1__mu_2_subunit	558	.	10053	218261_at,65517_at
AP1S1	AMPL10075407	88.674	94.249	90.953	75.904	81.941	79.139	0	adaptor-related_protein_complex_1__sigma_1_subunit	559	MENTAL_RETARDATION__ENTEROPATHY__DEAFNESS__PERIPHERAL_NEUROPATHY_	1174	205195_at,205196_s_at,209635_at
AP1S2	AMPL28952157	25.042	23.381	31.104	35.295	21.887	28.336	0	adaptor-related_protein_complex_1__sigma_2_subunit	560	MENTAL_RETARDATION__X-LINKED__SYNDROMIC__FRIED_TYPE__MRXSF	8905	203299_s_at,203300_x_at,228415_at,230264_s_at
AP1S3	AMPL1157604	23.332	24.470	23.217	30.112	24.522	38.236	0	adaptor-related_protein_complex_1__sigma_3_subunit	18971	.	130340	1555731_a_at,1555733_s_at,1555734_x_at,237159_x_at
AP2A1	AMPL24579572	143.684	114.072	115.054	118.284	102.950	109.787	0	adaptor-related_protein_complex_2__alpha_1_subunit	561	.	160	1558792_x_at,223237_x_at,229617_x_at,234068_s_at
AP2A2	AMPL7806785	59.458	53.950	57.048	54.517	67.688	56.435	0	adaptor-related_protein_complex_2__alpha_2_subunit	562	.	101927462,161	211779_x_at,212159_x_at,212161_at,215764_x_at
AP2B1	AMPL1322435	376.317	259.438	265.192	390.475	275.817	359.238	0	adaptor-related_protein_complex_2__beta_1_subunit	563	.	163	200612_s_at,200615_s_at
AP2M1	AMPL1063016	900.833	828.126	839.580	782.786	886.626	840.534	0	adaptor-related_protein_complex_2__mu_1_subunit	564	.	1173	200613_at
AP2S1	AMPL28682469	229.690	237.220	234.384	217.215	146.859	155.551	0	adaptor-related_protein_complex_2__sigma_1_subunit	565	HYPOCALCIURIC_HYPERCALCEMIA__FAMILIAL__TYPE_III__HHC3	1175	202120_x_at,208074_s_at,211047_x_at
AP3B1	AMPL9441138	81.421	74.862	76.212	93.617	69.647	89.632	0	adaptor-related_protein_complex_3__beta_1_subunit	566	HERMANSKY-PUDLAK_SYNDROME_1__HPS1,HERMANSKY-PUDLAK_SYNDROME_2__HPS2	8546	203141_s_at,203142_s_at
AP3B2	AMPL28370059	0.137	0.000	0.000	0.000	0.000	0.000	0	adaptor-related_protein_complex_3__beta_2_subunit	567	.	8120	1570032_at,205678_at
AP3D1	AMPL28947105	71.979	100.203	58.375	76.101	82.549	88.505	0	adaptor-related_protein_complex_3__delta_1_subunit	568	.	8943	206592_s_at,208710_s_at,210974_s_at
AP3M1	AMPL13532101	91.890	83.067	92.648	85.219	87.345	81.629	0	adaptor-related_protein_complex_3__mu_1_subunit	569	.	26985	222516_at,222517_at
AP3M2	AMPL13497451	9.853	5.736	8.108	6.167	10.741	7.706	0	adaptor-related_protein_complex_3__mu_2_subunit	570	.	10947	1569053_at,203410_at
AP3S1	AMPL9716384	49.879	58.815	65.008	69.803	53.029	61.770	0	adaptor-related_protein_complex_3__sigma_1_subunit	2013	.	1176	202442_at
AP4E1	AMPL13648211	15.190	11.037	15.183	14.039	11.619	13.694	0	adaptor-related_protein_complex_4__epsilon_1_subunit	573	SPASTIC_PARAPLEGIA_51__AUTOSOMAL_RECESSIVE__SPG51	23431	220229_s_at,228164_at
AP4M1	AMPL27323776	10.742	10.892	7.592	9.381	14.051	12.152	0	adaptor-related_protein_complex_4__mu_1_subunit	574	SPASTIC_PARAPLEGIA_50__AUTOSOMAL_RECESSIVE__SPG50	9179	209837_at
APAF1	AMPL21283149	10.537	8.568	10.392	10.300	7.633	9.544	0	apoptotic_peptidase_activating_factor_1	576	.	317	204859_s_at,211553_x_at,211554_s_at
APBA1	AMPL7194659	0.342	0.000	0.147	0.525	0.135	0.415	0	amyloid_beta__A4__precursor_protein-binding__family_A__member_1	578	.	320	206679_at,228101_at
APBA2	AMPL28174574	0.000	0.000	0.000	0.000	0.000	0.059	0	amyloid_beta__A4__precursor_protein-binding__family_A__member_2	579	.	321	209870_s_at,209871_s_at
APBA3	AMPL29949038	14.984	19.750	19.606	17.910	19.658	22.882	0	amyloid_beta__A4__precursor_protein-binding__family_A__member_3	580	.	9546	205146_x_at,215148_s_at
APBB1	AMPL34302748	17.926	15.393	26.018	17.188	18.036	16.361	0	amyloid_beta__A4__precursor_protein-binding__family_B__member_1__Fe65	581	.	322	202652_at
APBB1IP	AMPL30801646	0.000	0.000	0.074	0.066	0.000	0.000	0	amyloid_beta__A4__precursor_protein-binding__family_B__member_1_interacting_protein	17379	.	54518	1554571_at,219994_at,230925_at
APBB2	AMPL28925928	9.784	9.076	10.982	12.268	7.363	9.663	0	amyloid_beta__A4__precursor_protein-binding__family_B__member_2	582	.	323	212970_at,212972_x_at,212985_at,213419_at,216750_at,40148_at
APBB3	AMPL17216652	2.874	3.776	2.137	1.968	3.445	3.853	0	amyloid_beta__A4__precursor_protein-binding__family_B__member_3	20708	.	102465499,10307	204650_s_at
APC	AMPL1716059	39.068	28.100	41.938	35.754	25.805	35.746	1	adenomatous_polyposis_coli	583	DESMOID_DISEASE__HEREDITARY,FAMILIAL_ADENOMATOUS_POLYPOSIS_1__FAP1,GASTRIC_CANCER,HEPATOCELLULAR_CARCINOMA,MEDULLOBLASTOMA__MDB,MISMATCH_REPAIR_CANCER_SYNDROME__MMRCS	324	203525_s_at,203526_s_at,203527_s_at,215310_at,216933_x_at
APC2	AMPL28143189	0.753	0.290	0.737	0.459	0.473	0.296	0	adenomatosis_polyposis_coli_2	24036	.	10297	205320_at,217174_s_at
APCDD1	AMPL17835431	0.274	0.000	0.000	0.066	0.135	0.059	0	adenomatosis_polyposis_coli_down-regulated_1	15718	HYPOTRICHOSIS_1__HYPT1	147495	225016_at,240211_at
APCDD1L	AMPL17418828	0.342	0.073	0.147	0.000	0.338	0.059	0	adenomatosis_polyposis_coli_down-regulated_1-like	26892	.	164284	235548_at
APCS	AMPL11102414	0.000	0.000	0.000	0.000	0.000	0.000	0	amyloid_P_component__serum	584	.	325	206350_at
APEH	AMPL10547564	117.137	140.575	101.935	103.457	133.956	145.414	0	acylaminoacyl-peptide_hydrolase	586	.	327	201284_s_at,242015_x_at
APEX2	AMPL24654021	30.516	31.150	29.998	28.735	33.709	35.746	0	APEX_nuclease__apurinic_apyrimidinic_endonuclease__2	17889	.	27301	204408_at,238813_at
APH1A	AMPL1108511	155.590	173.685	169.080	180.804	145.508	166.281	0	APH1A_gamma_secretase_subunit	29509	.	51107	1554417_s_at,218389_s_at,237327_at
APH1B	AMPL14221217	4.858	3.050	4.643	6.954	4.999	5.691	0	APH1B_gamma_secretase_subunit	24080	.	83464	221036_s_at,226358_at
API5	AMPL6037361	115.905	98.460	148.001	140.458	97.140	96.034	0	apoptosis_inhibitor_5	594	.	8539	201686_x_at,201687_s_at,214959_s_at,214960_at
APIP	AMPL33661053	51.932	49.956	52.257	60.815	48.030	44.697	0	APAF1_interacting_protein	17581	.	51074	218698_at
APLF	AMPL16932013	2.737	2.396	3.612	4.067	2.837	4.802	0	aprataxin_and_PNKP_like_factor	28724	.	200558	1555100_at,241379_at,241526_at
APLN	AMPL32005347	1.711	1.960	1.474	1.706	2.432	2.371	0	apelin	16665	.	8862	222856_at
APLNR	AMPL28898163	0.000	0.000	0.000	0.000	0.000	0.000	0	apelin_receptor	339	.	187	213592_at
APLP1	AMPL593202	6.774	7.334	9.434	5.839	7.701	7.884	0	amyloid_beta__A4__precursor-like_protein_1	597	.	333	209462_at
APOA1	AMPL3457173	0.274	0.000	0.000	0.000	0.068	0.000	0	apolipoprotein_A-I	600	AMYLOIDOSIS__FAMILIAL_VISCERAL,APOLIPOPROTEIN_A-I__APOA1,HYPOALPHALIPOPROTEINEMIA__PRIMARY,TANGIER_DISEASE__TGD	335	204450_x_at,217073_x_at
APOA1BP	AMPL34409624	125.621	125.907	122.646	117.759	154.087	152.765	0	apolipoprotein_A-I_binding_protein	18453	.	128240	225427_s_at
APOA2	AMPL7222820	0.205	0.073	0.000	0.000	0.000	0.059	0	apolipoprotein_A-II	601	APOLIPOPROTEIN_A-II__APOA2	336	219465_at,219466_s_at
APOA4	AMPL6161541	0.000	0.000	0.000	0.000	0.000	0.000	0	apolipoprotein_A-IV	602	.	337	206894_at
APOA5	AMPL6817420	0.137	0.073	0.000	0.197	0.000	0.178	0	apolipoprotein_A-V	17288	HYPERLIPOPROTEINEMIA__TYPE_V,HYPERTRIGLYCERIDEMIA__FAMILIAL	116519	224243_at,224244_s_at
APOB	AMPL6203223	0.137	0.000	0.074	0.000	0.000	0.000	0	apolipoprotein_B	603	APOLIPOPROTEIN_B__APOB,HYPERCHOLESTEROLEMIA__AUTOSOMAL_DOMINANT__TYPE_B	338	205108_s_at,223579_s_at
APOBEC1	AMPL9337570	0.000	0.073	0.000	0.000	0.000	0.000	0	apolipoprotein_B_mRNA_editing_enzyme__catalytic_polypeptide_1	604	.	339	207158_at
APOBEC2	AMPL12408804	0.000	0.000	0.000	0.000	0.068	0.000	0	apolipoprotein_B_mRNA_editing_enzyme__catalytic_polypeptide-like_2	605	.	10930	206160_at
APOBEC3B	AMPL28135746	9.716	12.126	8.624	11.743	17.293	19.088	0	apolipoprotein_B_mRNA_editing_enzyme__catalytic_polypeptide-like_3B	17352	.	9582	206632_s_at
APOBEC3C	AMPL24831225	1.368	0.871	1.695	1.509	1.216	0.830	0	apolipoprotein_B_mRNA_editing_enzyme__catalytic_polypeptide-like_3C	17353	.	27350	209584_x_at
APOBEC3D	AMPL34394954	0.000	0.000	0.000	0.000	0.000	0.000	0	apolipoprotein_B_mRNA_editing_enzyme__catalytic_polypeptide-like_3D	17354	.	140564	1553831_at
APOBEC3F	AMPL35254548	0.000	0.000	0.000	0.000	0.000	0.000	0	apolipoprotein_B_mRNA_editing_enzyme__catalytic_polypeptide-like_3F	17356	.	200316	214994_at,214995_s_at
APOBEC3H	AMPL10183976	0.000	0.000	0.000	0.000	0.000	0.000	0	apolipoprotein_B_mRNA_editing_enzyme__catalytic_polypeptide-like_3H	24100	.	164668	.
APOBEC4	AMPL22322135	0.000	0.000	0.000	0.000	0.000	0.000	0	apolipoprotein_B_mRNA_editing_enzyme__catalytic_polypeptide-like_4__putative	32152	.	403314	1554545_at
APOBR	AMPL33891384	0.274	0.218	0.221	0.262	0.135	0.237	0	apolipoprotein_B_receptor	24087	.	55911	220023_at
APOC1	AMPL11973318	1.916	2.106	1.695	1.903	2.499	2.608	0	apolipoprotein_C-I	607	.	341	204416_x_at,213553_x_at
APOC3	AMPL5017727	0.000	0.000	0.000	0.000	0.068	0.000	0	apolipoprotein_C-III	610	HYPERALPHALIPOPROTEINEMIA_2__HALP2	345	205820_s_at
APOC4	AMPL9661836	0.000	0.000	0.000	0.000	0.000	0.000	0	apolipoprotein_C-IV	611	.	346	204561_x_at,206738_at
APOD	AMPL7397388	0.000	0.000	0.000	0.000	0.000	0.059	0	apolipoprotein_D	612	.	347	201525_at
APOE	AMPL4845231	0.342	0.436	1.032	0.459	1.419	1.008	0	apolipoprotein_E	613	ALZHEIMER_DISEASE_2,APOLIPOPROTEIN_E__APOE,HYPERCHOLESTEROLEMIA__FAMILIAL,LIPOPROTEIN_GLOMERULOPATHY__LPG,SEA-BLUE_HISTIOCYTE_DISEASE	348	203381_s_at,203382_s_at,212884_x_at
APOF	AMPL11723315	0.068	0.000	0.000	0.000	0.000	0.000	0	apolipoprotein_F	615	.	319	207262_at
APOH	AMPL3458363	0.068	0.073	0.000	0.000	0.000	0.000	0	apolipoprotein_H__beta-2-glycoprotein_I	616	.	350	205216_s_at
APOL1	AMPL6306627	0.547	0.363	0.811	0.262	0.811	0.534	0	apolipoprotein_L__1	618	FOCAL_SEGMENTAL_GLOMERULOSCLEROSIS_4__SUSCEPTIBILITY_TO__FSGS4	8542	209546_s_at
APOL2	AMPL35255606	0.137	0.218	0.147	0.131	0.000	0.000	0	apolipoprotein_L__2	619	.	23780	221013_s_at,221653_x_at
APOL3	AMPL35071303	0.753	0.218	0.811	0.328	0.338	0.356	0	apolipoprotein_L__3	14868	.	80833	221087_s_at
APOL4	AMPL36274441	0.000	0.000	0.000	0.000	0.000	0.000	0	apolipoprotein_L__4	14867	.	80832	1555600_s_at,223801_s_at,224491_at
APOL5	AMPL14615148	0.000	0.000	0.000	0.000	0.000	0.000	0	apolipoprotein_L__5	14869	.	80831	220478_at
APOL6	AMPL15372590	1.232	1.380	1.253	1.443	1.148	1.956	0	apolipoprotein_L__6	14870	.	80830	1557116_at,1557236_at,219716_at,241869_at
APOM	AMPL30924857	3.695	3.558	3.169	3.411	5.066	5.335	0	apolipoprotein_M	13916	.	55937	205682_x_at,214910_s_at
APOO	AMPL35070311	23.811	34.054	28.893	25.782	28.642	25.787	0	apolipoprotein_O	28727	.	79135	221620_s_at
APOOL	AMPL21772651	16.421	10.020	11.572	14.826	12.632	11.085	0	apolipoprotein_O-like	24009	.	139322	222269_at
APP	AMPL3073990	237.422	191.547	230.403	216.493	215.357	199.893	0	amyloid_beta__A4__precursor_protein	620	ALZHEIMER_DISEASE__AD,CEREBRAL_AMYLOID_ANGIOPATHY__APP-RELATED	351	200602_at,211277_x_at,214953_s_at
APPBP2	AMPL26976847	45.774	40.081	37.442	70.524	44.112	54.301	0	amyloid_beta_precursor_protein__cytoplasmic_tail__binding_protein_2	622	.	10513	202629_at,202630_at,202631_s_at,215402_at
APPL1	AMPL12943022	56.584	44.583	45.329	43.233	50.462	52.048	0	adaptor_protein__phosphotyrosine_interaction__PH_domain_and_leucine_zipper_containing_1	24035	.	26060	218158_s_at,222538_s_at
APPL2	AMPL30625295	16.421	16.047	14.741	15.679	11.822	15.591	0	adaptor_protein__phosphotyrosine_interaction__PH_domain_and_leucine_zipper_containing_2	18242	.	55198	218218_at
APRT	AMPL3627841	154.221	150.958	125.742	140.655	154.695	141.858	0	adenine_phosphoribosyltransferase	626	ADENINE_PHOSPHORIBOSYLTRANSFERASE_DEFICIENCY__APRTD	353	203219_s_at,213892_s_at
APTX	AMPL7137611	43.174	36.305	52.552	45.070	48.908	45.883	0	aprataxin	15984	ATAXIA__EARLY-ONSET__WITH_OCULOMOTOR_APRAXIA_AND_HYPOALBUMINEMIA_	54840	218527_at,222338_x_at,222658_s_at,243132_at
AQP10	AMPL17436819	0.000	0.000	0.000	0.000	0.068	0.000	0	aquaporin_10	16029	.	89872	1555338_s_at
AQP11	AMPL18024692	0.342	0.000	0.221	0.262	0.068	0.059	0	aquaporin_11	19940	.	282679	229526_at
AQP12A	AMPL21914724	0.000	0.000	0.000	0.000	0.000	0.000	0	aquaporin_12A	19941	.	375318	1554344_s_at,1559575_a_at
AQP12B	AMPL5346732	0.000	0.000	0.000	0.000	0.000	0.000	0	aquaporin_12B	6096	.	653437	1554344_s_at,1559575_a_at
AQP2	AMPL6629955	0.068	0.000	0.000	0.000	0.000	0.000	0	aquaporin_2__collecting_duct	634	DIABETES_INSIPIDUS__NEPHROGENIC__AUTOSOMAL	359	206672_at,236630_at,240285_at
AQP3	AMPL30500813	31.884	25.123	23.881	27.226	21.549	23.831	0	aquaporin_3__Gill_blood_group	636	GIL_BLOOD_GROUP	360	203747_at,39248_at,39249_at
AQP4	AMPL8630112	0.000	0.000	0.000	0.000	0.000	0.000	0	aquaporin_4	637	.	361	210066_s_at,210067_at,210068_s_at,210906_x_at,226228_at
AQP5	AMPL11910797	0.479	0.218	0.516	0.590	0.473	0.059	0	aquaporin_5	638	.	362	213611_at
AQP6	AMPL10187328	0.000	0.000	0.000	0.000	0.000	0.000	0	aquaporin_6__kidney_specific	639	.	363	208435_s_at,216219_at
AQP7	AMPL6815843	1.026	1.960	0.369	1.312	1.486	0.830	0	aquaporin_7	640	GLYCEROL_QUANTITATIVE_TRAIT_LOCUS__GLYCQTL	100509620,101930168,364	206955_at
AQP7P1	AMPL20748416	1.847	1.307	0.590	1.050	0.946	0.889	0	aquaporin_7_pseudogene_1	32048	.	.	206955_at
AQP8	AMPL7787064	0.000	0.000	0.000	0.000	0.000	0.000	0	aquaporin_8	642	.	343	206784_at
AQP9	AMPL35331803	0.000	0.073	0.000	0.000	0.068	0.237	0	aquaporin_9	643	.	366	205568_at
AQPEP	AMPL16918060	0.342	0.145	0.958	0.590	0.676	0.711	0	Aminopeptidase_Q_Source_UniProtKB_Swiss-Prot_Acc_Q6Q4G3	.	.	206338	1565918_a_at,235382_at
AQR	AMPL24481543	116.316	91.417	114.391	91.845	90.385	91.825	0	aquarius_intron-binding_spliceosomal_factor	29513	.	9716	212583_at,212584_at,228694_at,239895_at
AR	AMPL1447304	4.447	2.324	2.653	2.624	2.432	3.498	0	androgen_receptor	644	ANDROGEN_INSENSITIVITY_SYNDROME__AIS,ANDROGEN_INSENSITIVITY__PARTIAL__PAIS,SPINAL_AND_BULBAR_MUSCULAR_ATROPHY__X-LINKED_1__SMAX1	367	211110_s_at,226192_at,226197_at
ARAF	AMPL11228407	87.784	98.823	74.221	78.003	101.261	86.075	0	v-raf_murine_sarcoma_3611_viral_oncogene_homolog	646	.	369	201895_at,230652_at
ARAP1	AMPL5750713	20.458	21.783	25.207	23.617	21.617	19.681	0	ArfGAP_with_RhoGAP_domain__ankyrin_repeat_and_PH_domain_1	16925	.	116985	212516_at,238911_at,34206_at
ARAP2	AMPL24441283	6.021	4.284	5.675	4.920	3.243	3.498	0	ArfGAP_with_RhoGAP_domain__ankyrin_repeat_and_PH_domain_2	16924	.	101928667,116984	1561407_at,213618_at,242402_x_at
ARAP3	AMPL35626501	24.563	16.120	24.765	16.270	19.455	18.970	0	ArfGAP_with_RhoGAP_domain__ankyrin_repeat_and_PH_domain_3	24097	.	64411	218950_at,235806_at
ARC	AMPL25553294	0.205	0.000	0.074	0.131	0.405	0.415	0	activity-regulated_cytoskeleton-associated_protein	648	.	23237	210090_at
ARCN1	AMPL9660063	177.758	229.232	217.800	231.582	150.777	240.500	0	archain_1	649	.	372	201176_s_at
AREG	AMPL10019040	0.205	0.145	0.221	0.459	0.473	0.415	0	amphiregulin	651	.	374,727738	205239_at
ARF1	AMPL2170137	979.176	1333.643	961.636	1391.722	1112.048	1352.063	0	ADP-ribosylation_factor_1	652	.	100500810,375	200065_s_at,208750_s_at,244504_x_at
ARF3	AMPL8799459	314.053	308.886	320.619	316.080	377.888	338.253	0	ADP-ribosylation_factor_3	654	.	377	1558766_at,200011_s_at,200734_s_at,211622_s_at,236303_at
ARF4	AMPL9658366	640.012	1011.033	882.697	878.502	576.628	941.311	0	ADP-ribosylation_factor_4	655	.	378	201096_s_at,201097_s_at
ARF5	AMPL8457203	173.858	217.615	186.180	214.787	209.548	204.635	0	ADP-ribosylation_factor_5	658	.	381	201526_at
ARF6	AMPL11094387	0.000	0.218	0.369	0.066	0.338	0.711	0	ADP-ribosylation_factor_6	659	.	382	203311_s_at,203312_x_at
ARFGAP1	AMPL16820874	53.437	88.004	41.201	59.765	52.150	78.843	0	ADP-ribosylation_factor_GTPase_activating_protein_1	15852	.	55738	217888_s_at,234001_s_at
ARFGAP2	AMPL14810875	33.390	30.932	28.303	27.685	44.449	36.042	0	ADP-ribosylation_factor_GTPase_activating_protein_2	13504	.	84364	211975_at,235734_at
ARFGAP3	AMPL25927686	47.416	83.357	39.654	78.134	48.773	81.095	0	ADP-ribosylation_factor_GTPase_activating_protein_3	661	.	26286	202211_at
ARFGEF1	AMPL26851562	12.726	11.618	14.151	15.286	10.268	11.619	0	ADP-ribosylation_factor_guanine_nucleotide-exchange_factor_1__brefeldin_A-inhibited	15772	.	10565	202955_s_at,202956_at,216266_s_at,243220_at
ARFGEF2	AMPL27028369	71.226	67.891	73.190	81.480	70.525	73.330	0	ADP-ribosylation_factor_guanine_nucleotide-exchange_factor_2__brefeldin_A-inhibited	15853	PERIVENTRICULAR_HETEROTOPIA_WITH_MICROCEPHALY__AUTOSOMAL_RECESSIVE_	10564	215931_s_at,218098_at,222518_at
ARFIP1	AMPL301805	12.453	10.819	10.835	11.546	9.998	12.508	0	ADP-ribosylation_factor_interacting_protein_1	21496	.	27236	214483_s_at,218230_at
ARFIP2	AMPL7454420	84.158	111.748	83.656	120.711	94.506	122.058	0	ADP-ribosylation_factor_interacting_protein_2	17160	.	23647	202109_at
ARFRP1	AMPL7935385	35.784	32.457	32.946	32.540	38.167	26.854	0	ADP-ribosylation_factor_related_protein_1	662	.	10139	203174_s_at,215984_s_at
ARG1	AMPL5980666	0.000	0.000	0.000	0.000	0.000	0.000	0	arginase_1	663	ARGININEMIA	383	206177_s_at
ARG2	AMPL6703028	6.021	7.624	6.044	5.970	5.269	8.596	0	arginase_2	664	.	384	203945_at,203946_s_at
ARGFX	AMPL323867	0.000	0.000	0.074	0.000	0.000	0.000	0	arginine-fifty_homeobox	30146	.	503582	.
ARGLU1	AMPL31888154	22.511	12.997	22.259	22.502	22.090	25.490	0	arginine_and_glutamate_rich_1	25482	.	55082	218067_s_at,222508_s_at,227448_at
ARHGAP1	AMPL27121323	194.316	199.825	185.812	182.444	146.251	205.287	0	Rho_GTPase_activating_protein_1	673	.	392	202117_at,216689_x_at,241419_at
ARHGAP10	AMPL14748157	18.679	15.103	18.721	15.876	15.740	15.235	0	Rho_GTPase_activating_protein_10	26099	.	79658	219431_at
ARHGAP11A	AMPL24399296	121.379	97.662	105.325	106.803	87.480	83.704	0	Rho_GTPase_activating_protein_11A	15783	.	9824	204492_at
ARHGAP11B	AMPL3076805	27.300	15.030	31.693	24.339	17.361	18.792	0	Rho_GTPase_activating_protein_11B	15782	.	100288637,89839	1558750_a_at
ARHGAP12	AMPL31765426	4.242	3.848	2.359	4.067	2.837	4.209	0	Rho_GTPase_activating_protein_12	16348	.	94134	207606_s_at,243216_x_at
ARHGAP15	AMPL32061520	0.000	0.000	0.074	0.066	0.000	0.000	0	Rho_GTPase_activating_protein_15	21030	.	101928361,55843	1561489_at,218870_at
ARHGAP17	AMPL1921317	300.574	305.474	236.816	260.185	279.194	324.500	0	Rho_GTPase_activating_protein_17	18239	.	55114	218076_s_at
ARHGAP18	AMPL17996718	19.158	20.767	20.490	19.550	12.835	10.967	0	Rho_GTPase_activating_protein_18	21035	.	93663	225166_at,225171_at,225173_at
ARHGAP19	AMPL16772156	10.605	9.294	9.287	7.479	8.917	10.493	0	Rho_GTPase_activating_protein_19	23724	.	84986	212738_at,37577_at
ARHGAP20	AMPL35244475	2.258	1.089	1.474	0.984	1.013	1.126	0	Rho_GTPase_activating_protein_20	18357	.	57569	1555020_a_at,228368_at
ARHGAP21	AMPL35241056	66.437	58.597	64.935	71.377	63.769	65.564	0	Rho_GTPase_activating_protein_21	23725	.	57584	224764_at,241701_at
ARHGAP22	AMPL35775372	2.121	1.743	2.359	1.640	2.499	1.186	0	Rho_GTPase_activating_protein_22	30320	.	58504	1560821_at,206298_at
ARHGAP23	AMPL8055376	72.869	51.554	69.431	53.074	72.011	49.914	0	Rho_GTPase_activating_protein_23	29293	.	57636	226638_at,230013_s_at,231903_x_at
ARHGAP24	AMPL2410067	1.300	1.888	1.032	0.787	1.081	1.778	0	Rho_GTPase_activating_protein_24	25361	.	83478	221030_s_at,223422_s_at,230802_at,230803_s_at
ARHGAP25	AMPL231929	0.000	0.000	0.000	0.000	0.000	0.000	0	Rho_GTPase_activating_protein_25	28951	.	9938	1555076_at,204882_at,38149_at
ARHGAP26	AMPL25194546	0.479	0.218	0.147	0.328	0.000	0.059	0	Rho_GTPase_activating_protein_26	17073	JUVENILE_MYELOMONOCYTIC_LEUKEMIA__JMML	23092	205068_s_at,205069_s_at,215955_x_at,226576_at
ARHGAP27	AMPL21665258	3.147	1.307	2.948	1.378	2.162	3.557	0	Rho_GTPase_activating_protein_27	31813	.	201176	1554594_at,225618_at,227057_at
ARHGAP28	AMPL520314	1.574	0.726	1.990	2.165	1.621	1.601	0	Rho_GTPase_activating_protein_28	25509	.	79822	220381_at,220382_s_at,227911_at
ARHGAP29	AMPL28005459	45.637	33.256	51.004	49.728	34.384	42.504	0	Rho_GTPase_activating_protein_29	30207	.	9411	1554736_at,1560318_at,203910_at
ARHGAP30	AMPL101118	0.068	0.000	0.074	0.000	0.000	0.000	0	Rho_GTPase_activating_protein_30	27414	.	257106	226219_at,241346_at
ARHGAP31	AMPL30643856	2.258	3.994	3.096	2.690	1.959	1.778	0	Rho_GTPase_activating_protein_31	29216	ADAMS-OLIVER_SYNDROME_1__AOS1	57514	226056_at,226057_at
ARHGAP32	AMPL1697744	13.411	12.344	13.120	11.612	11.484	10.670	0	Rho_GTPase_activating_protein_32	17399	.	9743	203431_s_at,210791_s_at,229648_at,242196_at
ARHGAP33	AMPL17251222	4.242	2.251	4.791	2.821	4.594	2.490	0	Rho_GTPase_activating_protein_33	23085	.	115703	213827_at,215256_x_at,233885_at
ARHGAP35	AMPL27233098	122.816	100.493	122.793	102.473	110.989	90.284	0	Rho_GTPase_activating_protein_35	4591	.	2909	202044_at,202045_s_at,202046_s_at,229394_s_at
ARHGAP36	AMPL34363299	0.068	0.073	0.221	0.066	0.068	0.119	0	Rho_GTPase_activating_protein_36	26388	.	158763	238047_at
ARHGAP39	AMPL15536636	0.958	0.363	1.179	1.181	1.148	1.126	0	Rho_GTPase_activating_protein_39	29351	.	80728	227876_at
ARHGAP4	AMPL11720513	0.068	0.073	0.000	0.000	0.000	0.059	0	Rho_GTPase_activating_protein_4	674	.	393	204425_at
ARHGAP40	AMPL9248970	0.000	0.000	0.000	0.000	0.000	0.000	0	Rho_GTPase_activating_protein_40	16226	.	343578	.
ARHGAP42	AMPL36118106	41.258	37.395	44.666	50.777	32.493	37.228	0	Rho_GTPase_activating_protein_42	26545	.	143872	1553383_at,223595_at,230047_at
ARHGAP44	AMPL26560260	7.663	4.502	7.665	7.741	8.647	8.062	0	Rho_GTPase_activating_protein_44	29096	.	9912	205414_s_at,215232_at
ARHGAP5	AMPL961610	69.584	68.182	84.245	79.250	51.678	71.966	0	Rho_GTPase_activating_protein_5	675	.	394	1552627_a_at,217936_at,233849_s_at,235635_at
ARHGAP6	AMPL24850883	0.000	0.145	0.000	0.197	0.000	0.000	0	Rho_GTPase_activating_protein_6	676	.	395	206167_s_at,208085_s_at
ARHGAP9	AMPL14147499	0.000	0.000	0.000	0.000	0.000	0.178	0	Rho_GTPase_activating_protein_9	14130	.	64333	224451_x_at,226906_s_at,232543_x_at
ARHGDIA	AMPL27936319	1.984	1.307	1.106	1.246	1.148	0.948	0	Rho_GDP_dissociation_inhibitor__GDI__alpha	678	NEPHROTIC_SYNDROME__TYPE_8__NPHS8	396	201167_x_at,201168_x_at,211716_x_at,213606_s_at
ARHGDIB	AMPL9673655	0.616	1.017	1.179	1.312	0.743	0.652	0	Rho_GDP_dissociation_inhibitor__GDI__beta	679	.	397	1555812_a_at,201288_at
ARHGDIG	AMPL8742583	0.137	0.145	0.147	0.197	0.068	0.119	0	Rho_GDP_dissociation_inhibitor__GDI__gamma	680	.	398	206888_s_at,206889_at
ARHGEF1	AMPL21766308	37.837	40.226	31.914	33.458	27.832	41.081	0	Rho_guanine_nucleotide_exchange_factor__GEF__1	681	.	100505585,9138	1560445_x_at,203055_s_at
ARHGEF10	AMPL25228117	39.342	50.828	34.347	37.722	27.021	31.181	0	Rho_guanine_nucleotide_exchange_factor__GEF__10	14103	SLOWED_NERVE_CONDUCTION_VELOCITY__AUTOSOMAL_DOMINANT	9639	1554213_at,1554703_at,215139_at,216620_s_at
ARHGEF10L	AMPL34140019	33.116	32.021	33.241	29.194	31.750	31.656	0	Rho_guanine_nucleotide_exchange_factor__GEF__10-like	25540	.	55160	221656_s_at
ARHGEF11	AMPL21429644	42.011	31.005	50.046	41.134	41.072	33.968	0	Rho_guanine_nucleotide_exchange_factor__GEF__11	14580	.	9826	202913_at,202914_s_at
ARHGEF12	AMPL24187275	112.279	85.753	132.744	121.826	99.032	104.985	1	Rho_guanine_nucleotide_exchange_factor__GEF__12	14193	.	23365	1555498_at,1559833_at,201333_s_at,201334_s_at,201335_s_at,234129_at
ARHGEF15	AMPL18576231	0.000	0.000	0.000	0.000	0.000	0.000	0	Rho_guanine_nucleotide_exchange_factor__GEF__15	15590	.	22899	205507_at,217348_x_at
ARHGEF16	AMPL25332281	7.047	6.317	7.518	9.775	5.134	5.869	0	Rho_guanine_nucleotide_exchange_factor__GEF__16	15515	.	27237	208009_s_at
ARHGEF17	AMPL24470202	33.937	24.978	39.580	40.150	42.288	41.496	0	Rho_guanine_nucleotide_exchange_factor__GEF__17	21726	.	9828	203756_at
ARHGEF18	AMPL4685240	22.579	21.420	22.922	16.270	20.671	14.583	0	Rho_Rac_guanine_nucleotide_exchange_factor__GEF__18	17090	.	23370	213039_at
ARHGEF19	AMPL16057904	18.132	15.829	17.616	15.417	15.064	20.511	0	Rho_guanine_nucleotide_exchange_factor__GEF__19	26604	.	128272	226857_at
ARHGEF2	AMPL6668309	39.753	31.005	31.251	25.782	37.424	31.833	0	Rho_Rac_guanine_nucleotide_exchange_factor__GEF__2	682	.	9181	1554783_s_at,207629_s_at,209435_s_at,235595_at
ARHGEF25	AMPL2824166	0.000	0.000	0.000	0.000	0.000	0.000	0	Rho_guanine_nucleotide_exchange_factor__GEF__25	30275	.	115557	227427_at
ARHGEF3	AMPL2373619	12.795	10.383	14.667	11.021	9.525	11.678	0	Rho_guanine_nucleotide_exchange_factor__GEF__3	683	.	50650	218501_at
ARHGEF33	AMPL1865299	0.068	0.000	0.000	0.000	0.000	0.000	0	Rho_guanine_nucleotide_exchange_factor__GEF__33	37252	.	100271715	.
ARHGEF35	AMPL3277331	2.805	3.267	1.916	2.559	1.689	2.964	0	Rho_guanine_nucleotide_exchange_factor__GEF__35	33846	.	445328	.
ARHGEF37	AMPL5227034	2.121	2.469	3.685	3.411	2.770	1.660	0	Rho_guanine_nucleotide_exchange_factor__GEF__37	34430	.	389337	227717_at,241380_at
ARHGEF38	AMPL7283252	0.000	0.000	0.000	0.000	0.000	0.000	0	Rho_guanine_nucleotide_exchange_factor__GEF__38	25968	.	54848	221119_at
ARHGEF40	AMPL30635421	16.832	11.545	14.520	14.892	25.602	16.539	0	Rho_guanine_nucleotide_exchange_factor__GEF__40	25516	.	55701	220326_s_at,227855_at,228511_s_at,241627_x_at,58780_s_at
ARHGEF5	AMPL27015853	7.184	6.462	4.643	7.348	4.796	6.224	0	Rho_guanine_nucleotide_exchange_factor__GEF__5	13209	.	7984	204765_at
ARHGEF6	AMPL27884421	0.068	0.073	0.074	0.197	0.000	0.000	0	Rac_Cdc42_guanine_nucleotide_exchange_factor__GEF__6	685	MENTAL_RETARDATION__X-LINKED_46__MRX46	9459	209539_at
ARHGEF7	AMPL2421631	29.626	30.279	27.418	27.882	28.642	26.558	0	Rho_guanine_nucleotide_exchange_factor__GEF__7	15607	.	8874	202547_s_at,202548_s_at,229642_at,242999_at
ARHGEF9	AMPL10514676	6.705	7.188	8.034	6.429	4.526	6.106	0	Cdc42_guanine_nucleotide_exchange_factor__GEF__9	14561	EPILEPTIC_ENCEPHALOPATHY__EARLY_INFANTILE__8__EIEE8	23229	203263_s_at,203264_s_at
ARID1A	AMPL28474827	97.637	70.868	115.423	84.301	86.264	76.175	1	AT_rich_interactive_domain_1A__SWI-like	11110	MENTAL_RETARDATION__AUTOSOMAL_DOMINANT_14__MRD14	8289	207591_s_at,210649_s_at,212152_x_at,218917_s_at
ARID1B	AMPL32564113	86.484	65.785	106.578	69.803	66.674	52.997	0	AT_rich_interactive_domain_1B__SWI1-like	18040	MENTAL_RETARDATION__AUTOSOMAL_DOMINANT_12__MRD12	57492	1566991_at,225181_at,225184_at,238043_at
ARID2	AMPL34284744	29.558	20.258	31.841	22.633	26.278	21.163	1	AT_rich_interactive_domain_2__ARID__RFX-like	18037	.	196528	1553349_at,225486_at,225490_at
ARID3A	AMPL29144110	6.911	3.994	4.865	5.576	4.458	4.742	0	AT_rich_interactive_domain_3A__BRIGHT-like	3031	.	1820	205865_at,228008_at
ARID3B	AMPL29599317	3.900	2.904	3.538	5.314	2.162	3.794	0	AT_rich_interactive_domain_3B__BRIGHT-like	14350	.	10620	218964_at
ARID3C	AMPL2189822	0.068	0.000	0.000	0.131	0.135	0.000	0	AT_rich_interactive_domain_3C__BRIGHT-like	21209	.	138715	.
ARID4A	AMPL9822933	14.026	14.304	28.303	15.876	12.362	14.287	0	AT_rich_interactive_domain_4A__RBP1-like	9885	.	5926	205062_x_at,230141_at
ARID4B	AMPL33406651	32.774	30.642	37.369	28.997	22.698	22.586	0	AT_rich_interactive_domain_4B__RBP1-like	15550	.	51742	212591_at,214943_s_at,221230_s_at,223111_x_at,224322_at
ARID5A	AMPL21114631	0.000	0.290	0.147	0.394	0.203	0.534	0	AT_rich_interactive_domain_5A__MRF1-like	17361	.	10865	213138_at
ARID5B	AMPL14260182	40.163	73.700	43.044	94.535	38.640	100.776	0	AT_rich_interactive_domain_5B__MRF1-like	17362	LEUKEMIA__ACUTE_LYMPHOBLASTIC__ALL	84159	1558000_at,1558001_s_at,212614_at,235404_at
ARIH1	AMPL27245002	64.726	50.465	69.062	67.310	48.705	47.128	0	ariadne_RBR_E3_ubiquitin_protein_ligase_1	689	.	25820	201878_at,201879_at,201880_at,201881_s_at,241658_at
ARIH2	AMPL27307860	142.658	131.498	164.068	134.422	132.335	115.774	0	ariadne_RBR_E3_ubiquitin_protein_ligase_2	690	.	10425	201228_s_at,201229_s_at,201230_s_at,216008_s_at,227932_at
ARL1	AMPL6699616	83.816	113.491	85.867	122.417	74.645	138.182	0	ADP-ribosylation_factor-like_1	692	.	400	201657_at,201658_at,201659_s_at
ARL10	AMPL17770462	11.016	7.987	14.225	10.562	9.592	8.359	0	ADP-ribosylation_factor-like_10	22042	.	285598	1553207_at,209328_x_at,209329_x_at,228843_at,239581_at
ARL11	AMPL34675105	0.000	0.000	0.000	0.000	0.000	0.000	0	ADP-ribosylation_factor-like_11	24046	LEUKEMIA__CHRONIC_LYMPHOCYTIC__CLL	115761	1552691_at,1552693_at
ARL13A	AMPL6828215	0.068	0.000	0.000	0.131	0.068	0.059	0	ADP-ribosylation_factor-like_13A	31709	.	392509	.
ARL13B	AMPL7306663	13.958	10.529	13.636	13.842	9.390	10.078	0	ADP-ribosylation_factor-like_13B	25419	JOUBERT_SYNDROME_8__JBTS8	200894	228201_at
ARL14	AMPL13905568	0.000	0.000	0.000	0.066	0.000	0.000	0	ADP-ribosylation_factor-like_14	22974	.	80117	220468_at
ARL15	AMPL32044440	22.921	18.516	23.217	21.912	22.563	20.037	0	ADP-ribosylation_factor-like_15	25945	.	54622	219842_at,228151_at
ARL16	AMPL2906470	34.005	32.457	40.317	39.756	39.248	42.622	0	ADP-ribosylation_factor-like_16	27902	.	339231	234972_at
ARL17A	AMPL5522145	70.337	47.415	67.809	58.650	54.177	51.337	0	ADP-ribosylation_factor-like_17A	24096	.	100294341,100506084,51326	1554245_x_at,1555964_at,210718_s_at,243899_at
ARL2	AMPL8281912	38.316	39.863	39.506	43.889	52.691	39.066	0	ADP-ribosylation_factor-like_2	693	.	402	202564_x_at
ARL2BP	AMPL12169853	95.037	108.190	88.668	98.603	98.356	108.305	0	ADP-ribosylation_factor-like_2_binding_protein	17146	.	23568	202092_s_at
ARL3	AMPL30334919	55.216	69.053	49.309	71.902	66.742	66.335	0	ADP-ribosylation_factor-like_3	694	.	403	202641_at,213433_at
ARL4A	AMPL21599164	7.389	6.898	7.002	9.447	4.864	8.121	0	ADP-ribosylation_factor-like_4A	695	.	10124	205020_s_at
ARL4C	AMPL28078998	0.958	1.815	0.958	1.968	1.283	2.016	0	ADP-ribosylation_factor-like_4C	698	.	10123	202206_at,202207_at,202208_s_at
ARL4D	AMPL10359223	2.668	2.251	1.843	2.493	3.445	2.845	0	ADP-ribosylation_factor-like_4D	656	.	379	203586_s_at
ARL5A	AMPL12999048	30.858	27.302	36.263	34.048	31.547	30.351	0	ADP-ribosylation_factor-like_5A	696	.	101929356,26225	218150_at,226617_at,236350_at,236466_at,238431_at,243176_at
ARL5B	AMPL17187296	37.084	28.463	36.558	34.573	24.386	25.550	0	ADP-ribosylation_factor-like_5B	23052	.	221079	226345_at,242727_at
ARL5C	AMPL4623129	0.000	0.000	0.000	0.000	0.000	0.000	0	ADP-ribosylation_factor-like_5C	31111	.	390790	1560136_at
ARL6	AMPL16389715	1.779	1.234	1.032	0.984	1.419	1.186	0	ADP-ribosylation_factor-like_6	13210	BARDET-BIEDL_SYNDROME__BBS,RETINITIS_PIGMENTOSA_55__RP55	84100	223735_at,235320_at
ARL6IP1	AMPL26302776	219.153	192.201	176.377	191.629	226.503	213.527	0	ADP-ribosylation_factor-like_6_interacting_protein_1	697	.	23204	211935_at
ARL6IP4	AMPL31843718	63.084	71.957	49.456	76.822	72.349	72.500	0	ADP-ribosylation-like_factor_6_interacting_protein_4	18076	.	51329	218216_x_at,220597_s_at
ARL6IP5	AMPL28212035	227.774	200.115	225.539	246.015	215.830	252.949	0	ADP-ribosylation-like_factor_6_interacting_protein_5	16937	.	10550	200760_s_at,200761_s_at
ARL6IP6	AMPL34947858	59.184	51.844	65.524	48.088	52.353	48.432	0	ADP-ribosylation-like_factor_6_interacting_protein_6	24048	.	151188	225707_at,225709_at,225711_at
ARL8A	AMPL35666655	12.863	17.862	19.458	12.793	22.630	20.511	0	ADP-ribosylation_factor-like_8A	25192	.	127829	225347_at
ARL8B	AMPL31663942	203.895	185.230	220.306	207.505	174.691	197.047	0	ADP-ribosylation_factor-like_8B	25564	.	55207	217852_s_at,222442_s_at
ARL9	AMPL21658573	0.000	0.000	0.000	0.131	0.068	0.000	0	ADP-ribosylation_factor-like_9	23592	.	132946	229062_at
ARMC1	AMPL33276668	54.053	49.884	51.741	52.352	47.760	50.151	0	armadillo_repeat_containing_1	17684	.	55156	218185_s_at,222550_at
ARMC10	AMPL6829494	24.221	24.760	18.426	23.093	25.940	23.119	0	armadillo_repeat_containing_10	21706	.	83787	1554480_a_at,223328_at
ARMC12	AMPL34557040	0.205	0.073	0.295	0.000	0.068	0.119	0	armadillo_repeat_containing_12	21099	.	221481	231263_at
ARMC2	AMPL15191221	0.000	0.000	0.074	0.000	0.068	0.000	0	armadillo_repeat_containing_2	23045	.	84071	223866_at
ARMC3	AMPL16032656	0.000	0.000	0.000	0.131	0.000	0.000	0	armadillo_repeat_containing_3	30964	.	219681	240275_at
ARMC4	AMPL32654015	3.968	2.541	3.243	3.411	1.419	1.778	0	armadillo_repeat_containing_4	25583	.	55130	221077_at,223794_at
ARMC5	AMPL1847634	7.321	9.585	7.886	7.216	11.079	10.493	0	armadillo_repeat_containing_5	25781	.	79798	227738_s_at
ARMC6	AMPL17047893	26.616	24.397	25.060	20.665	25.197	18.377	0	armadillo_repeat_containing_6	25049	.	93436	221758_at
ARMC7	AMPL15503578	13.821	11.400	14.594	14.302	11.754	10.374	0	armadillo_repeat_containing_7	26168	.	79637	219096_at,229906_at
ARMC8	AMPL26368799	34.895	29.988	39.285	36.082	37.559	32.723	0	armadillo_repeat_containing_8	24999	.	25852	1555279_at,1555281_x_at,203486_s_at,203487_s_at,219094_at
ARMC9	AMPL14620103	29.968	65.350	30.661	79.184	24.994	59.458	0	armadillo_repeat_containing_9	20730	.	80210	219636_s_at,219637_at,220754_at,235938_at,240639_at
ARMCX1	AMPL30572095	4.379	8.786	5.749	7.544	3.580	6.936	0	armadillo_repeat_containing__X-linked_1	18073	.	51309	218694_at
ARMCX2	AMPL25060657	53.163	66.657	40.170	54.451	63.297	81.570	0	armadillo_repeat_containing__X-linked_2	16869	.	9823	203404_at
ARMCX3	AMPL15636455	17.995	25.704	15.110	18.435	18.239	24.720	0	armadillo_repeat_containing__X-linked_3	24065	.	51566	217858_s_at,222444_at,240169_at
ARMCX4	AMPL19442349	0.274	0.436	0.516	0.328	0.338	0.356	0	armadillo_repeat_containing__X-linked_4	28615	.	100131755	1552327_at,1557726_at,1564399_a_at,207799_x_at,227444_at
ARMCX5	AMPL37262862	14.232	12.634	16.952	15.351	14.456	16.895	0	armadillo_repeat_containing__X-linked_5	25772	.	64860	219335_at
ARMCX6	AMPL1879620	6.911	10.601	6.118	11.940	11.822	11.619	0	armadillo_repeat_containing__X-linked_6	26094	.	54470	214749_s_at
ARMS2	AMPL5488259	0.000	0.000	0.000	0.000	0.000	0.000	0	age-related_maculopathy_susceptibility_2	32685	MACULAR_DEGENERATION__AGE-RELATED__8__ARMD8	387715	.
ARNT	AMPL10772887	117.137	109.352	138.861	143.673	132.065	133.440	1	aryl_hydrocarbon_receptor_nuclear_translocator	700	.	405	210828_s_at,218221_at,218222_x_at,230619_at
ARNT2	AMPL24544376	0.000	0.000	0.147	0.066	0.135	0.000	0	aryl-hydrocarbon_receptor_nuclear_translocator_2	16876	.	9915	202986_at
ARNTL	AMPL10829423	11.289	9.657	14.889	16.729	11.551	12.864	0	aryl_hydrocarbon_receptor_nuclear_translocator-like	701	.	406	209824_s_at,210971_s_at
ARPC1A	AMPL27407675	177.279	160.760	148.001	165.322	169.016	167.644	0	actin_related_protein_2_3_complex__subunit_1A__41kDa	703	.	10552	200950_at
ARPC1B	AMPL26885652	151.142	153.644	136.134	145.378	149.223	148.141	0	actin_related_protein_2_3_complex__subunit_1B__41kDa	704	.	10095	201954_at
ARPC2	AMPL34526283	738.812	724.075	735.876	688.907	763.950	775.800	0	actin_related_protein_2_3_complex__subunit_2__34kDa	705	.	10109	207988_s_at,208679_s_at,213513_x_at
ARPC3	AMPL28800417	128.290	175.355	139.967	130.617	124.904	172.683	0	actin_related_protein_2_3_complex__subunit_3__21kDa	706	.	10094	1565705_x_at,208736_at
ARPC5	AMPL28159272	253.022	220.083	237.405	208.292	222.045	177.841	0	actin_related_protein_2_3_complex__subunit_5__16kDa	708	.	10092	1555797_a_at,1569325_at,211963_s_at,237387_at
ARPC5L	AMPL14557616	10.811	4.357	16.068	8.988	16.550	12.923	0	actin_related_protein_2_3_complex__subunit_5-like	23366	.	81873	220966_x_at,223101_s_at,226914_at,226915_s_at
ACTRT3	AMPL14535212	6.089	4.574	5.970	3.936	5.337	5.691	0	actin-related_protein_T3	24022	.	84517	223665_at
ARPP19	AMPL13220289	128.563	116.250	107.979	120.974	124.296	120.280	0	cAMP-regulated_phosphoprotein__19kDa	16967	.	10776	214553_s_at,221482_s_at,221483_s_at
ARPP21	AMPL33050645	0.137	0.000	0.000	0.000	0.068	0.119	0	cAMP-regulated_phosphoprotein__21kDa	16968	.	10777	1552722_at,1556598_at,1556599_s_at,220359_s_at,231935_at
ARR3	AMPL30412868	0.000	0.000	0.000	0.000	0.000	0.000	0	arrestin_3__retinal__X-arrestin	710	.	407	207136_at
ARRB1	AMPL27367771	3.968	3.122	3.390	4.330	6.485	4.505	0	arrestin__beta_1	711	.	408	218832_x_at,222756_s_at,222912_at,228444_at
ARRB2	AMPL28277320	91.137	79.872	88.078	77.675	106.260	99.057	0	arrestin__beta_2	712	.	409	203388_at
ARRDC1	AMPL35508520	20.732	20.186	15.699	20.140	26.278	23.238	0	arrestin_domain_containing_1	28633	.	92714	226405_s_at
ARRDC2	AMPL31405804	9.442	8.132	7.886	10.562	13.510	11.797	0	arrestin_domain_containing_2	25225	.	27106	226055_at
ARRDC3	AMPL36713306	42.969	40.081	36.411	39.559	45.328	41.970	0	arrestin_domain_containing_3	29263	.	57561	224797_at
ARRDC4	AMPL21089735	0.958	0.726	1.032	1.312	0.878	0.415	0	arrestin_domain_containing_4	28087	.	91947	225283_at
ARRDC5	AMPL2405718	0.000	0.000	0.000	0.000	0.000	0.000	0	arrestin_domain_containing_5	31407	.	645432	.
ARSA	AMPL2180051	9.168	7.769	9.950	8.397	7.431	9.841	0	arylsulfatase_A	713	METACHROMATIC_LEUKODYSTROPHY,MULTIPLE_SULFATASE_DEFICIENCY__MSD	410	204443_at,236541_at
ARSB	AMPL6633252	32.021	28.391	34.863	35.820	27.426	28.929	0	arylsulfatase_B	714	MUCOPOLYSACCHARIDOSIS_TYPE_VI,MULTIPLE_SULFATASE_DEFICIENCY__MSD	411	1554030_at,1554032_at,206129_s_at,232197_x_at
ARSD	AMPL10772805	0.068	0.000	0.000	0.000	0.000	0.000	0	arylsulfatase_D	717	.	414	206831_s_at,207784_at,223695_s_at,223696_at,225280_x_at,225286_at,230131_x_at,232423_at
ARSE	AMPL2885948	0.274	0.145	0.000	0.197	0.270	0.059	0	arylsulfatase_E__chondrodysplasia_punctata_1	719	CHONDRODYSPLASIA_PUNCTATA_1__X-LINKED_RECESSIVE__CDPX1	415	205894_at
ARSF	AMPL6842815	0.000	0.073	0.000	0.000	0.000	0.000	0	arylsulfatase_F	721	.	416	214490_at
ARSG	AMPL26551075	2.600	1.307	1.695	1.903	2.094	1.838	0	arylsulfatase_G	24102	.	22901	1552632_a_at
ARSH	AMPL1443251	0.000	0.000	0.000	0.197	0.068	0.000	0	arylsulfatase_family__member_H	32488	.	347527	.
ARSI	AMPL214004	0.821	0.436	1.032	0.394	0.676	0.119	0	arylsulfatase_family__member_I	32521	.	340075	230275_at
ARSJ	AMPL15560866	17.721	14.885	22.112	20.337	12.835	12.093	0	arylsulfatase_family__member_J	26286	.	79642	219973_at
ARSK	AMPL22079507	13.958	15.321	14.299	23.093	11.079	15.769	0	arylsulfatase_family__member_K	25239	.	153642	1569132_s_at,1569133_x_at,239147_at
ART1	AMPL27706531	0.000	0.000	0.000	0.000	0.068	0.000	0	ADP-ribosyltransferase_1	723	.	417	1570480_s_at,207919_at
ART3	AMPL3134109	0.000	0.000	0.074	0.066	0.000	0.000	0	ADP-ribosyltransferase_3	725	.	419	210147_at
ART4	AMPL36329504	0.068	0.000	0.074	0.000	0.000	0.059	0	ADP-ribosyltransferase_4__Dombrock_blood_group	726	ADP-RIBOSYLTRANSFERASE_4__ART4	420	207220_at,242496_at
ART5	AMPL17888669	0.000	0.000	0.074	0.000	0.000	0.000	0	ADP-ribosyltransferase_5	24049	.	116969	1552524_at
ARTN	AMPL1709769	0.000	0.145	0.000	0.131	0.270	0.000	0	artemin	727	.	9048	207675_x_at,210237_at,216052_x_at
ARV1	AMPL36287835	22.990	23.962	20.195	29.259	22.900	22.467	0	ARV1_homolog__S._cerevisiae	29561	.	64801	223223_at
ARVCF	AMPL7928989	1.437	0.944	3.022	2.362	2.635	1.541	0	armadillo_repeat_gene_deleted_in_velocardiofacial_syndrome	728	.	421	1556149_at,205784_x_at,217516_x_at
ARX	AMPL35193310	0.000	0.000	0.000	0.000	0.000	0.000	0	aristaless_related_homeobox	18060	CORPUS_CALLOSUM__AGENESIS_OF__WITH_ABNORMAL_GENITALIA,EPILEPTIC_ENCEPHALOPATHY__EARLY_INFANTILE__1__EIEE1,LISSENCEPHALY__X-LINKED__2__LISX2,MENTAL_RETARDATION__X-LINKED__WITH_OR_WITHOUT_SEIZURES__ARX-RELATED_,PARTINGTON_X-LINKED_MENTAL_RETARDATION_SYNDROME__PRTS	170302	238878_at
AS3MT	AMPL32570187	3.147	2.396	2.432	1.574	3.378	2.016	0	arsenic__plus3_oxidation_state__methyltransferase	17452	.	57412	223652_at
ASAH1	AMPL15720712	32.090	21.202	29.335	23.617	15.740	19.740	0	N-acylsphingosine_amidohydrolase__acid_ceramidase__1	735	FARBER_LIPOGRANULOMATOSIS,SPINAL_MUSCULAR_ATROPHY_WITH_PROGRESSIVE_MYOCLONIC_EPILEPSY__SMAPME	427	1555419_a_at,210980_s_at,213702_x_at,213902_at
ASAH2	AMPL30679256	0.068	0.000	0.147	0.262	0.068	0.119	0	N-acylsphingosine_amidohydrolase__non-lysosomal_ceramidase__2	18860	.	56624	229793_at,231791_at
ASAH2B	AMPL2031959	4.037	6.317	7.592	6.101	4.121	6.877	0	N-acylsphingosine_amidohydrolase__non-lysosomal_ceramidase__2B	23456	.	653308	229793_at,231791_at
ASAP1	AMPL31080579	31.337	29.770	47.466	30.965	31.412	33.315	0	ArfGAP_with_SH3_domain__ankyrin_repeat_and_PH_domain_1	2720	.	50807	221039_s_at,224790_at,224791_at,224796_at,236533_at
ASAP2	AMPL29550447	41.600	37.540	42.897	43.364	30.128	37.702	0	ArfGAP_with_SH3_domain__ankyrin_repeat_and_PH_domain_2	2721	.	8853	206414_s_at
ASAP3	AMPL31316932	15.668	14.086	15.847	12.071	17.564	18.555	0	ArfGAP_with_SH3_domain__ankyrin_repeat_and_PH_domain_3	14987	.	55616	219103_at,222236_s_at
ASB1	AMPL3698606	28.874	25.414	26.460	28.406	24.522	29.047	0	ankyrin_repeat_and_SOCS_box_containing_1	16011	.	51665	212818_s_at,212819_at,238991_at
ASB10	AMPL18132119	0.137	0.073	0.074	0.066	0.203	0.059	0	ankyrin_repeat_and_SOCS_box_containing_10	17185	GLAUCOMA_1__OPEN_ANGLE__F__GLC1F	136371	1553039_a_at,1564536_at,1564537_a_at
ASB11	AMPL17222136	0.000	0.000	0.000	0.000	0.000	0.000	0	ankyrin_repeat_and_SOCS_box_containing_11	17186	.	140456	1553074_at
ASB13	AMPL14320134	6.774	7.043	6.707	7.872	13.375	10.374	0	ankyrin_repeat_and_SOCS_box_containing_13	19765	.	79754	218862_at
ASB14	AMPL4634561	0.000	0.000	0.000	0.066	0.000	0.000	0	ankyrin_repeat_and_SOCS_box_containing_14	19766	.	142686	1553453_at
ASB15	AMPL18734859	0.000	0.000	0.000	0.000	0.000	0.000	0	ankyrin_repeat_and_SOCS_box_containing_15	19767	.	142685	1564679_at
ASB16	AMPL17013915	0.000	0.000	0.147	0.066	0.135	0.000	0	ankyrin_repeat_and_SOCS_box_containing_16	19768	.	92591	1553253_at
ASB17	AMPL18327707	0.000	0.000	0.000	0.000	0.000	0.000	0	ankyrin_repeat_and_SOCS_box_containing_17	19769	.	127247	231622_at
ASB18	AMPL21450270	0.000	0.000	0.000	0.000	0.000	0.000	0	ankyrin_repeat_and_SOCS_box_containing_18	19770	.	401036	.
ASB2	AMPL7709803	0.000	0.145	0.074	0.328	0.203	0.059	0	ankyrin_repeat_and_SOCS_box_containing_2	16012	.	51676	227915_at,233857_s_at
ASB4	AMPL32752777	0.068	0.000	0.000	0.066	0.270	0.119	0	ankyrin_repeat_and_SOCS_box_containing_4	16009	.	51666	208481_at,217228_s_at,235619_at,237720_at,237721_s_at
ASB5	AMPL17223398	0.000	0.073	0.221	0.066	0.068	0.059	0	ankyrin_repeat_and_SOCS_box_containing_5	17180	.	140458	235503_at
ASB6	AMPL30768585	41.053	40.589	37.369	39.362	48.840	44.519	0	ankyrin_repeat_and_SOCS_box_containing_6	17181	.	140459	221657_s_at
ASB7	AMPL21481015	11.700	12.344	11.277	12.202	9.930	12.627	0	ankyrin_repeat_and_SOCS_box_containing_7	17182	.	140460	219996_at,226513_at
ASB8	AMPL35372423	18.063	15.176	21.006	15.155	22.833	21.519	0	ankyrin_repeat_and_SOCS_box_containing_8	17183	.	140461	218841_at,226861_at
ASB9	AMPL186587	11.495	10.892	15.626	8.988	11.551	7.054	0	ankyrin_repeat_and_SOCS_box_containing_9	17184	.	140462	205673_s_at
ASB9P1	AMPL38147377	3.900	1.525	4.054	3.215	2.297	1.304	0	ankyrin_repeat_and_SOCS_box_containing_9_pseudogene_1	20972	.	728619	.
ASCC1	AMPL11108897	5.132	3.776	3.759	5.445	4.188	4.446	0	activating_signal_cointegrator_1_complex_subunit_1	24268	BARRETT_ESOPHAGUS	51008	1554627_a_at,219336_s_at
ASCC2	AMPL14259390	87.579	90.328	85.130	72.427	77.888	79.732	0	activating_signal_cointegrator_1_complex_subunit_2	24103	.	84164	215684_s_at
ASCC3	AMPL12244696	112.416	102.890	129.869	92.239	80.928	85.304	0	activating_signal_cointegrator_1_complex_subunit_3	18697	.	10973	212815_at,231269_at
ASCL1	AMPL29761144	0.000	0.000	0.000	0.000	0.000	0.000	0	achaete-scute_family_bHLH_transcription_factor_1	738	.	429	209985_s_at,209987_s_at,209988_s_at,213768_s_at
ASCL3	AMPL32898498	0.000	0.000	0.000	0.000	0.000	0.000	0	achaete-scute_family_bHLH_transcription_factor_3	740	.	56676	221161_at
ASCL4	AMPL20669284	0.000	0.000	0.000	0.000	0.000	0.000	0	achaete-scute_family_bHLH_transcription_factor_4	24311	.	121549	.
ASF1A	AMPL26276122	62.332	53.006	73.779	65.932	59.581	63.133	0	anti-silencing_function_1A_histone_chaperone	20995	.	25842	203427_at,203428_s_at
ASF1B	AMPL32091480	245.495	230.612	231.067	205.275	287.571	235.105	0	anti-silencing_function_1B_histone_chaperone	20996	.	55723	218115_at
ASGR1	AMPL9332211	0.000	0.000	0.000	0.000	0.000	0.119	0	asialoglycoprotein_receptor_1	742	.	432	206743_s_at
ASGR2	AMPL17603959	0.000	0.000	0.000	0.000	0.000	0.000	0	asialoglycoprotein_receptor_2	743	.	433	206130_s_at
ASH1L	AMPL31206101	62.263	42.259	53.510	46.185	54.785	44.401	0	ash1__absent__small__or_homeotic_-like__Drosophila	19088	.	55870	218554_s_at,222667_s_at,226447_at
ASH2L	AMPL28271351	47.074	47.851	54.542	46.841	45.868	49.440	0	ash2__absent__small__or_homeotic_-like__Drosophila	744	.	9070	209517_s_at
ASIP	AMPL10544583	0.000	0.000	0.000	0.131	0.068	0.000	0	agouti_signaling_protein	745	SKIN_HAIR_EYE_PIGMENTATION__VARIATION_IN__9__SHEP9	434	214498_at
ASL	AMPL6632654	40.095	38.629	44.150	47.497	35.465	41.318	0	argininosuccinate_lyase	746	ARGININOSUCCINIC_ACIDURIA	435	204608_at
ASMT	AMPL8771915	0.000	0.000	0.000	0.000	0.000	0.000	0	acetylserotonin_O-methyltransferase	750	.	438	206779_s_at,210551_s_at
ASMTL	AMPL27358433	3.763	3.848	2.875	3.149	4.661	3.972	0	acetylserotonin_O-methyltransferase-like	751	.	8623	209394_at,36553_at,36554_at
ASNA1	AMPL28544459	159.421	179.276	181.979	175.687	157.262	149.445	0	arsA_arsenite_transporter__ATP-binding__homolog_1__bacterial	752	.	439	202024_at
ASNS	AMPL9843667	26.137	24.397	30.661	35.623	25.197	34.679	0	asparagine_synthetase__glutamine-hydrolyzing	753	.	440	205047_s_at
ASNSD1	AMPL33081423	34.074	34.418	28.598	34.770	32.830	28.751	0	asparagine_synthetase_domain_containing_1	24910	.	54529	217987_at
ASPA	AMPL1434285	0.000	0.000	0.000	0.000	0.000	0.000	0	aspartoacylase	756	CANAVAN_DISEASE	443	206030_at,228807_at
ASPDH	AMPL4726263	0.068	0.000	0.147	0.131	0.000	0.000	0	aspartate_dehydrogenase_domain_containing	33856	.	554235	230912_at
ASPG	AMPL3946066	0.000	0.000	0.000	0.000	0.068	0.000	0	asparaginase_homolog__S._cerevisiae	20123	.	374569	1557225_at,1557226_a_at
ASPH	AMPL27252361	176.527	146.529	199.742	164.994	131.322	146.185	0	aspartate_beta-hydroxylase	757	.	444	205808_at,207284_s_at,209135_at,210896_s_at,224996_at,225008_at,242037_at
ASPHD1	AMPL16662242	21.826	25.341	15.773	25.258	19.860	23.475	0	aspartate_beta-hydroxylase_domain_containing_1	27380	.	253982	1553997_a_at,214993_at
ASPHD2	AMPL31266549	0.411	0.726	1.032	0.525	0.540	1.008	0	aspartate_beta-hydroxylase_domain_containing_2	30437	.	57168	227014_at,227015_at
ASPM	AMPL33832320	281.758	184.649	285.240	221.348	184.418	180.923	0	asp__abnormal_spindle__homolog__microcephaly_associated__Drosophila	19048	MICROCEPHALY_5__PRIMARY__AUTOSOMAL_RECESSIVE__MCPH5	259266	219918_s_at,232238_at,239002_at
ASPN	AMPL33841183	0.000	0.000	0.000	0.000	0.000	0.000	0	asporin	14872	INTERVERTEBRAL_DISC_DISEASE__IDD,OSTEOARTHRITIS_SUSCEPTIBILITY_3__OS3	54829	219087_at,224396_s_at
ASPRV1	AMPL35692259	0.205	0.000	0.369	0.131	0.473	0.178	0	aspartic_peptidase__retroviral-like_1	26321	.	151516	1557727_at,235514_at
ASRGL1	AMPL4933137	4.242	4.357	3.169	2.952	5.202	5.809	0	asparaginase_like_1	16448	.	80150	218857_s_at,222764_at
ASS1	AMPL6466835	36.400	43.566	39.138	39.034	73.700	73.389	0	argininosuccinate_synthase_1	758	CITRULLINEMIA__CLASSIC	445	207076_s_at
ASTE1	AMPL24581850	5.816	6.245	7.518	6.560	5.810	5.039	0	asteroid_homolog_1__Drosophila	25021	.	28990	221135_s_at
ASTL	AMPL6590780	0.000	0.145	0.147	0.066	0.135	0.237	0	astacin-like_metallo-endopeptidase__M12_family	31704	.	431705	.
ASTN1	AMPL28805298	0.000	0.000	0.000	0.000	0.000	0.000	0	astrotactin_1	773	.	460	213197_at
ASTN2	AMPL24176308	0.000	0.000	0.000	0.000	0.000	0.000	0	astrotactin_2	17021	.	23245	1554816_at,209693_at,215407_s_at
ASUN	AMPL32760458	70.269	45.890	54.395	60.487	43.369	38.651	0	asunder_spermatogenesis_regulator	20174	.	55726	221652_s_at
ASXL1	AMPL26208743	49.058	37.975	42.307	37.853	44.585	37.999	1	additional_sex_combs_like_1__Drosophila	18318	BOHRING-OPITZ_SYNDROME__BOPS,MYELODYSPLASTIC_SYNDROME__MDS	171023	212234_at,212237_at,212238_at,242438_at,242439_s_at,244519_at
ASXL2	AMPL32857745	49.879	43.566	48.572	53.139	40.464	47.424	0	additional_sex_combs_like_2__Drosophila	23805	.	55252	1555266_a_at,218659_at,226251_at,229359_at,237095_at,240072_at
ASXL3	AMPL14175370	0.000	0.000	0.000	0.000	0.000	0.000	0	additional_sex_combs_like_3__Drosophila	29357	.	80816	214162_at,232838_at,233536_at
ASZ1	AMPL17687967	0.205	0.000	0.221	0.000	0.270	0.000	0	ankyrin_repeat__SAM_and_basic_leucine_zipper_domain_containing_1	1350	.	136991	1569729_a_at
ATAD1	AMPL17191092	77.863	64.551	93.753	86.860	60.324	83.407	0	ATPase_family__AAA_domain_containing_1	25903	.	84896	224850_at,227585_at,236072_at
ATAD2	AMPL24747882	48.784	41.533	59.333	35.098	48.705	42.326	0	ATPase_family__AAA_domain_containing_2	30123	.	29028	218782_s_at,222740_at,228401_at,235266_at
ATAD2B	AMPL31882683	7.595	5.809	6.560	6.823	7.363	4.624	0	ATPase_family__AAA_domain_containing_2B	29230	.	54454	1558807_at,213387_at,232908_at
ATAD3A	AMPL7172782	180.427	228.506	205.122	220.167	225.828	214.594	0	ATPase_family__AAA_domain_containing_3A	25567	.	55210,83858	1552641_s_at,219068_x_at,227237_x_at,227700_x_at
ATAD3B	AMPL15038699	16.079	12.344	10.982	15.548	17.226	15.769	0	ATPase_family__AAA_domain_containing_3B	24007	.	83858	1552641_s_at,223617_x_at,227237_x_at,227700_x_at,233091_at
ATAD3C	AMPL5771912	0.068	0.000	0.074	0.131	0.068	0.119	0	ATPase_family__AAA_domain_containing_3C	32151	.	219293	240210_at
ATAD5	AMPL14523962	26.684	19.314	34.273	22.568	21.752	19.088	0	ATPase_family__AAA_domain_containing_5	25752	.	79915	220223_at
ATAT1	AMPL480463	17.790	9.585	11.351	12.202	11.214	13.516	0	alpha_tubulin_acetyltransferase_1	21186	.	79969	218874_s_at,228510_at
ATCAY	AMPL15908336	0.000	0.000	0.000	0.000	0.000	0.000	0	ataxia__cerebellar__Cayman_type	779	CEREBELLAR_ATAXIA__CAYMAN_TYPE__ATCAY	85300	227365_at
ATE1	AMPL4883050	6.432	5.881	6.855	5.904	6.823	6.936	0	arginyltransferase_1	782	.	11101	225497_at,234584_s_at
ATF1	AMPL27635169	55.079	34.418	71.347	43.955	46.071	33.493	1	activating_transcription_factor_1	783	HISTIOCYTOMA__ANGIOMATOID_FIBROUS	466	1558233_s_at,1565269_s_at,222103_at
ATF2	AMPL9105135	50.426	44.438	40.538	39.297	46.881	45.231	0	activating_transcription_factor_2	784	.	1386	1555146_at,205446_s_at,212984_at
ATF3	AMPL8833416	8.005	7.697	6.044	11.546	7.701	6.402	0	activating_transcription_factor_3	785	.	467	1554420_at,1554980_a_at,202672_s_at
ATF4	AMPL21733363	246.179	363.199	353.271	374.730	322.495	451.182	0	activating_transcription_factor_4	786	.	468	200779_at
ATF5	AMPL6923378	25.247	21.420	20.048	19.222	23.441	26.854	0	activating_transcription_factor_5	790	.	22809	204998_s_at,204999_s_at,230938_x_at
ATF6	AMPL12390755	86.621	79.872	99.502	90.796	63.229	98.464	0	activating_transcription_factor_6	791	.	22926	203952_at,217550_at,226941_at,231927_at
ATF6B	AMPL30097982	120.216	130.264	94.933	99.652	113.556	131.365	0	activating_transcription_factor_6_beta	2349	.	1388	1554487_a_at,1565242_at,203168_at,211611_s_at,216208_s_at
ATF7	AMPL13771318	33.321	26.793	28.745	23.617	29.048	26.676	0	activating_transcription_factor_7	792	.	11016	206402_s_at,206684_s_at,214184_at,228829_at,228830_s_at,235160_at,244587_at
ATF7IP	AMPL30857028	47.484	29.916	24.028	21.518	28.912	27.032	0	activating_transcription_factor_7_interacting_protein	20092	.	55729	218987_at,231825_x_at
ATF7IP2	AMPL15492487	0.889	0.436	0.811	0.722	1.013	0.771	0	activating_transcription_factor_7_interacting_protein_2	20397	.	80063	219870_at,228381_at
ATG10	AMPL13976646	21.005	13.723	29.777	20.665	20.603	18.021	0	autophagy_related_10	20315	.	83734	1570523_s_at,207774_at,223677_at,243477_at
ATG12	AMPL29368688	61.647	54.458	66.925	65.210	45.868	59.992	0	autophagy_related_12	588	.	9140	204833_at,213026_at,213930_at
ATG13	AMPL9296250	0.274	0.073	0.000	0.197	0.135	0.178	0	autophagy_related_13	29091	.	9776	1556928_at,203363_s_at,203364_s_at,209021_x_at
ATG14	AMPL26554381	10.468	6.753	9.139	12.202	8.309	9.603	0	autophagy_related_14	19962	.	22863	204568_at
ATG16L1	AMPL14171877	18.816	12.634	17.395	16.598	14.659	12.745	0	autophagy_related_16-like_1__S._cerevisiae	21498	INFLAMMATORY_BOWEL_DISEASE_10__IBD10	55054	220521_s_at,232612_s_at
ATG16L2	AMPL16630410	1.642	1.888	2.137	1.246	2.094	3.616	0	autophagy_related_16-like_2__S._cerevisiae	25464	.	89849	225883_at,229389_at
ATG2A	AMPL25973472	50.084	56.201	55.942	50.384	59.919	52.107	0	autophagy_related_2A	29028	.	23130	213300_at
ATG2B	AMPL32664358	26.684	20.331	24.618	23.880	17.293	20.570	0	autophagy_related_2B	20187	.	55102	1559485_at,219164_s_at,222840_at,226684_at
ATG3	AMPL36897033	105.779	100.276	128.100	111.330	90.723	94.493	0	autophagy_related_3	20962	.	64422	220237_at,221492_s_at
ATG4A	AMPL15781706	6.705	7.043	7.886	8.004	6.755	6.580	0	autophagy_related_4A__cysteine_peptidase	16489	.	115201	213115_at
ATG4B	AMPL12666605	62.879	61.647	62.797	60.159	63.905	58.687	0	autophagy_related_4B__cysteine_peptidase	20790	.	23192	204902_s_at,204903_x_at,212280_x_at
ATG4C	AMPL16135292	12.521	14.232	11.719	17.910	13.510	14.701	0	autophagy_related_4C__cysteine_peptidase	16040	.	84938	228190_at
ATG4D	AMPL18713091	2.532	1.670	1.769	1.968	2.364	2.134	0	autophagy_related_4D__cysteine_peptidase	20789	.	84971	226871_s_at
ATG5	AMPL28988685	34.690	33.982	34.126	36.673	27.021	39.896	0	autophagy_related_5	589	.	9474	202511_s_at,202512_s_at,210639_s_at
ATG7	AMPL29912359	15.053	15.974	14.078	12.334	13.105	10.552	0	autophagy_related_7	16935	.	10533	218673_s_at,222709_at,224025_s_at
ATG9A	AMPL36166240	99.621	82.994	87.046	93.682	103.963	98.879	0	autophagy_related_9A	22408	.	79065	202492_at,203192_at
ATG9B	AMPL15588528	0.000	0.000	0.000	0.000	0.000	0.000	0	autophagy_related_9B	21899	.	285973	1553390_at,229252_at
ATHL1	AMPL14576691	2.942	1.525	1.695	3.674	1.959	2.964	0	ATH1__acid_trehalase-like_1__yeast	26210	.	80162	219359_at,236413_at
ATIC	AMPL28300718	607.033	517.425	704.551	554.878	474.691	551.247	1	5-aminoimidazole-4-carboxamide_ribonucleotide_formyltransferase_IMP_cyclohydrolase	794	AICAR_TRANSFORMYLASE_IMP_CYCLOHYDROLASE_DEFICIENCY	471	.
ATL1	AMPL4554437	2.668	1.597	1.916	1.771	2.499	3.260	0	atlastin_GTPase_1	11231	NEUROPATHY__HEREDITARY_SENSORY__TYPE_ID__HSN1D,SPASTIC_PARAPLEGIA_3__AUTOSOMAL_DOMINANT__SPG3A	51062	223340_at
ATL2	AMPL1514971	44.474	36.814	40.685	45.070	37.154	48.788	0	atlastin_GTPase_2	24047	.	64225	1553603_s_at,217580_x_at,222700_at,235848_x_at,237968_at
ATL3	AMPL26521017	104.616	105.140	99.945	96.569	105.382	113.344	0	atlastin_GTPase_3	24526	.	25923	223452_s_at,223453_s_at,224893_at
ATM	AMPL2143252	13.890	10.383	10.908	17.385	10.403	14.701	1	ataxia_telangiectasia_mutated	795	ATAXIA-TELANGIECTASIA__AT	472	1553387_at,1554631_at,1570352_at,208442_s_at,210858_x_at,212672_at
ATMIN	AMPL25963022	34.963	31.077	37.148	38.838	32.628	29.344	0	ATM_interactor	29034	.	23300	201854_s_at,201855_s_at
ATN1	AMPL231819	155.042	112.837	121.540	94.535	125.985	122.947	0	atrophin_1	3033	DENTATORUBRAL-PALLIDOLUYSIAN_ATROPHY__DRPLA	1822	1555754_s_at,208871_at,211076_x_at,40489_at
ATOH1	AMPL29934450	0.068	0.073	0.147	0.197	0.203	0.059	0	atonal_homolog_1__Drosophila	797	.	474	221336_at
ATOH7	AMPL34498569	0.137	0.073	0.074	0.000	0.000	0.296	0	atonal_homolog_7__Drosophila	13907	RETINAL_NONATTACHMENT__NONSYNDROMIC_CONGENITAL__RNANC	220202	1552878_at,1552879_a_at
ATOH8	AMPL16234026	2.121	2.614	2.506	3.215	1.554	2.905	0	atonal_homolog_8__Drosophila	24126	.	84913	1558705_at,1558706_a_at,228890_at
ATOX1	AMPL27958934	98.390	126.488	88.447	94.207	96.465	91.351	0	antioxidant_1_copper_chaperone	798	.	475	203454_s_at
ATP10A	AMPL35063510	0.000	0.000	0.000	0.000	0.000	0.000	0	ATPase__class_V__type_10A	13542	ANGELMAN_SYNDROME__AS	57194	1568743_at,214255_at,214256_at
ATP10B	AMPL13945502	0.000	0.000	0.000	0.000	0.000	0.000	0	ATPase__class_V__type_10B	13543	.	23120	214070_s_at,220920_at
ATP10D	AMPL30765845	9.511	11.618	11.130	12.793	6.755	9.959	0	ATPase__class_V__type_10D	13549	.	57205	213238_at
ATP11A	AMPL15404511	26.205	22.001	24.691	24.011	19.523	16.658	0	ATPase__class_VI__type_11A	13552	.	23250	215842_s_at,216488_s_at,230875_s_at,241603_at
ATP11B	AMPL26431815	37.905	32.384	41.054	35.098	26.751	29.699	0	ATPase__class_VI__type_11B	13553	.	23200	1554556_a_at,1554557_at,1564063_a_at,1564064_a_at,212536_at,238811_at
ATP11C	AMPL16112492	75.263	51.626	86.530	65.735	51.880	51.811	0	ATPase__class_VI__type_11C	13554	.	286410	226785_at,242690_at
ATP12A	AMPL8457129	0.000	0.000	0.000	0.000	0.000	0.000	0	ATPase__H_K_transporting__nongastric__alpha_polypeptide	13816	.	479	207367_at
ATP13A1	AMPL30893851	24.837	22.655	20.269	21.190	26.278	27.743	0	ATPase_type_13A1	24215	.	57130	218052_s_at
ATP13A2	AMPL36398782	24.290	22.292	23.144	20.140	24.184	20.037	0	ATPase_type_13A2	30213	KUFOR-RAKEB_SYNDROME__KRS	23400	218608_at
ATP13A3	AMPL35063244	96.748	67.238	98.397	86.597	53.502	69.595	0	ATPase_type_13A3	24113	.	79572	212297_at,219558_at
ATP13A4	AMPL14090937	0.000	0.000	0.000	0.131	0.000	0.000	0	ATPase_type_13A4	25422	.	84239	1557136_at,1559571_a_at,233535_at,240242_at
ATP13A5	AMPL21233091	0.000	0.000	0.000	0.000	0.000	0.000	0	ATPase_type_13A5	31789	.	344905	1561332_at,243585_at
ATP1A1	AMPL6301966	672.991	560.120	761.231	781.539	498.672	563.103	1	ATPase__Na_K_transporting__alpha_1_polypeptide	799	.	476	220948_s_at
ATP1A2	AMPL3201885	0.000	0.000	0.074	0.066	0.068	0.000	0	ATPase__Na_K_transporting__alpha_2_polypeptide	800	ALTERNATING_HEMIPLEGIA_OF_CHILDHOOD_1__AHC1,MIGRAINE__FAMILIAL_HEMIPLEGIC__2__FHM2	477	203295_s_at,203296_s_at
ATP1A3	AMPL34488415	0.205	0.000	0.369	0.918	0.203	0.000	0	ATPase__Na_K_transporting__alpha_3_polypeptide	801	ALTERNATING_HEMIPLEGIA_OF_CHILDHOOD_2__AHC2,DYSTONIA_12__DYT12	101927137,478	214432_at
ATP1A4	AMPL34408514	0.068	0.000	0.000	0.066	0.068	0.000	0	ATPase__Na_K_transporting__alpha_4_polypeptide	14073	.	480	1558612_a_at,1564241_at,1565346_a_at
ATP1B1	AMPL10017631	191.853	159.526	190.013	224.759	153.074	180.686	0	ATPase__Na_K_transporting__beta_1_polypeptide	804	.	481	201242_s_at,201243_s_at
ATP1B2	AMPL11357252	0.274	0.436	0.811	0.328	0.405	0.593	0	ATPase__Na_K_transporting__beta_2_polypeptide	805	.	482	204311_at
ATP1B3	AMPL8454601	148.679	149.869	207.555	252.969	144.900	197.818	0	ATPase__Na_K_transporting__beta_3_polypeptide	806	.	483	208836_at,229709_at
ATP1B4	AMPL1916229	0.000	0.000	0.000	0.000	0.000	0.000	0	ATPase__Na_K_transporting__beta_4_polypeptide	808	.	23439	220556_at,243737_at
ATP2A1	AMPL17028828	0.547	0.363	0.590	0.262	0.338	0.830	0	ATPase__Ca_transporting__cardiac_muscle__fast_twitch_1	811	BRODY_MYOPATHY	487	205444_at,230693_at
ATP2A2	AMPL17407313	267.595	199.389	256.937	271.666	212.452	217.025	0	ATPase__Ca_transporting__cardiac_muscle__slow_twitch_2	812	ACROKERATOSIS_VERRUCIFORMIS__AKV,DARIER-WHITE_DISEASE__DAR	488	209186_at,212361_s_at,212362_at,239996_x_at
ATP2A3	AMPL18568179	10.537	9.875	10.835	15.286	10.268	12.390	0	ATPase__Ca_transporting__ubiquitous	813	.	489	207521_s_at,207522_s_at,213036_x_at,213042_s_at
ATP2B1	AMPL7539040	43.721	47.270	40.391	68.884	29.791	36.102	0	ATPase__Ca_transporting__plasma_membrane_1	814	.	490	209281_s_at,212930_at,215716_s_at
ATP2B2	AMPL6492063	0.000	0.000	0.000	0.000	0.000	0.000	0	ATPase__Ca_transporting__plasma_membrane_2	815	.	491	204685_s_at,211586_s_at,216120_s_at,234714_x_at,239357_at
ATP2B3	AMPL4403211	0.068	0.000	0.000	0.000	0.000	0.000	1	ATPase__Ca_transporting__plasma_membrane_3	816	SPINOCEREBELLAR_ATAXIA__X-LINKED_1__SCAX1	492	207026_s_at,215911_x_at,242036_x_at
ATP2B4	AMPL7734590	86.553	59.613	98.028	77.544	49.246	41.555	0	ATPase__Ca_transporting__plasma_membrane_4	817	.	493	205410_s_at,212135_s_at,212136_at
ATP2C1	AMPL8402477	1.574	0.871	1.769	1.574	0.540	0.415	0	ATPase__Ca_transporting__type_2C__member_1	13211	BENIGN_CHRONIC_PEMPHIGUS__BCPM	27032	209934_s_at,209935_at,211137_s_at,212255_s_at
ATP2C2	AMPL25208833	0.000	0.073	0.000	0.000	0.000	0.059	0	ATPase__Ca_transporting__type_2C__member_2	29103	.	9914	206043_s_at,214798_at
ATP4A	AMPL5298477	0.000	0.000	0.000	0.000	0.000	0.000	0	ATPase__H_K_exchanging__alpha_polypeptide	819	.	495	207139_at
ATP4B	AMPL3931512	0.000	0.073	0.000	0.000	0.068	0.000	0	ATPase__H_K_exchanging__beta_polypeptide	820	.	496	207546_at
ATP5A1	AMPL27134628	503.648	518.296	424.986	514.991	484.418	541.643	0	ATP_synthase__H_transporting__mitochondrial_F1_complex__alpha_subunit_1__cardiac_muscle	823	MITOCHONDRIAL_COMPLEX_V__ATP_SYNTHASE__DEFICIENCY__NUCLEAR_TYPE_4_	498	213738_s_at
ATP5B	AMPL7735358	704.465	727.343	647.503	778.128	748.751	805.381	0	ATP_synthase__H_transporting__mitochondrial_F1_complex__beta_polypeptide	830	.	506	201322_at
ATP5C1	AMPL4531796	195.753	185.375	183.379	171.095	196.240	214.772	0	ATP_synthase__H_transporting__mitochondrial_F1_complex__gamma_polypeptide_1	833	.	509	205711_x_at,208870_x_at,213366_x_at
ATP5D	AMPL9841063	108.995	112.910	126.036	107.459	173.204	150.631	0	ATP_synthase__H_transporting__mitochondrial_F1_complex__delta_subunit	837	.	513	203926_x_at,213041_s_at
ATP5E	AMPL12406980	218.606	283.473	185.885	201.207	228.800	194.854	0	ATP_synthase__H_transporting__mitochondrial_F1_complex__epsilon_subunit	838	MITOCHONDRIAL_COMPLEX_V__ATP_SYNTHASE__DEFICIENCY__NUCLEAR_TYPE_3_	514	217801_at,230535_s_at
ATP5EP2	AMPL20787034	0.000	0.073	0.074	0.066	0.068	0.000	0	ATP_synthase__H_transporting__mitochondrial_F1_complex__epsilon_subunit_pseudogene_2	34026	.	.	.
ATP5F1	AMPL7925295	332.801	350.420	297.844	330.972	425.310	318.276	0	ATP_synthase__H_transporting__mitochondrial_Fo_complex__subunit_B1	840	.	515	211755_s_at,243501_at
ATP5G1	AMPL3839339	145.053	160.325	116.160	134.160	163.342	170.727	0	ATP_synthase__H_transporting__mitochondrial_Fo_complex__subunit_C1__subunit_9	841	.	516	208972_s_at
ATP5G2	AMPL27389631	677.096	768.222	717.744	761.661	801.172	857.251	0	ATP_synthase__H_transporting__mitochondrial_Fo_complex__subunit_C2__subunit_9	842	.	517	207552_at,208764_s_at
ATP5G3	AMPL5567273	314.806	313.969	258.190	292.856	374.713	382.298	0	ATP_synthase__H_transporting__mitochondrial_Fo_complex__subunit_C3__subunit_9	843	.	518	207507_s_at,207508_at,228168_at
ATP5H	AMPL26855942	397.869	436.899	372.287	373.746	387.481	355.385	0	ATP_synthase__H_transporting__mitochondrial_Fo_complex__subunit_d	845	.	10476	1555998_at,210149_s_at
ATP5I	AMPL12072390	85.253	87.569	102.672	103.195	72.281	102.140	0	ATP_synthase__H_transporting__mitochondrial_Fo_complex__subunit_E	846	.	521	207335_x_at,209492_x_at
ATP5J	AMPL6212908	7.458	8.568	7.002	7.085	9.525	7.173	0	ATP_synthase__H_transporting__mitochondrial_Fo_complex__subunit_F6	847	.	522	202325_s_at
ATP5L	AMPL30008040	444.601	455.560	479.749	445.844	389.170	398.482	0	ATP_synthase__H_transporting__mitochondrial_Fo_complex__subunit_G	14247	.	10632	207573_x_at,208745_at,208746_x_at,210453_x_at
ATP5L2	AMPL7525697	3.079	1.307	1.990	2.887	1.148	2.312	0	ATP_synthase__H_transporting__mitochondrial_Fo_complex__subunit_G2	13213	.	267020	.
ATP5S	AMPL1258338	8.895	7.334	8.108	8.397	7.363	9.248	0	ATP_synthase__H_transporting__mitochondrial_Fo_complex__subunit_s__factor_B	18799	.	27109	1554177_a_at,206992_s_at,206993_at,213995_at,239859_x_at
ATP5SL	AMPL32208922	62.332	75.951	68.915	59.568	80.455	72.974	0	ATP5S-like	25496	.	55101	1557759_at,218038_at,45828_at
ATP6AP1	AMPL10135869	258.701	216.162	288.262	249.229	244.607	238.662	0	ATPase__H_transporting__lysosomal_accessory_protein_1	868	.	537	207809_s_at
ATP6AP1L	AMPL2189137	0.342	0.508	0.369	0.656	0.203	1.363	0	ATPase__H_transporting__lysosomal_accessory_protein_1-like	28091	.	645079,92270	1557523_at,228816_at
ATP6AP2	AMPL27457747	58.090	49.375	71.715	77.085	58.365	58.984	0	ATPase__H_transporting__lysosomal_accessory_protein_2	18305	MENTAL_RETARDATION__X-LINKED__SYNDROMIC__HEDERA_TYPE__MRXSH	10159	201443_s_at,201444_s_at
ATP6V0A1	AMPL2359872	62.537	70.142	68.472	54.910	48.030	63.193	0	ATPase__H_transporting__lysosomal_V0_subunit_a1	865	.	535	205095_s_at,212383_at
ATP6V0A2	AMPL12371425	15.532	13.941	17.763	16.663	15.672	15.176	0	ATPase__H_transporting__lysosomal_V0_subunit_a2	18481	CUTIS_LAXA__AUTOSOMAL_RECESSIVE__TYPE_IIA__ARCL2A,WRINKLY_SKIN_SYNDROME__WSS	23545	1555114_at,205704_s_at,229572_at,235255_at
ATP6V0A4	AMPL17013120	1.300	0.871	1.990	0.787	0.270	0.771	0	ATPase__H_transporting__lysosomal_V0_subunit_a4	866	RENAL_TUBULAR_ACIDOSIS__DISTAL__AUTOSOMAL_RECESSIVE__RTADR	50617	220197_at
ATP6V0B	AMPL30169117	34.484	43.421	26.313	34.901	42.018	47.246	0	ATPase__H_transporting__lysosomal_21kDa__V0_subunit_b	861	.	533	200078_s_at
ATP6V0C	AMPL9475998	338.822	294.582	274.185	365.151	365.256	378.682	0	ATPase__H_transporting__lysosomal_16kDa__V0_subunit_c	855	.	527	36994_at
ATP6V0CP3	AMPL38090335	0.000	0.000	0.000	0.000	0.000	0.000	0	ATPase__H_transporting__lysosomal_16kDa__V0_subunit_c_pseudogene_3	40001	.	.	.
ATP6V0D1	AMPL27551438	56.379	62.155	34.494	69.934	44.990	60.940	0	ATPase__H_transporting__lysosomal_38kDa__V0_subunit_d1	13724	.	9114	212041_at,239633_at
ATP6V0D2	AMPL36073894	0.068	0.000	0.000	0.000	0.000	0.000	0	ATPase__H_transporting__lysosomal_38kDa__V0_subunit_d2	18266	.	245972	1553151_at,1553153_at,1553155_x_at
ATP6V0E1	AMPL27842167	526.159	529.551	528.026	544.513	374.173	384.373	0	ATPase__H_transporting__lysosomal_9kDa__V0_subunit_e1	863	.	8992	200096_s_at,201172_x_at,214150_x_at,236527_at
ATP6V0E2	AMPL5042125	10.811	10.892	10.171	10.825	14.254	10.018	0	ATPase__H_transporting_V0_subunit_e2	21723	.	155066	213587_s_at
ATP6V1A	AMPL11720855	48.511	53.006	45.476	55.173	48.368	47.424	0	ATPase__H_transporting__lysosomal_70kDa__V1_subunit_A	851	.	523	201971_s_at,201972_at
ATP6V1B1	AMPL10351114	0.274	0.145	0.295	0.262	0.473	0.474	0	ATPase__H_transporting__lysosomal_56_58kDa__V1_subunit_B1	853	RENAL_TUBULAR_ACIDOSIS__DISTAL__WITH_PROGRESSIVE_NERVE_DEAFNESS	525	1554847_at,205473_at
ATP6V1B2	AMPL11970867	71.432	71.304	71.642	72.624	60.730	68.291	0	ATPase__H_transporting__lysosomal_56_58kDa__V1_subunit_B2	854	.	526	201089_at
ATP6V1C1	AMPL12028941	44.542	39.646	47.319	40.674	40.937	38.176	0	ATPase__H_transporting__lysosomal_42kDa__V1_subunit_C1	856	.	528	202872_at,202873_at,202874_s_at,226463_at
ATP6V1C2	AMPL3876842	0.000	0.000	0.000	0.066	0.000	0.000	0	ATPase__H_transporting__lysosomal_42kDa__V1_subunit_C2	18264	.	245973	1552532_a_at,1553989_a_at
ATP6V1D	AMPL31587339	74.648	75.515	92.132	68.753	63.297	64.438	0	ATPase__H_transporting__lysosomal_34kDa__V1_subunit_D	13527	.	51382	208898_at,208899_x_at,214923_at,235864_at
ATP6V1E1	AMPL7388751	113.716	136.218	102.967	139.868	121.797	128.994	0	ATPase__H_transporting__lysosomal_31kDa__V1_subunit_E1	857	.	529	208678_at
ATP6V1E2	AMPL17882911	0.205	0.218	0.221	0.525	0.811	0.889	0	ATPase__H_transporting__lysosomal_31kDa__V1_subunit_E2	18125	.	90423	1552286_at,1557372_at
ATP6V1F	AMPL8552207	1.779	0.726	1.327	1.640	1.351	1.719	0	ATPase__H_transporting__lysosomal_14kDa__V1_subunit_F	16832	.	101927180,9296	201527_at
ATP6V1G1	AMPL27537257	114.674	143.769	110.853	147.740	127.674	126.563	0	ATPase__H_transporting__lysosomal_13kDa__V1_subunit_G1	864	.	9550	208737_at,238765_at
ATP6V1G2	AMPL16279078	0.821	0.436	0.516	1.443	0.811	0.534	0	ATPase__H_transporting__lysosomal_13kDa__V1_subunit_G2	862	.	534	214762_at
ATP6V1G3	AMPL18236301	0.000	0.000	0.000	0.000	0.000	0.000	0	ATPase__H_transporting__lysosomal_13kDa__V1_subunit_G3	18265	.	127124	230565_at
ATP6V1H	AMPL31049293	63.221	59.977	67.588	67.047	49.786	50.507	0	ATPase__H_transporting__lysosomal_50_57kDa__V1_subunit_H	18303	.	51606	221504_s_at
ATP7A	AMPL2873066	9.853	8.278	7.739	9.906	7.633	9.011	0	ATPase__Cu_transporting__alpha_polypeptide	869	MENKES_DISEASE,OCCIPITAL_HORN_SYNDROME__OHS,SPINAL_MUSCULAR_ATROPHY__DISTAL__X-LINKED_3__SMAX3	538	205197_s_at,205198_s_at
ATP7B	AMPL4106034	1.711	2.106	1.474	2.165	2.432	1.838	0	ATPase__Cu_transporting__beta_polypeptide	870	WILSON_DISEASE	540	204624_at
ATP8A1	AMPL28863431	5.268	3.558	4.496	3.411	3.378	2.845	0	ATPase__aminophospholipid_transporter__APLT__class_I__type_8A__member_1	13531	.	10396	1569773_at,210192_at,213106_at
ATP8A2	AMPL32481507	0.000	0.000	0.000	0.000	0.000	0.000	0	ATPase__aminophospholipid_transporter__class_I__type_8A__member_2	13533	CEREBELLAR_ATAXIA__MENTAL_RETARDATION__AND_DYSEQUILIBRIUM_SYNDROME	51761	219659_at,219660_s_at,231395_at
ATP8B1	AMPL28264684	2.258	6.608	2.653	7.610	1.419	4.446	0	ATPase__aminophospholipid_transporter__class_I__type_8B__member_1	3706	CHOLESTASIS__BENIGN_RECURRENT_INTRAHEPATIC__1__BRIC1,CHOLESTASIS__INTRAHEPATIC__OF_PREGNANCY__1__ICP1,CHOLESTASIS__PROGRESSIVE_FAMILIAL_INTRAHEPATIC__1__PFIC1	5205	214594_x_at,226302_at
ATP8B2	AMPL31589836	93.395	129.901	80.339	123.467	69.174	112.929	0	ATPase__aminophospholipid_transporter__class_I__type_8B__member_2	13534	.	57198	216873_s_at,226771_at
ATP8B3	AMPL6649880	18.474	17.354	17.100	18.960	15.942	18.258	0	ATPase__aminophospholipid_transporter__class_I__type_8B__member_3	13535	.	148229	1554704_at,215319_at,239457_at
ATP8B4	AMPL14136232	0.137	0.145	0.074	0.131	0.000	0.119	0	ATPase__class_I__type_8B__member_4	13536	.	79895	220416_at,243082_at
ATP9A	AMPL27668277	79.916	79.436	81.813	97.553	92.412	95.560	0	ATPase__class_II__type_9A	13540	.	10079	212062_at
ATP9B	AMPL21347970	1.505	0.000	1.990	1.771	2.837	1.778	0	ATPase__class_II__type_9B	13541	.	374868	1564344_at,1568723_at,214010_s_at,214934_at,237766_at
ATPAF1	AMPL36835771	68.695	82.558	75.106	69.081	78.023	77.183	0	ATP_synthase_mitochondrial_F1_complex_assembly_factor_1	18803	.	64756	224728_at,224729_s_at
ATPAF2	AMPL34401893	15.532	18.298	11.130	17.188	16.415	16.421	0	ATP_synthase_mitochondrial_F1_complex_assembly_factor_2	18802	MITOCHONDRIAL_COMPLEX_V__ATP_SYNTHASE__DEFICIENCY__NUCLEAR_TYPE_1_	91647	213057_at,214330_at
ATPBD4	AMPL16290533	7.184	6.753	9.950	8.594	7.228	5.869	0	.	.	.	.	.
ATPIF1	AMPL31476099	223.874	245.425	278.165	256.511	208.737	242.871	0	ATPase_inhibitory_factor_1	871	.	93974	218671_s_at,223338_s_at,223339_at
ATR	AMPL6698211	31.542	22.364	32.578	22.174	29.318	25.965	0	ataxia_telangiectasia_and_Rad3_related	882	CUTANEOUS_TELANGIECTASIA_AND_CANCER_SYNDROME__FAMILIAL__FCTCS,SECKEL_SYNDROME_1__SCKL1	545	209902_at,209903_s_at,233288_at
ATRIP	AMPL17518948	23.126	18.225	21.153	14.958	23.643	24.898	0	ATR_interacting_protein	33499	.	84126	1552937_s_at,205875_s_at,34689_at
ATRN	AMPL36499888	11.905	7.987	10.392	12.465	9.863	12.212	0	attractin	885	.	8455	211852_s_at,212517_at
ATRNL1	AMPL21799547	0.000	0.073	0.000	0.000	0.000	0.000	0	,attractin-like_1	29063	.	26033	1569796_s_at,213744_at,213745_at
ATRX	AMPL3809384	41.805	25.995	39.727	33.786	32.898	31.478	1	alpha_thalassemia_mental_retardation_syndrome_X-linked	886	ALPHA-THALASSEMIA_MYELODYSPLASIA_SYNDROME__ATMDS,ALPHA-THALASSEMIA_MENTAL_RETARDATION_SYNDROME__X-LINKED__ATRX,MENTAL_RETARDATION-HYPOTONIC_FACIES_SYNDROME__X-LINKED__1__MRXHF1	546	208859_s_at,208860_s_at,208861_s_at,211022_s_at
ATXN1	AMPL3483603	8.963	7.915	7.960	9.185	5.134	8.062	0	ataxin_1	10548	SPINOCEREBELLAR_ATAXIA_1__SCA1	6310	1559249_at,203231_s_at,203232_s_at,242230_at
ATXN10	AMPL13463058	377.685	401.030	356.587	461.392	387.954	391.664	0	ataxin_10	10549	SPINOCEREBELLAR_ATAXIA_10__SCA10	25814	208832_at,208833_s_at
ATXN1L	AMPL3905892	35.374	28.246	38.327	35.361	33.574	36.517	0	ataxin_1-like	33279	.	342371	226095_s_at,227373_at
ATXN2	AMPL9990018	99.211	78.129	106.283	75.773	87.278	84.711	0	ataxin_2	10555	SPINOCEREBELLAR_ATAXIA_2__SCA2	6311	.
ATXN2L	AMPL34974593	227.569	210.063	211.609	188.152	264.873	216.076	0	ataxin_2-like	31326	.	11273	201806_s_at,207798_s_at
ATXN3	AMPL29828939	14.711	14.377	14.151	15.942	11.754	13.575	0	ataxin_3	7106	MACHADO-JOSEPH_DISEASE__MJD	4287	205415_s_at,205416_s_at,233182_x_at,235240_at,238723_at
ATXN3L	AMPL3310533	0.000	0.000	0.000	0.000	0.000	0.000	0	ataxin_3-like	24173	.	92552	216539_at
ATXN7	AMPL8587185	2.600	1.452	2.064	2.099	2.297	2.253	0	ataxin_7	10560	SPINOCEREBELLAR_ATAXIA_7__SCA7	6314	204516_at,209964_s_at,232527_at,243259_at
ATXN7L1	AMPL32566527	3.626	3.195	3.833	4.264	3.445	4.446	0	ataxin_7-like_1	22210	.	222255	214343_s_at,227732_at,232265_at
ATXN7L2	AMPL16055762	5.474	6.753	7.739	5.642	8.579	6.699	0	ataxin_7-like_2	28713	.	127002	230038_at
ATXN7L3	AMPL32349558	39.000	32.021	44.002	36.017	36.681	48.669	0	ataxin_7-like_3	25416	.	56970	224969_at
ATXN7L3B	AMPL3300200	103.590	76.024	101.640	74.460	75.726	63.845	0	ataxin_7-like_3B	37931	.	552889	212113_at,212114_at
ATXN8OS	AMPL20323017	0.000	0.000	0.147	0.000	0.000	0.059	0	ATXN8_opposite_strand__non-protein_coding	10561	.	6315	216404_at
AUH	AMPL10011716	9.100	11.908	9.877	10.890	9.255	13.397	0	AU_RNA_binding_protein_enoyl-CoA_hydratase	890	3-METHYLGLUTACONIC_ACIDURIA__TYPE_I__MGCA1	549	205052_at
AUP1	AMPL15689194	99.348	129.683	94.048	113.823	139.226	137.234	0	ancient_ubiquitous_protein_1	891	.	550	220525_s_at
AURKA	AMPL8579453	18.337	14.740	17.616	16.007	17.429	17.073	0	aurora_kinase_A	11393	.	6790	204092_s_at,208079_s_at
AURKAIP1	AMPL3151115	237.969	240.197	211.166	235.256	228.935	297.053	0	aurora_kinase_A_interacting_protein_1	24114	.	54998	218580_x_at,225552_x_at,228800_x_at
AURKAPS1	AMPL20356387	3.763	2.178	6.191	5.117	2.499	4.327	0	aurora_kinase_A_pseudogene_1	18611	.	.	.
AURKB	AMPL29181444	27.574	26.866	28.671	30.768	23.711	27.625	0	aurora_kinase_B	11390	.	9212	209464_at
AURKC	AMPL895837	0.068	0.581	0.295	0.131	0.203	0.059	0	aurora_kinase_C	11391	SPERMATOGENIC_FAILURE_5__SPGF5	6795	211107_s_at
AUTS2	AMPL30542403	3.079	2.832	3.096	3.608	4.999	3.972	0	autism_susceptibility_candidate_2	14262	.	26053	212599_at,243364_at,243365_s_at
AVEN	AMPL32013332	14.437	14.595	16.510	18.566	14.389	13.872	0	apoptosis__caspase_activation_inhibitor	13509	.	57099	219366_at
AVIL	AMPL12364490	1.026	0.290	0.663	0.984	0.203	0.178	0	advillin	14188	.	10677	205539_at,210507_s_at,233333_x_at
AVL9	AMPL24456036	24.290	25.414	27.861	24.929	29.926	25.965	0	AVL9_homolog__S._cerevisiase	28994	.	23080	1555055_at,1563452_at,212471_at,212474_at,212475_at
AVP	AMPL1673743	0.000	0.000	0.074	0.000	0.000	0.000	0	arginine_vasopressin	894	DIABETES_INSIPIDUS__NEUROHYPOPHYSEAL	551	207848_at
AVPI1	AMPL37013334	206.974	238.236	202.395	233.878	200.428	232.497	0	arginine_vasopressin-induced_1	30898	.	60370	218631_at
AVPR1A	AMPL6407827	0.753	0.218	0.000	0.394	0.203	0.119	0	arginine_vasopressin_receptor_1A	895	.	552	206250_x_at,206252_s_at
AVPR1B	AMPL3924433	0.000	0.000	0.000	0.000	0.068	0.000	0	arginine_vasopressin_receptor_1B	896	.	553	208260_at
AVPR2	AMPL4828297	0.479	0.218	0.811	0.197	0.405	0.652	0	arginine_vasopressin_receptor_2	897	DIABETES_INSIPIDUS__NEPHROGENIC__X-LINKED,NEPHROGENIC_SYNDROME_OF_INAPPROPRIATE_ANTIDIURESIS__NSIAD	554	208108_s_at,208111_at
AWAT1	AMPL428977	0.000	0.000	0.147	0.000	0.000	0.000	0	acyl-CoA_wax_alcohol_acyltransferase_1	23252	.	158833	1560507_at
AWAT2	AMPL2961406	0.068	0.000	0.000	0.000	0.068	0.000	0	acyl-CoA_wax_alcohol_acyltransferase_2	23251	.	158835	.
AXDND1	AMPL34263616	0.000	0.000	0.000	0.000	0.000	0.000	0	axonemal_dynein_light_chain_domain_containing_1	26564	.	126859	1552870_s_at,1553376_a_at
AXIN1	AMPL11607174	17.790	15.321	21.006	14.564	19.793	20.452	1	axin_1	903	CAUDAL_DUPLICATION_ANOMALY,HEPATOCELLULAR_CARCINOMA	8312	212849_at
AXIN2	AMPL28369574	1.437	1.888	2.137	2.231	2.567	4.090	0	axin_2	904	COLORECTAL_CANCER__CRC,OLIGODONTIA-COLORECTAL_CANCER_SYNDROME__ODCRCS	8313	222695_s_at,222696_at,224176_s_at,224498_x_at
AXL	AMPL37228762	46.595	44.801	40.685	27.816	45.665	43.571	0	AXL_receptor_tyrosine_kinase	905	.	558	202685_s_at,202686_s_at
AZGP1	AMPL7466291	0.000	0.000	0.000	0.000	0.000	0.000	0	alpha-2-glycoprotein_1__zinc-binding	910	.	563	209309_at,217014_s_at
AZI1	AMPL26408078	18.542	14.522	15.847	15.286	19.793	13.160	0	5-azacytidine_induced_1	29511	.	22994	214742_at
AZI2	AMPL35511932	24.221	24.325	24.765	31.162	20.671	28.158	0	5-azacytidine_induced_2	24002	.	64343	218043_s_at,222498_at,223846_at,227904_at,227905_s_at,235962_at
AZIN1	AMPL34779244	75.195	64.769	77.612	69.540	66.336	61.829	0	antizyme_inhibitor_1	16432	.	51582	201772_at,212461_at
AZU1	AMPL10539900	0.411	0.073	0.147	0.262	0.068	0.237	0	azurocidin_1	913	.	566	214575_s_at
B2M	AMPL30482794	841.238	980.028	1018.979	1165.257	1151.566	1069.593	0	beta-2-microglobulin	914	HYPOPROTEINEMIA__HYPERCATABOLIC	567	201891_s_at,216231_s_at
B3GALNT1	AMPL15797768	24.153	18.879	19.237	19.156	21.347	18.318	0	beta-1_3-N-acetylgalactosaminyltransferase_1__globoside_blood_group	918	BLOOD_GROUP__GLOBOSIDE_SYSTEM__GLOB,BLOOD_GROUP__P1PK_SYSTEM	8706	211379_x_at,211812_s_at,223374_s_at
B3GALNT2	AMPL34241218	82.790	63.244	69.209	60.028	63.026	66.868	0	beta-1_3-N-acetylgalactosaminyltransferase_2	28596	MUSCULAR_DYSTROPHY-DYSTROGLYCANOPATHY__CONGENITAL_WITH_BRAIN_AND_EYE	148789	1561714_a_at,1562391_at
B3GALT1	AMPL37342084	0.753	0.436	0.884	0.787	1.283	0.534	0	UDP-Gal_betaGlcNAc_beta_1_3-galactosyltransferase__polypeptide_1	916	.	8708	220829_s_at,222969_at
B3GALT2	AMPL7509998	0.000	0.000	0.000	0.000	0.000	0.000	0	UDP-Gal_betaGlcNAc_beta_1_3-galactosyltransferase__polypeptide_2	917	.	8707	210121_at,217452_s_at
B3GALT4	AMPL10238414	1.368	0.653	0.590	0.722	0.135	0.237	0	UDP-Gal_betaGlcNAc_beta_1_3-galactosyltransferase__polypeptide_4	919	.	8705	210205_at,216065_at
B3GALT5	AMPL18007465	0.000	0.000	0.000	0.000	0.000	0.000	0	UDP-Gal_betaGlcNAc_beta_1_3-galactosyltransferase__polypeptide_5	920	.	10317	206947_at,230269_at,239994_at
B3GALT6	AMPL16079013	41.805	38.484	42.160	45.004	48.773	51.396	0	UDP-Gal_betaGal_beta_1_3-galactosyltransferase_polypeptide_6	17978	EHLERS-DANLOS_SYNDROME__PROGEROID_TYPE__2__EDSP2,SPONDYLOEPIMETAPHYSEAL_DYSPLASIA_WITH_JOINT_LAXITY__TYPE_1__WITH_OR	126792	1553959_a_at,225733_at
B3GALTL	AMPL21533880	11.495	10.674	10.982	15.942	10.808	11.797	0	beta_1_3-galactosyltransferase-like	20207	PETERS-PLUS_SYNDROME	145173	227083_at,227100_at
B3GAT1	AMPL30703334	0.000	0.000	0.000	0.000	0.000	0.000	0	beta-1_3-glucuronyltransferase_1__glucuronosyltransferase_P	921	.	27087	219521_at
B3GAT2	AMPL17226163	0.000	0.000	0.000	0.000	0.000	0.059	0	beta-1_3-glucuronyltransferase_2__glucuronosyltransferase_S	922	.	135152	239144_at
B3GAT3	AMPL12116217	15.395	17.281	12.456	15.351	18.644	18.555	0	beta-1_3-glucuronyltransferase_3__glucuronosyltransferase_I	923	MULTIPLE_JOINT_DISLOCATIONS__SHORT_STATURE__CRANIOFACIAL_DYSMORPHISM_	26229	203452_at,35179_at
B3GNT1	AMPL13441321	21.484	19.605	22.406	24.470	21.549	28.217	0	UDP-GlcNAc_betaGal_beta-1_3-N-acetylglucosaminyltransferase_1	15685	MUSCULAR_DYSTROPHY-DYSTROGLYCANOPATHY__CONGENITAL_WITH_BRAIN_AND_EYE	11041	203188_at
B3GNT2	AMPL12253190	2.668	2.106	5.086	1.640	4.323	5.691	0	UDP-GlcNAc_betaGal_beta-1_3-N-acetylglucosaminyltransferase_2	15629	.	10678	219326_s_at,222870_s_at
B3GNT3	AMPL24577547	0.000	0.000	0.000	0.131	0.000	0.000	0	UDP-GlcNAc_betaGal_beta-1_3-N-acetylglucosaminyltransferase_3	13528	.	10331	204856_at
B3GNT4	AMPL14463187	0.000	0.000	0.000	0.066	0.000	0.000	0	UDP-GlcNAc_betaGal_beta-1_3-N-acetylglucosaminyltransferase_4	15683	.	79369	1553729_s_at,221240_s_at
B3GNT5	AMPL15516974	2.326	4.139	2.653	6.298	3.040	4.446	0	UDP-GlcNAc_betaGal_beta-1_3-N-acetylglucosaminyltransferase_5	15684	.	101928934,84002	1554835_a_at,1556134_a_at,225612_s_at
B3GNT6	AMPL34329418	0.000	0.000	0.000	0.000	0.000	0.000	0	UDP-GlcNAc_betaGal_beta-1_3-N-acetylglucosaminyltransferase_6__core_3_synthase	24141	.	192134	1552833_at,1552834_at
B3GNT8	AMPL20955300	0.000	0.000	0.000	0.000	0.000	0.000	0	UDP-GlcNAc_betaGal_beta-1_3-N-acetylglucosaminyltransferase_8	24139	.	374907	237338_at
B3GNTL1	AMPL336506	6.774	6.027	4.349	5.314	5.337	4.031	0	UDP-GlcNAc_betaGal_beta-1_3-N-acetylglucosaminyltransferase-like_1	21727	.	146712	213589_s_at,215055_at
B4GALNT1	AMPL9690786	20.732	9.948	13.046	17.188	21.549	19.681	0	beta-1_4-N-acetyl-galactosaminyl_transferase_1	4117	.	2583	1555385_at,206435_at
B4GALNT2	AMPL18613346	0.000	0.000	0.000	0.000	0.000	0.000	0	beta-1_4-N-acetyl-galactosaminyl_transferase_2	24136	.	124872	1552903_at
B4GALNT3	AMPL16836352	0.205	0.000	0.000	0.000	0.000	0.000	0	beta-1_4-N-acetyl-galactosaminyl_transferase_3	24137	.	283358	1553727_at,229203_at,229909_at
B4GALNT4	AMPL15628054	10.605	5.591	8.402	8.791	10.876	10.670	0	beta-1_4-N-acetyl-galactosaminyl_transferase_4	26315	.	338707	238080_at
B4GALT1	AMPL9350556	537.175	581.322	580.431	633.471	455.709	473.768	0	UDP-Gal_betaGlcNAc_beta_1_4-_galactosyltransferase__polypeptide_1	924	CONGENITAL_DISORDER_OF_GLYCOSYLATION__TYPE_IId__CDG2D	2683	201882_x_at,201883_s_at,211631_x_at,216627_s_at
B4GALT2	AMPL14510818	108.584	121.333	82.624	98.012	101.666	100.421	0	UDP-Gal_betaGlcNAc_beta_1_4-_galactosyltransferase__polypeptide_2	925	.	8704	209413_at
B4GALT3	AMPL9617188	70.816	70.941	58.964	79.512	65.526	70.069	0	UDP-Gal_betaGlcNAc_beta_1_4-_galactosyltransferase__polypeptide_3	926	.	8703	210243_s_at
B4GALT4	AMPL10696299	28.053	34.418	34.052	46.185	35.803	44.697	0	UDP-Gal_betaGlcNAc_beta_1_4-_galactosyltransferase__polypeptide_4	927	.	8702	210540_s_at,212876_at
B4GALT5	AMPL27658182	63.905	76.387	63.755	112.380	61.202	90.639	0	UDP-Gal_betaGlcNAc_beta_1_4-_galactosyltransferase__polypeptide_5	928	.	9334	221484_at,221485_at
B4GALT6	AMPL27891146	3.968	2.178	4.717	2.624	2.702	2.312	0	UDP-Gal_betaGlcNAc_beta_1_4-_galactosyltransferase__polypeptide_6	929	.	9331	206232_s_at,206233_at,235333_at
B4GALT7	AMPL12569237	9.168	11.182	8.255	14.039	12.159	13.516	0	xylosylprotein_beta_1_4-galactosyltransferase__polypeptide_7	930	EHLERS-DANLOS_SYNDROME__PROGEROID_TYPE__1__EDSP1	11285	222191_s_at,53076_at
NCR3LG1	AMPL9765840	24.837	27.592	36.411	38.378	31.479	36.398	0	natural_killer_cell_cytotoxicity_receptor_3_ligand_1	42400	.	374383	229715_at
B9D1	AMPL32076205	37.084	45.600	43.486	51.237	41.680	45.172	0	B9_protein_domain_1	24123	MECKEL_SYNDROME__TYPE_9__MKS9	27077	205662_at,210534_s_at,210535_at
B9D2	AMPL15049595	6.705	8.931	5.012	7.348	7.431	7.232	0	B9_protein_domain_2	28636	MECKEL_SYNDROME__TYPE_10__MKS10	80776	219766_at
BAALC	AMPL14911573	0.068	0.000	0.074	0.000	0.000	0.059	0	brain_and_acute_leukemia__cytoplasmic	14333	.	79870	218899_s_at,222780_s_at
BAAT	AMPL4868327	0.068	0.218	0.221	0.000	0.000	0.119	0	bile_acid_CoA__amino_acid_N-acyltransferase__glycine_N-choloyltransferase	932	HYPERCHOLANEMIA__FAMILIAL__FHCA	570	206913_at
BABAM1	AMPL579311	123.158	133.023	104.588	116.381	120.378	142.391	0	BRISC_and_BRCA1_A_complex_member_1	25008	.	29086	221711_s_at
BACE1	AMPL13239343	21.758	22.655	20.638	27.094	19.793	28.336	0	beta-site_APP-cleaving_enzyme_1	933	.	23621	217904_s_at,222462_s_at,222463_s_at,224335_s_at
BACE2	AMPL12170220	32.979	30.133	46.582	39.231	33.371	40.785	0	beta-site_APP-cleaving_enzyme_2	934	.	25825	217867_x_at,222446_s_at,227051_at
BACH1	AMPL7297566	9.032	6.535	6.486	6.101	5.607	4.031	0	BTB_and_CNC_homology_1__basic_leucine_zipper_transcription_factor_1	935	.	100379661,571	1552401_a_at,1553608_a_at,204194_at,210818_s_at
BACH2	AMPL11008939	0.889	1.017	0.884	0.853	0.135	0.474	0	BTB_and_CNC_homology_1__basic_leucine_zipper_transcription_factor_2	14078	.	60468	221234_s_at,227173_s_at
BAD	AMPL15908493	84.979	84.664	86.899	74.920	75.253	76.531	0	BCL2-associated_agonist_of_cell_death	936	.	572	1861_at,209364_at
BAG1	AMPL10525775	202.048	197.864	212.714	215.837	148.210	174.936	0	BCL2-associated_athanogene	937	.	573	202387_at,211475_s_at,229720_at
BAG2	AMPL28664706	58.295	65.277	47.024	69.934	68.836	55.783	0	BCL2-associated_athanogene_2	938	.	9532	209406_at,230750_at
BAG3	AMPL27594140	91.342	107.174	84.614	114.085	103.220	109.906	0	BCL2-associated_athanogene_3	939	CARDIOMYOPATHY__DILATED__1HH__CMD1HH,MYOPATHY__MYOFIBRILLAR__6__MFM6	9531	217911_s_at
BAG4	AMPL29711428	21.347	20.912	25.060	24.339	21.684	26.202	0	BCL2-associated_athanogene_4	940	.	9530	219624_at,222909_s_at,228189_at
BAG5	AMPL2517198	0.684	0.363	0.590	0.853	0.405	0.889	0	BCL2-associated_athanogene_5	941	.	9529	202984_s_at,202985_s_at,230427_s_at
BAG6	AMPL5218925	141.153	154.734	123.088	139.736	144.832	140.316	0	BCL2-associated_athanogene_6	13919	.	7917	201255_x_at,210208_x_at,213318_s_at
BAHCC1	AMPL3009659	0.205	0.145	0.442	0.131	0.338	0.119	0	BAH_domain_and_coiled-coil_containing_1	29279	.	.	.
BAHD1	AMPL24976517	24.563	22.655	18.353	17.057	25.265	21.163	0	bromo_adjacent_homology_domain_containing_1	29153	.	22893	203051_at
BAI1	AMPL9133379	0.000	0.000	0.000	0.000	0.135	0.000	0	brain-specific_angiogenesis_inhibitor_1	943	.	575	206083_at
BAI2	AMPL8950354	29.695	20.186	29.261	30.440	29.926	27.269	0	brain-specific_angiogenesis_inhibitor_2	944	.	576	204966_at
BAI3	AMPL7540943	0.068	0.000	0.000	0.000	0.000	0.000	0	brain-specific_angiogenesis_inhibitor_3	945	.	577	205638_at
BAIAP2	AMPL30670348	60.826	44.075	52.773	40.215	52.218	42.682	0	BAI1-associated_protein_2	947	.	10458	205293_x_at,205294_at,207832_at,209502_s_at
BAIAP2L1	AMPL34112411	66.574	54.966	58.227	52.549	61.067	61.829	0	BAI1-associated_protein_2-like_1	21649	.	55971	222675_s_at,227371_at,227372_s_at,229798_s_at
BAIAP2L2	AMPL14306064	0.000	0.073	0.074	0.066	0.000	0.000	0	BAI1-associated_protein_2-like_2	26203	.	80115	228876_at
BAIAP3	AMPL30427888	0.000	0.508	0.074	0.394	0.000	0.178	0	BAI1-associated_protein_3	948	.	8938	204874_x_at,216356_x_at
BAK1	AMPL9492945	27.095	31.804	23.954	23.093	29.926	27.269	0	BCL2-antagonist_killer_1	949	.	578	203728_at
BAMBI	AMPL13466340	4.721	6.317	5.381	8.135	3.107	4.327	0	BMP_and_activin_membrane-bound_inhibitor	30251	.	25805	203304_at
BANF1	AMPL3577633	82.037	89.892	80.781	87.844	91.871	84.296	0	barrier_to_autointegration_factor_1	17397	NESTOR-GUILLERMO_PROGERIA_SYNDROME__NGPS	8815	210125_s_at
BANF2	AMPL6775206	0.000	0.073	0.000	0.066	0.000	0.000	0	barrier_to_autointegration_factor_2	16172	.	140836	232766_at
BANK1	AMPL33210918	2.395	0.653	1.400	1.378	0.676	0.711	0	B-cell_scaffold_protein_with_ankyrin_repeats_1	18233	SYSTEMIC_LUPUS_ERYTHEMATOSUS__SLE	55024	1558662_s_at,219667_s_at,222915_s_at
BANP	AMPL10680813	15.805	19.460	14.815	21.584	15.470	18.080	0	BTG3_associated_nuclear_protein	13450	.	54971	219966_x_at,228928_x_at,233186_s_at,243124_at
BAP1	AMPL29370657	251.379	261.980	205.049	190.973	241.703	222.360	1	BRCA1_associated_protein-1__ubiquitin_carboxy-terminal_hydrolase	950	MESOTHELIOMA__MALIGNANT__MESOM,TUMOR_PREDISPOSITION_SYNDROME__TPDS	8314	1555735_a_at,201419_at
BARD1	AMPL1683293	41.805	42.477	39.138	46.382	46.544	41.555	0	BRCA1_associated_RING_domain_1	952	.	580	205345_at,227545_at,242655_at,243156_at
BARHL1	AMPL33065351	0.000	0.000	0.000	0.000	0.000	0.000	0	BarH-like_homeobox_1	953	.	56751	224092_at
BARHL2	AMPL32482820	0.000	0.000	0.000	0.000	0.000	0.000	0	BarH-like_homeobox_2	954	.	343472	.
BARX1	AMPL36208892	7.663	3.340	7.002	6.101	11.619	8.714	0	BARX_homeobox_1	955	.	56033	219845_at
BARX2	AMPL7534746	0.000	0.000	0.000	0.000	0.000	0.000	0	BARX_homeobox_2	956	.	8538	210419_at
BASP1	AMPL29813536	30.995	22.800	34.420	27.160	58.906	50.447	0	brain_abundant__membrane_attached_signal_protein_1	957	.	10409	202391_at
BASP1P1	AMPL37902188	0.068	0.290	0.000	0.000	0.000	0.000	0	brain_abundant__membrane_attached_signal_protein_1_pseudogene_1	39418	.	646201	.
BATF	AMPL27185055	0.000	0.000	0.000	0.000	0.000	0.000	0	basic_leucine_zipper_transcription_factor__ATF-like	958	.	10538	205965_at
BATF2	AMPL35884740	0.000	0.073	0.000	0.000	0.000	0.000	0	basic_leucine_zipper_transcription_factor__ATF-like_2	25163	.	116071	228439_at
BATF3	AMPL33096990	3.147	2.977	3.980	3.936	4.188	2.668	0	basic_leucine_zipper_transcription_factor__ATF-like_3	28915	.	55509	220358_at
BAX	AMPL27247904	39.958	42.114	54.763	49.662	53.704	48.551	0	BCL2-associated_X_protein	959	.	581	208478_s_at,211833_s_at
BAZ1A	AMPL24499766	19.705	10.601	15.699	14.826	12.024	11.145	0	bromodomain_adjacent_to_zinc_finger_domain__1A	960	.	11177	217985_s_at,217986_s_at
BAZ1B	AMPL14332293	37.563	29.553	71.052	48.416	42.288	43.927	0	bromodomain_adjacent_to_zinc_finger_domain__1B	961	.	9031	208445_s_at,213336_at
BAZ2A	AMPL25441352	78.753	70.868	72.600	66.326	58.028	60.466	0	bromodomain_adjacent_to_zinc_finger_domain__2A	962	.	11176	201353_s_at,201354_s_at,201355_s_at
BAZ2B	AMPL24178049	11.905	7.769	17.100	15.811	10.606	8.951	0	bromodomain_adjacent_to_zinc_finger_domain__2B	963	.	29994	203080_s_at
BBC3	AMPL2181983	1.642	2.541	1.769	2.952	2.027	2.075	0	BCL2_binding_component_3	17868	.	100422832,100422899,27113	211692_s_at
BBOX1	AMPL30292079	0.068	0.000	0.000	0.000	0.000	0.000	0	butyrobetaine__gamma__2-oxoglutarate_dioxygenase__gamma-butyrobetaine_hydroxylase__1	964	.	8424	205363_at
BBS1	AMPL14965729	19.158	17.136	22.112	27.357	22.292	21.578	0	Bardet-Biedl_syndrome_1	966	BARDET-BIEDL_SYNDROME__BBS	582	218471_s_at,222643_s_at
BBS10	AMPL14743561	3.353	2.469	1.916	2.296	2.364	2.371	0	Bardet-Biedl_syndrome_10	26291	BARDET-BIEDL_SYNDROME__BBS	79738	219487_at
BBS12	AMPL34935035	4.584	3.848	3.464	2.821	1.824	3.557	0	Bardet-Biedl_syndrome_12	26648	BARDET-BIEDL_SYNDROME__BBS	166379	229603_at
BBS2	AMPL14346673	28.532	30.787	36.263	53.008	31.885	45.231	0	Bardet-Biedl_syndrome_2	967	BARDET-BIEDL_SYNDROME__BBS	583	223227_at
BBS4	AMPL17079302	18.816	18.806	21.448	20.731	19.050	24.661	0	Bardet-Biedl_syndrome_4	969	BARDET-BIEDL_SYNDROME__BBS	585	212744_at,212745_s_at
BBS7	AMPL15996215	8.211	7.842	7.297	7.216	8.241	8.714	0	Bardet-Biedl_syndrome_7	18758	BARDET-BIEDL_SYNDROME__BBS	55212	219688_at,235007_at
BBS9	AMPL20765352	16.421	16.846	16.436	23.814	14.591	20.096	0	Bardet-Biedl_syndrome_9	30000	BARDET-BIEDL_SYNDROME__BBS	27241	1555555_at,209958_s_at,216239_at,37547_at,37549_g_at
BBX	AMPL3420906	88.332	64.406	116.455	79.643	79.036	77.124	0	bobby_sox_homolog__Drosophila	14422	.	56987	213015_at,213016_at,223134_at,223135_s_at,226331_at,232008_s_at
BCAM	AMPL28886970	10.126	5.881	7.518	6.560	10.876	6.995	0	basal_cell_adhesion_molecule__Lutheran_blood_group	6722	BLOOD_GROUP--LUTHERAN_SYSTEM__LU,LUTHERAN_NULL	4059	203009_at,40093_at
BCAN	AMPL35430179	0.000	0.000	0.000	0.000	0.000	0.000	0	brevican	23059	.	63827	219107_at,221623_at,91920_at
BCAP29	AMPL923319	33.390	30.061	35.747	34.770	25.602	32.604	0	B-cell_receptor-associated_protein_29	24131	.	55973	205084_at,225674_at,225677_at,230150_at,236970_s_at,241640_at
BCAP31	AMPL4072559	10.674	12.126	8.329	9.185	8.984	12.212	0	B-cell_receptor-associated_protein_31	16695	.	10134	200837_at
BCAR1	AMPL6758195	0.068	0.218	0.147	0.000	0.203	0.119	0	breast_cancer_anti-estrogen_resistance_1	971	.	9564	223116_at
BCAR3	AMPL8396961	11.016	19.024	11.867	21.124	6.485	15.176	0	breast_cancer_anti-estrogen_resistance_3	973	.	8412	204032_at
BCAS1	AMPL9736184	0.000	0.000	0.000	0.000	0.000	0.000	0	breast_carcinoma_amplified_sequence_1	974	.	8537	204378_at
BCAS2	AMPL27568364	123.500	116.177	98.618	162.763	117.947	136.463	0	breast_carcinoma_amplified_sequence_2	975	.	10286	203053_at
BCAS3	AMPL2555332	18.474	19.532	17.247	24.405	25.332	24.305	0	breast_carcinoma_amplified_sequence_3	14347	.	54828	220488_s_at
BCAS4	AMPL31183399	4.516	2.324	2.432	3.280	3.107	3.320	0	breast_carcinoma_amplified_sequence_4	14367	.	55653	220588_at,228787_s_at
BCAT1	AMPL6751055	125.142	134.766	120.803	138.490	134.835	116.663	0	branched_chain_amino-acid_transaminase_1__cytosolic	976	.	586	214390_s_at,214452_at,225285_at,226517_at
BCAT2	AMPL7293796	76.769	87.859	89.847	73.542	87.143	90.758	0	branched_chain_amino-acid_transaminase_2__mitochondrial	977	.	587	203576_at,215654_at
BCCIP	AMPL16466412	137.390	136.218	173.798	157.777	130.579	132.669	0	BRCA2_and_CDKN1A_interacting_protein	978	.	56647	218264_at,227322_s_at,227896_at
BCDIN3D	AMPL18141277	4.584	5.591	4.643	3.936	4.526	4.090	0	BCDIN3_domain_containing	27050	.	144233	234979_at
BCHE	AMPL5334700	0.000	0.000	0.000	0.000	0.000	0.059	0	butyrylcholinesterase	983	BUTYRYLCHOLINESTERASE__BCHE	590	205433_at
BCKDHA	AMPL2105181	38.658	51.626	33.978	42.643	59.243	65.090	0	branched_chain_keto_acid_dehydrogenase_E1__alpha_polypeptide	986	MAPLE_SYRUP_URINE_DISEASE__MSUD	593	202331_at
BCKDHB	AMPL21488680	28.053	28.028	27.418	42.839	33.776	33.375	0	branched_chain_keto_acid_dehydrogenase_E1__beta_polypeptide	987	MAPLE_SYRUP_URINE_DISEASE__MSUD	594	210653_s_at,213321_at
BCKDK	AMPL27912012	93.942	85.753	74.811	73.280	89.845	85.067	0	branched_chain_ketoacid_dehydrogenase_kinase	16902	BRANCHED-CHAIN_KETOACID_DEHYDROGENASE_KINASE_DEFICIENCY__BCKDKD	10295	202030_at
BCL10	AMPL27731761	12.316	8.713	8.624	11.874	9.052	11.204	1	B-cell_CLL_lymphoma_10	989	MESOTHELIOMA__MALIGNANT__MESOM	8915	205263_at
BCL11A	AMPL36060596	0.068	0.073	0.000	0.131	0.270	0.178	1	B-cell_CLL_lymphoma_11A__zinc_finger_protein	13221	FETAL_HEMOGLOBIN_QUANTITATIVE_TRAIT_LOCUS_5__HBFQTL5	53335	210347_s_at,219497_s_at,219498_s_at,222891_s_at
BCL11B	AMPL35299819	0.205	0.073	0.000	0.000	0.000	0.000	1	B-cell_CLL_lymphoma_11B__zinc_finger_protein	13222	.	64919	219528_s_at,222895_s_at,224310_s_at
BCL2	AMPL1657954	2.395	3.631	3.317	4.855	3.175	5.157	1	B-cell_CLL_lymphoma_2	990	B-CELL_CLL_LYMPHOMA_2__BCL2	596	203684_s_at,203685_at,207005_s_at
BCL2A1	AMPL30109688	0.000	0.000	0.000	0.000	0.000	0.000	0	BCL2-related_protein_A1	991	.	597	205681_at
BCL2L1	AMPL34523885	80.190	87.786	84.540	88.762	62.013	64.971	0	BCL2-like_1	992	.	598	206665_s_at,212312_at,215037_s_at,231228_at
BCL2L10	AMPL32679360	0.000	0.218	0.000	0.000	0.000	0.000	0	BCL2-like_10__apoptosis_facilitator	993	.	10017	221320_at,236491_at
BCL2L11	AMPL35298768	13.068	13.796	14.078	15.679	15.875	20.333	0	BCL2-like_11__apoptosis_facilitator	994	.	10018	1553088_a_at,1553096_s_at,1558143_a_at,208536_s_at,222343_at,225606_at
BCL2L12	AMPL35020671	44.337	45.164	48.719	38.772	59.311	53.886	0	BCL2-like_12__proline_rich	13787	.	83596	233110_s_at
BCL2L13	AMPL24595191	20.321	22.872	22.185	24.601	24.724	23.297	0	BCL2-like_13__apoptosis_facilitator	17164	.	23786	1560977_a_at,217955_at,223664_x_at,224035_s_at,226798_at
BCL2L14	AMPL34825129	0.000	0.000	0.000	0.000	0.000	0.000	0	BCL2-like_14__apoptosis_facilitator	16657	.	101928224,79370	1552841_s_at,1569719_at,221241_s_at
BCL2L15	AMPL34850	0.068	0.000	0.000	0.000	0.068	0.000	0	BCL2-like_15	33624	.	440603	236979_at,242013_at
BCL3	AMPL30061620	6.774	4.574	5.233	5.183	9.592	6.877	1	B-cell_CLL_lymphoma_3	998	.	102465879,602	204907_s_at,204908_s_at
BCL6	AMPL8265813	15.190	21.783	15.994	17.647	17.631	21.459	1	B-cell_CLL_lymphoma_6	1001	.	604	203140_at,215990_s_at,228758_at
BCL6B	AMPL21736954	0.274	0.073	0.000	0.000	0.000	0.237	0	B-cell_CLL_lymphoma_6__member_B	1002	.	255877	1554625_at,228311_at,243825_at
BCL7A	AMPL37021968	0.958	1.525	2.211	1.443	1.554	2.075	1	B-cell_CLL_lymphoma_7A	1004	.	605	203795_s_at,203796_s_at
BCL7B	AMPL7729634	21.074	30.787	29.261	29.522	37.627	30.411	0	B-cell_CLL_lymphoma_7B	1005	.	9275	202518_at
BCL7C	AMPL29714919	7.253	11.109	16.510	8.791	16.618	14.227	0	B-cell_CLL_lymphoma_7C	1006	.	9274	219072_at
BCL9	AMPL28542096	14.505	8.495	12.456	9.841	13.375	11.323	1	B-cell_CLL_lymphoma_9	1008	.	607	204129_at
BCL9L	AMPL21735451	19.158	9.730	14.962	13.777	12.497	10.493	0	B-cell_CLL_lymphoma_9-like	23688	.	283149	227616_at,228065_at
BCLAF1	AMPL26493561	183.916	154.225	155.371	143.673	162.666	154.366	0	BCL2-associated_transcription_factor_1	16863	.	9774	201083_s_at,201084_s_at,201101_s_at,214499_s_at,229454_at,239897_at
BCMO1	AMPL30997824	0.000	0.000	0.000	0.000	0.000	0.000	0	beta-carotene_15_15p-monooxygenase_1	13815	HYPERCAROTENEMIA_AND_VITAMIN_A_DEFICIENCY__AUTOSOMAL_DOMINANT	53630	220087_at
BCO2	AMPL14342549	0.274	0.073	0.295	0.262	0.270	0.000	0	beta-carotene_oxygenase_2	18503	.	83875	232449_at
BCOR	AMPL1804103	90.863	50.900	83.729	54.779	75.253	59.340	1	BCL6_corepressor	20893	MICROPHTHALMIA__SYNDROMIC_2__MCOPS2	54880	219433_at,223566_s_at,223915_at,223916_s_at
BCORL1	AMPL36541905	0.479	0.363	1.032	0.525	0.540	0.415	0	BCL6_corepressor-like_1	25657	.	63035	219444_at,233572_s_at,234711_s_at
BCR	AMPL29511300	52.137	44.075	41.570	51.565	54.650	39.066	1	breakpoint_cluster_region	1014	LEUKEMIA__CHRONIC_MYELOID__CML	613	202315_s_at,217223_s_at,226602_s_at
BCRP2	AMPL37985037	0.137	0.073	0.000	0.066	0.068	0.000	0	breakpoint_cluster_region_pseudogene_2	1015	.	400892	217223_s_at,226602_s_at
BCRP3	AMPL18920623	44.542	36.886	36.779	36.935	36.005	33.019	0	breakpoint_cluster_region_pseudogene_3	1016	.	.	217223_s_at
BCS1L	AMPL1829917	54.532	44.438	45.771	36.935	52.961	55.901	0	BC1__ubiquinol-cytochrome_c_reductase__synthesis-like	1020	BJORNSTAD_SYNDROME__BJS,GRACILE_SYNDROME,MITOCHONDRIAL_COMPLEX_III_DEFICIENCY__NUCLEAR_TYPE_1__MC3DN1	617	207618_s_at
BDH1	AMPL29191676	27.847	31.368	33.610	34.376	33.371	31.656	0	3-hydroxybutyrate_dehydrogenase__type_1	1027	.	622	1570336_at,211715_s_at
BDH2	AMPL31496028	16.558	18.661	14.520	20.075	24.589	22.823	0	3-hydroxybutyrate_dehydrogenase__type_2	32389	.	56898	218285_s_at
BDKRB1	AMPL3198562	3.968	1.960	5.454	2.624	1.824	1.067	0	bradykinin_receptor_B1	1029	.	623	207510_at
BDKRB2	AMPL6143285	2.121	1.888	2.285	1.115	1.283	1.186	0	bradykinin_receptor_B2	1030	.	624	205870_at
BDNF	AMPL1453729	0.000	0.000	0.074	0.000	0.000	0.000	0	brain-derived_neurotrophic_factor	1033	BULIMIA_NERVOSA__SUSCEPTIBILITY_TO__2__BULN2,CENTRAL_HYPOVENTILATION_SYNDROME__CONGENITAL__CCHS	627	206382_s_at,239367_at
BDP1	AMPL31213524	29.421	27.665	24.323	21.452	19.996	19.977	0	B_double_prime_1__subunit_of_RNA_polymerase_III_transcription_initiation_factor_IIIB	13652	.	55814	224227_s_at,226290_at,231939_s_at
BEAN1	AMPL7049681	0.000	0.000	0.000	0.000	0.000	0.000	0	brain_expressed__associated_with_NEDD4__1	24160	SPINOCEREBELLAR_ATAXIA_31__SCA31	146227	214068_at
BECN1	AMPL7879720	89.495	83.139	103.630	95.060	84.711	87.913	0	beclin_1__autophagy_related	1034	.	8678	1561652_at,208945_s_at,208946_s_at
BEGAIN	AMPL7097789	12.795	13.215	15.110	14.826	12.767	13.101	0	brain-enriched_guanylate_kinase-associated	24163	.	57596	220795_s_at
BEND2	AMPL17059880	0.000	0.145	0.000	0.000	0.000	0.000	0	BEN_domain_containing_2	28509	.	139105	1553842_at
BEND3	AMPL4394758	7.321	3.267	5.602	4.592	5.066	4.268	0	BEN_domain_containing_3	23040	.	57673	227920_at
BEND4	AMPL21197452	0.000	0.073	0.000	0.000	0.000	0.059	0	BEN_domain_containing_4	23815	.	389206	230896_at
BEND5	AMPL13862916	0.137	0.073	0.000	0.000	0.000	0.000	0	BEN_domain_containing_5	25668	.	79656	219670_at
BEND6	AMPL34531721	4.516	4.139	4.349	2.755	3.850	3.142	0	BEN_domain_containing_6	20871	.	221336	1568820_a_at,231175_at
BEND7	AMPL34679158	0.000	0.000	0.000	0.000	0.000	0.000	0	BEN_domain_containing_7	23514	.	222389	1553327_a_at,227341_at
BEST1	AMPL29416952	0.000	0.000	0.000	0.197	0.000	0.059	0	bestrophin_1	12703	BESTROPHINOPATHY__AUTOSOMAL_RECESSIVE__ARB,MACULAR_DYSTROPHY__VITELLIFORM__ADULT-ONSET,MACULAR_DYSTROPHY__VITELLIFORM__VMD,RETINITIS_PIGMENTOSA_50__RP50,VITREORETINOCHOROIDOPATHY__VRCP	7439	1554442_at,1554443_s_at,207671_s_at
BEST2	AMPL30556879	0.000	0.000	0.000	0.000	0.000	0.000	0	bestrophin_2	17107	.	54831	207432_at
BEST3	AMPL17389459	0.137	0.000	0.000	0.000	0.000	0.059	0	bestrophin_3	17105	.	144453	1555492_a_at,224520_s_at,237003_at
BEST4	AMPL15956411	0.068	0.000	0.147	0.000	0.203	0.178	0	bestrophin_4	17106	.	266675	1552296_at
BET1	AMPL28699244	87.442	118.356	98.692	123.532	80.860	98.702	0	Bet1_golgi_vesicular_membrane_trafficking_protein	14562	.	10282	202710_at
BET1L	AMPL5494216	20.184	29.916	21.448	31.949	22.765	34.501	0	Bet1_golgi_vesicular_membrane_trafficking_protein-like	19348	.	51272	220470_at,223023_at
BET3L	AMPL5263839	0.411	0.363	0.442	0.394	0.135	0.178	0	.	.	.	.	.
BEX1	AMPL34123974	1.300	0.944	1.032	1.378	0.811	1.541	0	brain_expressed__X-linked_1	1036	.	55859	218332_at
BEX2	AMPL9688636	0.068	0.000	0.000	0.000	0.000	0.000	0	brain_expressed_X-linked_2	30933	.	84707	224367_at
BEX4	AMPL5170496	0.000	0.000	0.000	0.000	0.000	0.000	0	brain_expressed__X-linked_4	25475	.	56271	215440_s_at
BEX5	AMPL811233	0.068	0.000	0.000	0.000	0.000	0.000	0	brain_expressed__X-linked_5	27990	.	340542	229963_at
BFAR	AMPL31903709	72.048	66.584	65.008	55.107	64.580	61.059	0	bifunctional_apoptosis_regulator	17613	.	51283	218056_at
BFSP1	AMPL9186631	1.984	3.921	3.685	3.871	4.121	4.802	0	beaded_filament_structural_protein_1__filensin	1040	CATARACT_33__CTRCT33	631	206746_at
BFSP2	AMPL9103167	0.000	0.000	0.000	0.000	0.000	0.000	0	beaded_filament_structural_protein_2__phakinin	1041	CATARACT_12__MULTIPLE_TYPES__CTRCT12	8419	207399_at
BGLAP	AMPL21969314	8.005	8.495	9.066	11.415	9.255	8.536	0	bone_gamma-carboxyglutamate__gla__protein	1043	.	632	206956_at
BGN	AMPL7922279	1.437	0.218	1.253	1.115	1.216	0.711	0	biglycan	1044	.	633	201261_x_at,201262_s_at,213905_x_at
BHLHA15	AMPL16500793	1.916	1.597	1.106	1.246	2.229	1.719	0	basic_helix-loop-helix_family__member_a15	22265	.	168620	.
BHLHB9	AMPL2726896	0.000	0.000	0.000	0.000	0.000	0.119	0	basic_helix-loop-helix_domain_containing__class_B__9	29353	.	80823	213709_at
BHLHE22	AMPL35360944	0.000	0.000	0.000	0.000	0.000	0.178	0	basic_helix-loop-helix_family__member_e22	11963	.	27319	228636_at,244323_at
BHLHE23	AMPL16071555	0.000	0.000	0.000	0.000	0.000	0.000	0	basic_helix-loop-helix_family__member_e23	16093	.	128408	234045_x_at
BHLHE40	AMPL8382454	212.037	159.090	209.618	192.482	157.735	191.416	0	basic_helix-loop-helix_family__member_e40	1046	.	8553	201169_s_at,201170_s_at
BHLHE41	AMPL14782731	0.479	0.436	0.516	0.787	0.676	0.771	0	basic_helix-loop-helix_family__member_e41	16617	SHORT_SLEEPER	79365	221530_s_at,223185_s_at,231242_at,231243_s_at
BHMT	AMPL7922995	0.000	0.073	0.000	0.000	0.000	0.000	0	betaine--homocysteine_S-methyltransferase	1047	.	635	206119_at
BHMT2	AMPL31103090	0.000	0.000	0.000	0.000	0.000	0.000	0	betaine--homocysteine_S-methyltransferase_2	1048	.	23743	219902_at,230309_at,242169_at
BICC1	AMPL1090847	26.616	24.325	31.841	30.047	19.860	25.016	0	bicaudal_C_homolog_1__Drosophila	19351	RENAL_DYSPLASIA__CYSTIC__SUSCEPTIBILITY_TO__CYSRD	80114	213429_at,220580_at
BICD1	AMPL7727200	1.574	0.944	1.400	1.246	0.946	1.186	0	bicaudal_D_homolog_1__Drosophila	1049	.	636	1554020_at,1556051_a_at,204741_at,214806_at,231964_at
BICD2	AMPL3827039	48.579	41.025	48.719	44.479	61.878	46.713	0	bicaudal_D_homolog_2__Drosophila	17208	SPINAL_MUSCULAR_ATROPHY__LOWER_EXTREMITY-PREDOMINANT__2__AUTOSOMAL	23299	1553021_s_at,209203_s_at,212702_s_at,213154_s_at
BIK	AMPL6916083	0.000	0.145	0.369	0.262	0.135	0.296	0	BCL2-interacting_killer__apoptosis-inducing	1051	.	638	205780_at
BIN1	AMPL34417923	2.053	1.162	1.179	1.640	1.891	1.541	0	bridging_integrator_1	1052	MYOPATHY__CENTRONUCLEAR__2__CNM2	274	202931_x_at,210201_x_at,210202_s_at,214439_x_at,214643_x_at
BIN2	AMPL33882547	0.137	0.000	0.000	0.000	0.000	0.119	0	bridging_integrator_2	1053	.	51411	219191_s_at
BIN3	AMPL32055735	17.174	22.001	17.689	14.630	17.631	17.428	0	bridging_integrator_3	1054	.	55909	1557582_at,222199_s_at
BIRC2	AMPL7341368	31.611	21.057	33.462	35.492	18.036	30.826	0	baculoviral_IAP_repeat_containing_2	590	.	329	202076_at
BIRC3	AMPL21443991	2.463	1.234	1.548	2.362	0.405	1.423	1	baculoviral_IAP_repeat_containing_3	591	.	330	210538_s_at,230499_at
BIRC5	AMPL513992	221.000	241.939	219.274	226.924	219.208	260.240	0	baculoviral_IAP_repeat_containing_5	593	.	332	202094_at,202095_s_at,210334_x_at
BIRC6	AMPL30715760	37.016	29.916	40.170	40.018	29.858	27.862	0	baculoviral_IAP_repeat_containing_6	13516	.	57448	224635_s_at,233093_s_at
BIRC7	AMPL36043180	0.068	0.000	0.000	0.000	0.068	0.000	0	baculoviral_IAP_repeat_containing_7	13702	.	79444	220451_s_at
BIRC8	AMPL16017594	0.000	0.000	0.000	0.000	0.000	0.000	0	baculoviral_IAP_repeat_containing_8	14878	.	112401	.
BLCAP	AMPL9080507	0.137	0.073	0.221	0.131	0.203	0.000	0	bladder_cancer_associated_protein	1055	.	10904	201032_at
BLID	AMPL4721220	4.584	1.380	6.118	6.036	2.094	3.201	0	BH3-like_motif_containing__cell_death_inducer	33495	.	414899	1555675_at
BLK	AMPL8795935	0.000	0.000	0.000	0.000	0.000	0.000	0	B_lymphoid_tyrosine_kinase	1057	MATURITY-ONSET_DIABETES_OF_THE_YOUNG__TYPE_11__MODY11	640	206255_at,210934_at
BLM	AMPL6166640	28.942	19.387	25.207	22.830	22.022	19.325	1	Bloom_syndrome__RecQ_helicase-like	1058	BLOOM_SYNDROME__BLM	641	205733_at
BLMH	AMPL4672844	71.226	52.135	82.698	67.834	59.987	53.945	0	bleomycin_hydrolase	1059	.	642	202179_at
BLNK	AMPL12484544	0.000	0.000	0.000	0.000	0.000	0.000	0	B-cell_linker	14211	AGAMMAGLOBULINEMIA_4__AUTOSOMAL_RECESSIVE__AGM4	29760	207655_s_at
BLOC1S1	AMPL10961039	62.947	71.522	53.805	62.849	56.474	50.744	0	biogenesis_of_lysosomal_organelles_complex-1__subunit_1	4200	.	2647	202592_at,236291_at
BLOC1S2	AMPL18002160	47.142	36.088	44.076	42.380	41.477	45.172	0	biogenesis_of_lysosomal_organelles_complex-1__subunit_2	20984	.	282991	225049_at
BLOC1S3	AMPL21387677	0.137	0.290	1.106	0.197	0.676	0.771	0	biogenesis_of_lysosomal_organelles_complex-1__subunit_3	20914	HERMANSKY-PUDLAK_SYNDROME_8__HPS8	388552	228244_at
BLVRA	AMPL6510549	59.732	45.963	53.142	54.320	64.850	50.092	0	biliverdin_reductase_A	1062	HYPERBILIVERDINEMIA__HBLVD	644	203771_s_at,203773_x_at,211729_x_at
BLVRB	AMPL6566042	70.474	82.558	56.827	65.604	81.063	76.353	0	biliverdin_reductase_B__flavin_reductase__NADPH	1063	.	645	202201_at
BLZF1	AMPL10868905	40.232	31.440	46.213	49.334	34.925	45.349	0	basic_leucine_zipper_nuclear_factor_1	1065	.	8548	1558560_s_at,203840_at,210462_at,32088_at
BMF	AMPL3272455	26.616	29.988	23.807	29.259	22.833	32.189	0	Bcl2_modifying_factor	24132	.	90427	226530_at
BMP1	AMPL28858758	37.974	22.001	40.980	31.818	24.589	27.210	0	bone_morphogenetic_protein_1	1067	OSTEOGENESIS_IMPERFECTA__TYPE_XIII__OI13	649	1569001_at,1569002_x_at,202701_at,205574_x_at,206725_x_at,207595_s_at
BMP10	AMPL24239314	0.000	0.000	0.000	0.000	0.000	0.000	0	bone_morphogenetic_protein_10	20869	.	27302	208292_at
BMP15	AMPL28389151	0.000	0.000	0.000	0.000	0.000	0.000	0	bone_morphogenetic_protein_15	1068	OVARIAN_DYSGENESIS_2__ODG2	9210	221332_at
BMP2	AMPL9768078	15.395	12.852	15.183	17.188	19.928	18.614	0	bone_morphogenetic_protein_2	1069	.	650	205289_at,205290_s_at
BMP2K	AMPL21060608	19.911	21.130	20.416	23.552	20.266	16.954	0	BMP2_inducible_kinase	18041	.	55589	214716_at,219546_at,226853_at,37170_at,59644_at
BMP3	AMPL11088380	0.000	0.000	0.000	0.000	0.068	0.000	0	bone_morphogenetic_protein_3	1070	.	651	208244_at
BMP4	AMPL16912175	8.895	12.997	6.118	13.186	2.635	2.964	0	bone_morphogenetic_protein_4	1071	MICROPHTHALMIA__SYNDROMIC_6__MCOPS6,OROFACIAL_CLEFT_11__OFC11	652	211518_s_at
BMP5	AMPL37404936	0.068	0.145	0.000	0.000	0.135	0.059	0	bone_morphogenetic_protein_5	1072	.	653	205430_at,205431_s_at
BMP6	AMPL10007442	58.500	76.677	72.895	89.353	59.784	94.137	0	bone_morphogenetic_protein_6	1073	.	654	206176_at
BMP7	AMPL11468231	0.000	0.000	0.000	0.000	0.000	0.000	0	bone_morphogenetic_protein_7	1074	.	655	209590_at,209591_s_at,211259_s_at,211260_at
BMP8A	AMPL22360745	0.205	0.145	0.000	0.000	0.000	0.000	0	bone_morphogenetic_protein_8a	21650	.	353500	207866_at
BMP8B	AMPL11591448	4.516	3.631	2.948	2.887	3.445	5.157	0	bone_morphogenetic_protein_8b	1075	.	656	207865_s_at,235275_at
BMPER	AMPL16439258	23.674	17.427	25.281	21.649	32.223	29.047	0	BMP_binding_endothelial_regulator	24154	DIAPHANOSPONDYLODYSOSTOSIS	168667	241986_at
BMPR1A	AMPL29763544	24.768	20.404	26.092	25.192	24.454	20.570	1	bone_morphogenetic_protein_receptor__type_IA	1076	CHROMOSOME_10q23_DELETION_SYNDROME,JUVENILE_POLYPOSIS_SYNDROME__JPS,POLYPOSIS_SYNDROME__HEREDITARY_MIXED__2__HMPS2	657	204832_s_at,213578_at,227273_at,230979_at,242731_x_at
BMPR1B	AMPL10925209	4.926	4.792	5.823	5.511	4.121	4.090	0	bone_morphogenetic_protein_receptor__type_IB	1077	BRACHYDACTYLY__TYPE_A2__BDA2,CHONDRODYSPLASIA__ACROMESOMELIC__WITH_GENITAL_ANOMALIES	658	210523_at,229975_at,242579_at
BMPR2	AMPL8843125	55.832	36.814	61.839	48.744	45.395	39.244	0	bone_morphogenetic_protein_receptor__type_II__serine_threonine_kinase	1078	PULMONARY_HYPERTENSION__PRIMARY__1__PPH1,PULMONARY_VENOOCCLUSIVE_DISEASE__PVOD	659	209920_at,210214_s_at,225144_at,231873_at,238516_at
BMS1	AMPL24810319	95.516	97.807	95.449	93.814	86.737	90.580	0	BMS1_ribosome_biogenesis_factor	23505	.	101929959,9790	203082_at
BMX	AMPL21514277	0.000	0.073	0.000	0.000	0.068	0.000	0	BMX_non-receptor_tyrosine_kinase	1079	.	660	206464_at
BNC1	AMPL9509379	0.137	0.000	0.147	0.000	0.000	0.000	0	basonuclin_1	1081	.	646	1552487_a_at,206581_at
BNC2	AMPL32683621	17.653	10.456	17.173	11.940	8.106	8.418	0	basonuclin_2	30988	.	54796	220272_at,229942_at,230722_at,235723_at,238478_at,243445_at
BNIP1	AMPL7018852	12.658	12.126	9.139	10.234	12.700	11.856	0	BCL2_adenovirus_E1B_19kDa_interacting_protein_1	1082	.	662	204930_s_at,207829_s_at,37226_at
BNIP2	AMPL27812423	39.137	33.474	40.243	37.263	26.481	35.924	0	BCL2_adenovirus_E1B_19kDa_interacting_protein_2	1083	.	663	209308_s_at,226280_at,243985_at
BNIP3	AMPL28439089	87.716	104.560	110.042	98.668	84.170	117.434	0	BCL2_adenovirus_E1B_19kDa_interacting_protein_3	1084	.	664	201848_s_at,201849_at
BNIP3L	AMPL29408183	105.916	120.897	120.730	142.623	112.813	136.167	0	BCL2_adenovirus_E1B_19kDa_interacting_protein_3-like	1085	.	665	221478_at,221479_s_at
BNIPL	AMPL15941113	0.684	0.653	0.369	0.590	0.540	0.296	0	BCL2_adenovirus_E1B_19kD_interacting_protein_like	16976	.	149428	1553072_at,236534_at
BOC	AMPL17362522	4.653	3.558	3.980	2.362	3.107	2.786	0	BOC_cell_adhesion_associated__oncogene_regulated	17173	.	91653	224184_s_at,225990_at,230035_at
BOD1	AMPL18670603	55.216	60.340	61.839	55.632	63.837	59.280	0	biorientation_of_chromosomes_in_cell_division_1	25114	.	91272	225030_at
BOD1L1	AMPL34651382	24.358	21.202	31.546	26.438	17.564	22.289	0	biorientation_of_chromosomes_in_cell_division_1-like_1	31792	.	259282	225821_s_at,235009_at,242594_at
BOK	AMPL15127679	0.000	0.000	0.000	0.066	0.135	0.237	0	BCL2-related_ovarian_killer	1087	.	666	223349_s_at
BOLA1	AMPL32162274	2.737	3.848	2.432	3.871	3.580	4.031	0	bolA_family_member_1	24263	.	51027	219345_at
BOLA2B	AMPL289733	84.158	102.381	110.927	100.571	102.680	93.129	0	bolA_family_member_2B	32479	.	552900,654483	209836_x_at
BOLA3	AMPL21948598	42.900	47.342	63.460	61.471	34.925	36.991	0	bolA_family_member_3	24415	MULTIPLE_MITOCHONDRIAL_DYSFUNCTIONS_SYNDROME_2__MMDS2	388962	227291_s_at
BOLL	AMPL22292975	0.000	0.000	0.000	0.000	0.000	0.059	0	boule-like_RNA-binding_protein	14273	.	66037	236954_at
BOP1	AMPL24694333	77.042	74.934	74.221	55.435	80.658	52.997	0	block_of_proliferation_1	15519	.	102465906,23246	212563_at,216397_s_at
BORA	AMPL14740474	13.753	10.166	19.237	17.123	13.375	12.271	0	bora__aurora_kinase_A_activator	24724	.	79866	219544_at
BPGM	AMPL8794252	13.616	13.288	12.972	11.612	17.496	16.302	0	2_3-bisphosphoglycerate_mutase	1093	BISPHOSPHOGLYCERATE_MUTASE_DEFICIENCY	669	203502_at
BPHL	AMPL27120599	13.479	11.037	12.088	12.202	14.254	13.219	0	biphenyl_hydrolase-like__serine_hydrolase	1094	.	670	205750_at
BPI	AMPL7725712	0.000	0.000	0.000	0.000	0.068	0.000	0	bactericidal_permeability-increasing_protein	1095	.	149684,671	1563753_at,205557_at,244231_at
BPIFA2	AMPL16582359	0.000	0.000	0.000	0.000	0.000	0.000	0	BPI_fold_containing_family_A__member_2	16203	.	140683	237099_at
BPIFA3	AMPL17578944	0.000	0.000	0.000	0.000	0.000	0.000	0	BPI_fold_containing_family_A__member_3	16204	.	128861	240359_at
BPIFA4P	AMPL18769880	0.000	0.000	0.000	0.000	0.000	0.000	0	BPI_fold_containing_family_A__member_4__pseudogene	20469	.	317716	1555554_at
BPIFB1	AMPL17739284	0.000	0.000	0.000	0.000	0.000	0.000	0	BPI_fold_containing_family_B__member_1	16108	.	92747	226067_at
BPIFB2	AMPL14466074	0.000	0.000	0.000	0.000	0.000	0.000	0	BPI_fold_containing_family_B__member_2	16177	.	80341	232698_at
BPIFB3	AMPL21786684	0.000	0.000	0.000	0.000	0.000	0.000	0	BPI_fold_containing_family_B__member_3	16178	.	359710	.
BPIFB4	AMPL21696576	0.137	0.145	0.000	0.000	0.068	0.059	0	BPI_fold_containing_family_B__member_4	16179	.	149954	233523_at
BPIFB6	AMPL16614853	0.000	0.000	0.000	0.000	0.000	0.000	0	BPI_fold_containing_family_B__member_6	16504	.	128859	1555535_at
BPIFC	AMPL16825716	0.000	0.000	0.000	0.000	0.000	0.000	0	BPI_fold_containing_family_C	16503	.	254240	1555773_at
BPNT1	AMPL28241162	29.626	20.985	26.976	24.339	17.361	25.550	0	3p_2p__5p-bisphosphate_nucleotidase_1	1096	.	10380	1554575_a_at,232103_at
BPTF	AMPL20912626	83.405	66.875	79.528	77.741	60.122	76.234	0	bromodomain_PHD_finger_transcription_factor	3581	.	2186	207186_s_at,209271_at,230056_at,231953_at,232909_s_at
BRAF	AMPL28552085	21.484	21.202	21.817	24.798	19.658	24.127	1	v-raf_murine_sarcoma_viral_oncogene_homolog_B	1097	CARDIOFACIOCUTANEOUS_SYNDROME_1__CFC1,COLORECTAL_CANCER__CRC,LEOPARD_SYNDROME_3,LUNG_CANCER,LYMPHOMA__NON-HODGKIN__FAMILIAL,NOONAN_SYNDROME_7__NS7	673	206044_s_at,226391_at,236402_at,243829_at
BRAP	AMPL12144920	35.100	37.685	35.231	37.197	31.074	31.241	0	BRCA1_associated_protein	1099	.	8315	209922_at,209923_s_at,213473_at,41512_at
BRAT1	AMPL36055770	78.890	53.805	70.757	49.531	69.376	63.548	0	BRCA1-associated_ATM_activator_1	21701	RIGIDITY_AND_MULTIFOCAL_SEIZURE_SYNDROME__LETHAL_NEONATAL__RMFSL	221927	225437_s_at
BRCA1	AMPL12122958	28.668	23.526	30.588	28.406	31.615	35.568	1	breast_cancer_1__early_onset	1100	BREAST_CANCER,BREAST-OVARIAN_CANCER__FAMILIAL__SUSCEPTIBILITY_TO__1__BROVCA1,OVARIAN_CANCER,PANCREATIC_CANCER__SUSCEPTIBILITY_TO__4__PNCA4	672	204531_s_at,211851_x_at
BRCA2	AMPL6315908	19.911	14.159	14.741	14.170	13.983	12.982	1	breast_cancer_2__early_onset	1101	BREAST_CANCER,BREAST-OVARIAN_CANCER__FAMILIAL__SUSCEPTIBILITY_TO__2__BROVCA2,FANCONI_ANEMIA__COMPLEMENTATION_GROUP_A__FANCA,FANCONI_ANEMIA__COMPLEMENTATION_GROUP_D1__FANCD1,GLIOMA_SUSCEPTIBILITY_3__GLM3,PANCREATIC_CANCER__SUSCEPTIBILITY_TO__2	675	208368_s_at,214727_at
BRCC3	AMPL35069100	4.789	5.083	5.233	6.495	4.999	4.268	0	BRCA1_BRCA2-containing_complex__subunit_3	24185	.	79184	216521_s_at,221196_x_at,229436_x_at,231913_s_at
BRD1	AMPL24651789	31.679	23.962	25.207	24.798	29.723	22.764	0	bromodomain_containing_1	1102	.	23774	204520_x_at,215460_x_at
BRD2	AMPL8222729	86.621	61.211	71.052	72.689	65.391	71.848	0	bromodomain_containing_2	1103	.	6046	208685_x_at,208686_s_at,214911_s_at
BRD3	AMPL13003701	71.226	51.554	86.530	51.499	64.107	53.056	1	bromodomain_containing_3	1104	.	8019	1555028_at,203825_at,212547_at,239659_at
BRD4	AMPL17127188	107.969	78.420	111.516	91.649	87.075	88.031	1	bromodomain_containing_4	13575	.	23476	202102_s_at,202103_at,226052_at,226054_at,238612_at,240360_at
BRD7	AMPL9820832	40.779	38.774	38.401	35.361	40.734	34.857	0	bromodomain_containing_7	14310	.	29117	221776_s_at,222737_s_at,228289_at,238545_at
BRD8	AMPL34569646	0.205	0.145	0.221	0.000	0.135	0.000	0	bromodomain_containing_8	19874	.	10902	202227_s_at,210352_at,242265_at
BRD9	AMPL37424725	69.174	55.692	83.287	68.490	79.307	66.750	0	bromodomain_containing_9	25818	.	65980	220155_s_at
BRDT	AMPL11970280	0.068	0.073	0.000	0.000	0.068	0.000	0	bromodomain__testis-specific	1105	.	676	206787_at
BRE	AMPL30502919	1.300	1.525	2.653	1.574	2.229	1.956	0	brain_and_reproductive_organ-expressed__TNFRSF1A_modulator	1106	.	9577	205550_s_at,211566_x_at,212645_x_at
BREA2	AMPL20002384	0.000	0.000	0.000	0.197	0.068	0.059	0	.	.	.	.	.
BRF1	AMPL10562008	6.568	3.848	6.339	3.936	7.161	5.750	0	BRF1__RNA_polymerase_III_transcription_initiation_factor_90_kDa_subunit	11551	.	2972	1552399_a_at,203754_s_at,215676_at,215677_s_at
BRF2	AMPL33255627	10.126	12.852	9.729	10.825	12.024	14.346	0	BRF2__RNA_polymerase_III_transcription_initiation_factor_50_kDa_subunit	17298	.	55290	218954_s_at,218955_at
BRI3	AMPL26370725	73.621	115.742	130.532	168.668	61.878	112.929	0	brain_protein_I3	1109	.	25798	223376_s_at,239821_at
BRI3BP	AMPL17881715	18.611	11.037	23.365	15.417	16.483	17.666	0	BRI3_binding_protein	14251	.	140707	225716_at,231810_at
BRIP1	AMPL14267024	27.916	17.136	19.606	13.974	19.793	15.769	1	BRCA1_interacting_protein_C-terminal_helicase_1	20473	BREAST_CANCER,FANCONI_ANEMIA__COMPLEMENTATION_GROUP_A__FANCA,FANCONI_ANEMIA__COMPLEMENTATION_GROUP_J__FANCJ	83990	221703_at,235609_at
BRIX1	AMPL32526903	284.358	262.924	237.111	265.171	201.779	219.752	0	BRX1__biogenesis_of_ribosomes__homolog__S._cerevisiae	24170	.	55299	219177_at
BRK1	AMPL32975697	192.879	206.287	224.433	239.520	201.847	180.983	0	BRICK1__SCAR_WAVE_actin-nucleating_complex_subunit	23057	.	55845	224575_at
BRMS1	AMPL966743	70.542	85.971	69.209	67.638	90.115	84.000	0	breast_cancer_metastasis_suppressor_1	17262	.	25855	215631_s_at
BRMS1L	AMPL14870155	15.258	13.651	15.183	17.647	16.010	13.338	0	breast_cancer_metastasis-suppressor_1-like	20512	.	84312	224484_s_at,226580_at
BROX	AMPL35088915	50.700	42.913	50.046	42.446	37.964	36.042	0	BRO1_domain_and_CAAX_motif_containing	26512	.	148362	226128_at,239078_at,241908_at
MPC2	AMPL3405558	73.005	78.638	78.644	85.219	80.522	82.103	0	mitochondrial_pyruvate_carrier_2	24515	.	25874	202427_s_at,227669_at
MPC1	AMPL32515942	90.042	96.863	101.419	105.163	103.153	116.426	0	mitochondrial_pyruvate_carrier_1	21606	MITOCHONDRIAL_PYRUVATE_CARRIER_DEFICIENCY__MPYCD	51660	218024_at
BRPF1	AMPL3480999	18.268	17.354	15.994	16.270	21.144	19.266	0	bromodomain_and_PHD_finger_containing__1	14255	.	7862	204481_at
BRPF3	AMPL32643654	27.505	28.173	23.438	27.291	22.225	24.838	0	bromodomain_and_PHD_finger_containing__3	14256	.	27154	1565843_s_at,225217_s_at
BRS3	AMPL10767731	0.274	0.145	0.221	0.000	0.203	0.059	0	bombesin-like_receptor_3	1113	.	680	1552818_a_at,207369_at
BRSK1	AMPL15180472	5.474	4.211	2.580	2.559	7.093	6.402	0	BR_serine_threonine_kinase_1	18994	.	84446	1552504_a_at
BRSK2	AMPL27141979	0.479	0.726	0.737	0.787	1.419	0.415	0	BR_serine_threonine_kinase_2	11405	.	9024	215010_s_at,223715_at
BRWD1	AMPL32052540	59.526	36.233	67.735	52.746	43.909	42.208	0	bromodomain_and_WD_repeat_domain_containing_1	12760	.	54014	1553227_s_at,214820_at,219280_at,225446_at,231860_at,231960_at,238890_at
BRWD3	AMPL16871593	18.816	12.997	17.763	22.305	16.077	18.318	0	bromodomain_and_WD_repeat_domain_containing_3	17342	MENTAL_RETARDATION__X-LINKED_93__MRX93	254065	1553252_a_at,235156_at,244738_at
BSCL2	AMPL6251216	57.200	73.119	58.596	72.755	69.849	85.186	0	Berardinelli-Seip_congenital_lipodystrophy_2__seipin	15832	LIPODYSTROPHY__CONGENITAL_GENERALIZED__TYPE_2__CGL2,NEURONOPATHY__DISTAL_HEREDITARY_MOTOR__TYPE_VA__HMN5A,SPASTIC_PARAPLEGIA_17__AUTOSOMAL_DOMINANT__SPG17	26580	208906_at
BSDC1	AMPL32775368	35.647	39.210	31.325	37.591	34.384	36.813	0	BSD_domain_containing_1	25501	.	55108	218004_at,222200_s_at
BSG	AMPL8262523	1192.513	1090.905	1203.316	1194.975	1182.370	1145.531	0	basigin__Ok_blood_group	1116	BLOOD_GROUP--OK__OK	682	208677_s_at
BSN	AMPL7742810	0.000	0.000	0.000	0.459	0.068	0.059	0	bassoon_presynaptic_cytomatrix_protein	1117	.	8927	204586_at
BSND	AMPL16088696	0.000	0.000	0.000	0.000	0.068	0.000	0	Bartter_syndrome__infantile__with_sensorineural_deafness__Barttin	16512	BARTTER_SYNDROME__TYPE_4A	7809	1552548_at,1552549_a_at,237736_at
BSPH1	AMPL4549775	0.000	0.000	0.000	0.000	0.000	0.000	0	binder_of_sperm_protein_homolog_1	33906	.	100131137	.
BSPRY	AMPL34054682	0.000	0.000	0.000	0.000	0.000	0.000	0	B-box_and_SPRY_domain_containing	18232	.	54836	218792_s_at,222746_s_at
BST1	AMPL29168482	0.137	0.145	0.147	0.066	0.068	0.534	0	bone_marrow_stromal_cell_antigen_1	1118	.	683	205715_at
BST2	AMPL28071836	715.275	816.218	716.344	711.015	725.513	801.232	0	bone_marrow_stromal_cell_antigen_2	1119	.	684	201641_at
BSX	AMPL3269069	0.000	0.000	0.000	0.000	0.000	0.000	0	brain-specific_homeobox	20450	.	390259	.
BTAF1	AMPL27966214	40.711	38.629	40.907	55.173	33.236	31.893	0	BTAF1_RNA_polymerase_II__B-TFIID_transcription_factor-associated__170kDa	17307	.	9044	209430_at
BTBD1	AMPL13989580	234.343	174.992	216.252	194.450	180.027	203.035	0	BTB__POZ__domain_containing_1	1120	.	53339	217945_at
BTBD10	AMPL13868861	8.553	7.188	12.456	9.841	7.296	8.003	0	BTB__POZ__domain_containing_10	21445	.	84280	223174_at
BTBD11	AMPL694885	0.137	0.000	0.074	0.000	0.068	0.000	0	BTB__POZ__domain_containing_11	23844	.	121551	228570_at,238692_at
BTBD16	AMPL34372169	0.000	0.000	0.074	0.000	0.203	0.296	0	BTB__POZ__domain_containing_16	26340	.	118663	1552566_at
BTBD17	AMPL5106972	0.000	0.000	0.000	0.000	0.000	0.000	0	BTB__POZ__domain_containing_17	33758	.	388419	230445_at
BTBD18	AMPL4783212	0.000	0.000	0.074	0.066	0.068	0.059	0	BTB__POZ__domain_containing_18	37214	.	643376	.
BTBD19	AMPL4659110	1.711	0.944	1.327	1.706	1.351	1.601	0	BTB__POZ__domain_containing_19	27145	.	149478	1557049_at
BTBD2	AMPL30553562	105.232	96.282	109.010	73.345	116.731	94.908	0	BTB__POZ__domain_containing_2	15504	.	55643	207722_s_at
BTBD3	AMPL24391346	289.558	257.623	314.133	351.309	248.593	286.798	0	BTB__POZ__domain_containing_3	15854	.	22903	202946_s_at
BTBD6	AMPL17273422	18.953	17.499	24.102	20.009	18.712	19.562	0	BTB__POZ__domain_containing_6	19897	.	90135	225389_at
BTBD7	AMPL3292799	34.553	29.770	32.799	36.082	28.575	25.135	0	BTB__POZ__domain_containing_7	18269	.	55727	1556000_s_at,217141_at,220297_at,224943_at,224945_at
BTBD8	AMPL22177473	2.668	2.033	1.990	1.706	1.554	1.541	0	BTB__POZ__domain_containing_8	21019	.	284697	1569693_at
BTBD9	AMPL3771959	11.153	10.093	13.562	10.628	9.255	9.959	0	BTB__POZ__domain_containing_9	21228	RESTLESS_LEGS_SYNDROME__SUSCEPTIBILITY_TO__6__RLS6	114781	1553375_at,229867_at,234682_at,235248_at
BTC	AMPL8086898	1.984	1.597	3.022	2.952	1.419	1.067	0	betacellulin	1121	.	685	207326_at,241412_at
BTD	AMPL4823145	24.837	28.391	27.640	32.933	22.360	26.735	0	biotinidase	1122	BIOTINIDASE_DEFICIENCY	686	204167_at,214116_at,214117_s_at,244215_at
BTF3	AMPL5024000	653.149	658.362	679.123	697.173	686.738	661.508	0	basic_transcription_factor_3	1125	.	689	208517_x_at,211939_x_at,214800_x_at
BTF3L4	AMPL34965217	49.195	42.259	47.835	47.694	47.219	49.855	0	basic_transcription_factor_3-like_4	30547	.	91408	225976_at,226963_at,238675_x_at
BTF3P11	AMPL19279352	0.000	0.000	0.147	0.000	0.068	0.000	0	basic_transcription_factor_3_pseudogene_11	1126	.	.	208529_at
BTG1	AMPL8948727	81.900	72.756	76.801	77.806	80.050	87.320	1	B-cell_translocation_gene_1__anti-proliferative	1130	.	694	200920_s_at,200921_s_at
BTG2	AMPL13497337	15.395	11.182	14.373	7.676	18.374	10.315	0	BTG_family__member_2	1131	.	7832	201235_s_at,201236_s_at
BTG3	AMPL12805067	17.584	17.717	22.701	24.273	21.009	21.993	0	BTG_family__member_3	1132	.	10950	205548_s_at,213134_x_at
BTG4	AMPL32688315	0.000	0.000	0.000	0.000	0.000	0.000	0	B-cell_translocation_gene_4	13862	.	54766	1554362_at,220766_at
BTK	AMPL5002405	0.000	0.000	0.000	0.000	0.000	0.000	0	Bruton_agammaglobulinemia_tyrosine_kinase	1133	AGAMMAGLOBULINEMIA__X-LINKED__XLA,ISOLATED_GROWTH_HORMONE_DEFICIENCY__TYPE_III__IGHD3	695	205504_at
BTLA	AMPL21738305	0.068	0.073	0.000	0.000	0.000	0.000	0	B_and_T_lymphocyte_associated	21087	.	151888	236226_at
BTN1A1	AMPL9127145	0.000	0.000	0.000	0.000	0.000	0.000	0	butyrophilin__subfamily_1__member_A1	1135	.	696	207395_at
BTN2A1	AMPL13491496	20.526	16.846	23.291	21.256	18.780	16.243	0	butyrophilin__subfamily_2__member_A1	1136	.	11120	203944_x_at,211256_x_at,215493_x_at,244063_at
BTN2A2	AMPL13255984	9.032	9.948	9.803	9.316	11.079	12.390	0	butyrophilin__subfamily_2__member_A2	1137	.	10385	1564684_at,205298_s_at,205299_s_at
BTN3A1	AMPL12641692	5.405	6.753	3.685	5.445	5.269	6.462	0	butyrophilin__subfamily_3__member_A1	1138	.	11119	207485_x_at,209770_at
BTN3A2	AMPL10477530	29.353	37.975	40.907	31.096	44.855	49.380	0	butyrophilin__subfamily_3__member_A2	1139	.	11118	204820_s_at,209846_s_at,212613_at
BTN3A3	AMPL13200053	7.321	10.601	8.550	9.381	8.714	10.315	0	butyrophilin__subfamily_3__member_A3	1140	.	10384	204820_s_at,204821_at,38241_at
BTNL2	AMPL33341286	0.000	0.000	0.000	0.000	0.000	0.000	0	butyrophilin-like_2__MHC_class_II_associated	1142	SARCOIDOSIS__SUSCEPTIBILITY_TO__2__SS2	56244	221457_s_at
BTNL3	AMPL21483486	0.000	0.000	0.000	0.000	0.000	0.000	0	butyrophilin-like_3	1143	.	10917	217207_s_at
BTNL8	AMPL1317886	0.000	0.000	0.000	0.000	0.000	0.000	0	butyrophilin-like_8	26131	.	79908	220421_at
BTNL9	AMPL36253728	0.068	0.218	0.000	0.066	0.000	0.000	0	butyrophilin-like_9	24176	.	153579	1553279_at,228434_at
BTRC	AMPL18072155	14.300	10.383	16.731	13.449	12.092	11.263	0	beta-transducin_repeat_containing_E3_ubiquitin_protein_ligase	1144	.	8945	1563620_at,204901_at,216091_s_at,222374_at,224471_s_at
BUB1	AMPL29290680	86.690	77.984	76.875	89.418	84.508	92.774	0	BUB1_mitotic_checkpoint_serine_threonine_kinase	1148	.	699	209642_at,215509_s_at,216277_at
BUB1B	AMPL10744784	163.800	135.347	168.933	149.315	135.240	134.566	1	BUB1_mitotic_checkpoint_serine_threonine_kinase_B	1149	MOSAIC_VARIEGATED_ANEUPLOIDY_SYNDROME_1__MVA1,PREMATURE_CHROMATID_SEPARATION_TRAIT__PCS	701	203755_at
BUB3	AMPL27323746	399.648	360.295	401.105	394.083	411.192	291.422	0	BUB3_mitotic_checkpoint_protein	1151	.	9184	201456_s_at,201457_x_at,201458_s_at,209974_s_at
BUD13	AMPL15734821	5.884	6.535	4.570	6.626	6.080	6.106	0	BUD13_homolog__S._cerevisiae	28199	.	84811	224504_s_at
BUD31	AMPL29440141	68.011	80.017	94.933	114.085	70.052	78.902	0	BUD31_homolog__S._cerevisiae	29629	.	8896	205690_s_at
BVES	AMPL12131969	5.611	4.720	6.118	5.708	3.918	5.750	0	blood_vessel_epicardial_substance	1152	.	11149	223853_at,228783_at
BYSL	AMPL27488485	54.053	48.431	42.675	42.446	52.758	38.414	0	bystin-like	1157	.	705	203612_at
BZRAP1	AMPL28260999	0.342	0.363	0.221	0.328	0.338	0.534	0	benzodiazepine_receptor__peripheral__associated_protein_1	16831	.	9256	205839_s_at
BZW1	AMPL7010154	561.327	552.205	655.021	635.505	435.173	634.298	0	basic_leucine_zipper_and_W2_domains_1	18380	.	9689	200776_s_at,200777_s_at
BZW2	AMPL26195470	277.516	246.005	291.137	250.410	253.457	244.116	0	basic_leucine_zipper_and_W2_domains_2	18808	.	28969	217809_at
C10orf10	AMPL12291893	0.137	3.776	1.032	2.821	0.811	4.683	0	chromosome_10_open_reading_frame_10	23355	.	11067	209182_s_at,209183_s_at
DNAJC9-AS1	AMPL37779425	0.000	0.000	0.000	0.000	0.000	0.000	0	DNAJC9_antisense_RNA_1	31432	.	414245	1557827_at
C10orf105	AMPL6823004	0.000	0.000	0.000	0.000	0.000	0.000	0	chromosome_10_open_reading_frame_105	20304	.	414152	.
C10orf107	AMPL17513415	0.274	0.145	0.074	0.197	0.270	0.119	0	chromosome_10_open_reading_frame_107	28678	.	219621	1553630_at
C10orf108	AMPL19796692	0.000	0.000	0.000	0.000	0.000	0.000	0	.	.	.	.	.
C10orf11	AMPL13877760	1.847	4.502	3.169	5.117	2.162	4.209	0	chromosome_10_open_reading_frame_11	23405	ALBINISM__OCULOCUTANEOUS__TYPE_VII__OCA7	83938	223703_at
C10orf111	AMPL16874389	0.068	0.073	0.074	0.066	0.000	0.059	0	chromosome_10_open_reading_frame_111	28582	.	221060	.
C10orf113	AMPL1852950	0.000	0.000	0.000	0.000	0.000	0.000	0	chromosome_10_open_reading_frame_113	31447	.	387638	.
C10orf116	AMPL12242923	1.163	1.525	0.884	1.115	0.338	0.534	0	.	.	.	.	.
C10orf118	AMPL31582112	24.358	32.021	22.701	36.148	15.334	24.542	0	chromosome_10_open_reading_frame_118	24349	.	55088	219844_at,227701_at,229399_at
C10orf12	AMPL31978374	18.747	16.410	27.861	20.075	13.173	11.382	0	chromosome_10_open_reading_frame_12	23420	.	26148	219601_s_at
C10orf120	AMPL36167	0.000	0.000	0.000	0.000	0.000	0.000	0	chromosome_10_open_reading_frame_120	25707	.	399814	.
TEX36	AMPL5809608	0.000	0.073	0.000	0.000	0.000	0.059	0	testis_expressed_36	31653	.	387718	244789_at
FUOM	AMPL2164504	3.284	4.720	3.612	2.231	5.539	5.157	0	fucose_mutarotase	24733	.	282969	230259_at
C10orf128	AMPL623908	0.000	0.000	0.000	0.000	0.000	0.000	0	chromosome_10_open_reading_frame_128	27274	.	170371	1561890_at,228372_at
C10orf129	AMPL20555121	0.000	0.000	0.000	0.000	0.000	0.000	0	chromosome_10_open_reading_frame_129	31665	.	142827	.
C10orf131	AMPL5625144	0.000	0.218	0.147	0.131	0.000	0.593	0	chromosome_10_open_reading_frame_131	31667	.	100127889	.
LINC00619	AMPL37885199	0.000	0.000	0.221	0.000	0.000	0.059	0	long_intergenic_non-protein_coding_RNA_619	31657	.	414260	1560851_at
C10orf137	AMPL6678503	49.605	36.305	50.857	44.086	32.628	33.078	0	.	.	.	.	.
SKIDA1	AMPL21745431	0.000	0.000	0.000	0.066	0.000	0.059	0	SKI_DACH_domain_containing_1	32697	.	387640	1559265_at,1559266_s_at
C10orf2	AMPL35869985	37.700	30.424	39.432	41.658	31.750	30.114	0	chromosome_10_open_reading_frame_2	1160	MITOCHONDRIAL_DNA_DEPLETION_SYNDROME_7__HEPATOCEREBRAL_TYPE__MTDPS7,PROGRESSIVE_EXTERNAL_OPHTHALMOPLEGIA_WITH_MITOCHONDRIAL_DNA_DELETIONS_,SENSORY_ATAXIC_NEUROPATHY__DYSARTHRIA__AND_OPHTHALMOPARESIS__SANDO	56652	218590_at
C10orf25	AMPL4453987	0.068	0.363	0.221	0.066	0.000	0.059	0	chromosome_10_open_reading_frame_25	23509	.	220979	1552422_at
WBP1L	AMPL1989790	33.184	29.625	32.062	26.832	29.588	20.511	0	WW_domain_binding_protein_1-like	23510	.	54838	202808_at
TBATA	AMPL34837827	0.000	0.000	0.000	0.000	0.000	0.000	0	thymus__brain_and_testes_associated	23511	.	219793	1552887_at
R3HCC1L	AMPL24735468	9.168	7.261	11.867	11.940	6.553	8.359	0	R3H_domain_and_coiled-coil_containing_1-like	23512	.	27291	210455_at,228374_at
C10orf32	AMPL3438913	24.563	23.599	24.102	24.995	18.644	20.689	0	chromosome_10_open_reading_frame_32	23516	.	119032	225334_at
C10orf35	AMPL35609889	1.163	2.106	2.064	2.690	1.959	2.075	0	chromosome_10_open_reading_frame_35	23519	.	219738	226313_at
CACUL1	AMPL17541674	65.000	66.366	67.293	68.097	54.042	55.012	0	CDK2-associated__cullin_domain_1	23727	.	143384	225192_at,227257_s_at,227258_at
C10orf47	AMPL18444773	7.458	6.462	8.108	5.904	4.864	6.047	0	.	.	.	.	.
C10orf53	AMPL20607772	0.000	0.000	0.000	0.000	0.000	0.000	0	chromosome_10_open_reading_frame_53	27421	.	282966	1555051_at,239998_at
C10orf54	AMPL36952180	10.605	8.641	6.412	7.807	8.512	5.217	0	chromosome_10_open_reading_frame_54	30085	.	64115	225372_at,225373_at
C10orf55	AMPL4716208	0.068	0.000	0.000	0.000	0.068	0.000	0	chromosome_10_open_reading_frame_55	31008	.	414236	1557531_a_at
C10orf62	AMPL520585	0.274	0.073	0.147	0.197	0.000	0.178	0	chromosome_10_open_reading_frame_62	23294	.	414157	240235_at
C10orf67	AMPL18130453	0.411	0.290	0.369	0.197	0.135	0.593	0	chromosome_10_open_reading_frame_67	28716	.	256815	1553843_at,1553844_a_at,1553845_x_at
C10orf68	AMPL15239458	0.000	0.000	0.000	0.131	0.000	0.059	0	.	.	.	.	.
C10orf71	AMPL3604433	0.000	0.000	0.000	0.000	0.000	0.000	0	chromosome_10_open_reading_frame_71	26973	.	118461	232456_at
C10orf76	AMPL37420679	16.216	16.192	16.879	17.188	19.455	17.903	0	chromosome_10_open_reading_frame_76	25788	.	79591	1568733_at,218891_at,55662_at
PLEKHS1	AMPL21495338	0.000	0.000	0.000	0.000	0.000	0.000	0	pleckstrin_homology_domain_containing__family_S_member_1	26285	.	79949	1554190_s_at,219857_at
C10orf82	AMPL35435060	0.000	0.000	0.000	0.000	0.000	0.000	0	chromosome_10_open_reading_frame_82	28500	.	143379	231609_at
C10orf88	AMPL14068643	11.289	12.271	10.835	11.677	10.133	9.603	0	chromosome_10_open_reading_frame_88	25822	.	80007	219240_s_at,222852_at
C10orf90	AMPL4173249	0.000	0.000	0.000	0.000	0.000	0.000	0	chromosome_10_open_reading_frame_90	26563	.	118611	1556200_a_at,1562657_a_at,1564198_a_at
C10orf91	AMPL17286219	0.342	0.581	0.295	0.525	0.946	0.593	0	chromosome_10_open_reading_frame_91	27275	.	170393	1553880_at
C10orf95	AMPL15441033	0.342	0.073	0.074	0.262	0.135	0.178	0	chromosome_10_open_reading_frame_95	25880	.	79946	220152_at
CCDC172	AMPL20672791	0.000	0.000	0.000	0.000	0.000	0.000	0	coiled-coil_domain_containing_172	30524	.	374355	1555443_at
C10orf99	AMPL22481869	0.000	0.000	0.000	0.000	0.000	0.000	0	chromosome_10_open_reading_frame_99	31428	.	387695	227735_s_at,227736_at
C11orf1	AMPL35279908	1.163	1.162	1.106	1.246	1.081	1.897	0	chromosome_11_open_reading_frame_1	1163	.	64776	218925_s_at,222785_x_at,231530_s_at
C11orf10	AMPL26513237	159.285	214.275	175.788	219.380	195.699	180.212	0	.	.	.	.	.
C11orf16	AMPL31687085	0.000	0.000	0.000	0.000	0.000	0.000	0	chromosome_11_open_reading_frame_16	1169	.	56673	220344_at
VPS51	AMPL12486322	64.521	70.215	85.351	95.257	116.798	125.556	0	vacuolar_protein_sorting_51_homolog__S._cerevisiae	1172	.	738	217969_at
C11orf20	AMPL5917433	0.137	0.145	0.147	0.262	0.135	0.356	0	.	.	.	.	.
C11orf21	AMPL4054645	0.342	0.218	0.074	0.066	0.000	0.000	0	chromosome_11_open_reading_frame_21	13231	.	29125	1568978_s_at,220560_at
C11orf24	AMPL36951477	79.505	129.102	103.261	117.693	89.777	106.942	0	chromosome_11_open_reading_frame_24	1174	.	53838	218299_at,52164_at
C11orf30	AMPL33062446	45.090	33.183	43.855	49.465	55.190	43.571	0	chromosome_11_open_reading_frame_30	18071	.	56946	1569349_at,219012_s_at,222806_s_at,222807_at,234669_x_at,242847_at
C11orf31	AMPL17940860	50.632	59.178	45.992	49.334	52.894	44.934	0	chromosome_11_open_reading_frame_31	18251	.	280636	1557799_at,1557801_x_at,224677_x_at,228331_at,228332_s_at,231045_x_at
C11orf34	AMPL6162341	0.000	0.000	0.000	0.066	0.000	0.000	0	.	.	.	.	.
C11orf35	AMPL18196860	0.684	0.871	0.516	0.590	0.540	0.948	0	chromosome_11_open_reading_frame_35	28561	.	256329	236050_at
C11orf40	AMPL35639785	0.000	0.000	0.000	0.000	0.000	0.000	0	chromosome_11_open_reading_frame_40	23986	.	143501	1553086_at
KIAA1549L	AMPL12164899	0.000	0.145	0.000	0.000	0.000	0.000	0	KIAA1549-like	24836	.	25758	214772_at,235486_at,244584_at
C11orf42	AMPL16842490	0.000	0.000	0.000	0.000	0.000	0.000	0	chromosome_11_open_reading_frame_42	28541	.	160298	1553895_at
C11orf45	AMPL34657894	0.000	0.000	0.147	0.000	0.000	0.178	0	chromosome_11_open_reading_frame_45	28584	.	219833	1553787_at
ARL14EP	AMPL34544055	13.068	10.529	10.540	13.646	11.889	11.263	0	ADP-ribosylation_factor-like_14_effector_protein	26798	.	120534	226383_at
C11orf48	AMPL36719779	10.468	13.070	11.793	10.497	12.430	11.560	0	chromosome_11_open_reading_frame_48	28351	.	102288414,79081	221637_s_at
C11orf49	AMPL6010187	101.605	109.134	146.600	118.218	110.786	113.344	0	chromosome_11_open_reading_frame_49	28720	.	79096	203257_s_at,239789_at
ANAPC15	AMPL24583545	75.263	78.420	81.813	86.138	62.351	70.366	0	anaphase_promoting_complex_subunit_15	24531	.	25906	204218_at
C11orf52	AMPL18637307	0.068	0.000	0.000	0.197	0.000	0.059	0	chromosome_11_open_reading_frame_52	30531	.	91894	238805_at
C11orf53	AMPL20760101	0.068	0.218	0.000	0.000	0.270	0.415	0	chromosome_11_open_reading_frame_53	30527	.	341032	1554188_at
C11orf54	AMPL24669551	30.584	27.229	25.650	35.229	31.682	37.228	0	chromosome_11_open_reading_frame_54	30204	.	28970	1559623_at,223268_at,229851_s_at
C11orf57	AMPL2184605	7.732	12.780	6.928	7.807	5.742	9.188	0	chromosome_11_open_reading_frame_57	25569	.	55216	1555803_a_at,1560028_at,1560029_a_at,218314_s_at,222588_s_at
C11orf58	AMPL24167172	319.664	282.892	341.109	292.331	257.645	248.384	0	chromosome_11_open_reading_frame_58	16990	.	10944	200084_at,201784_s_at
MSANTD2	AMPL14804425	7.937	4.938	5.675	5.117	4.864	5.513	0	Myb_SANT-like_DNA-binding_domain_containing_2	26266	.	79684	221208_s_at
C11orf63	AMPL15232293	0.547	0.073	0.369	0.131	0.338	0.178	0	chromosome_11_open_reading_frame_63	26288	.	79864	1555787_at,220141_at
C11orf65	AMPL34388652	0.068	0.000	0.147	0.000	0.135	0.000	0	chromosome_11_open_reading_frame_65	28519	.	160140	1552988_at
AAMDC	AMPL15121750	20.663	25.849	16.363	21.649	20.603	22.289	0	adipogenesis_associated__Mth938_domain_containing	30205	.	28971	221599_at,221600_s_at
C11orf70	AMPL17473837	9.716	8.423	7.002	8.529	8.039	9.366	0	chromosome_11_open_reading_frame_70	28188	.	85016	224463_s_at,241198_s_at
C11orf73	AMPL32831798	47.416	49.158	52.257	52.221	41.815	39.362	0	chromosome_11_open_reading_frame_73	26938	.	51501	219979_s_at,230326_s_at
C11orf74	AMPL34421965	5.405	5.809	7.518	7.872	6.012	6.877	0	chromosome_11_open_reading_frame_74	25142	.	119710	228249_at
C11orf75	AMPL33549374	21.211	25.196	20.269	29.587	19.725	25.431	0	.	.	.	.	.
C11orf80	AMPL15072069	12.316	9.222	18.869	12.006	13.781	11.145	0	chromosome_11_open_reading_frame_80	26197	.	79703	204922_at
C11orf82	AMPL36476890	16.968	13.723	16.363	16.335	11.349	11.560	0	chromosome_11_open_reading_frame_82	26351	.	220042	228281_at
C11orf83	AMPL4793538	44.405	37.612	34.199	36.345	39.180	36.991	0	chromosome_11_open_reading_frame_83	34399	.	790955	229099_at
C11orf84	AMPL34827071	23.811	22.727	26.755	20.403	33.979	20.570	0	chromosome_11_open_reading_frame_84	25115	.	144097	227292_at
C11orf85	AMPL5776108	0.000	0.000	0.000	0.000	0.000	0.000	0	chromosome_11_open_reading_frame_85	27441	.	283129	231210_at
C11orf86	AMPL6190407	8.347	19.242	9.066	18.435	11.754	25.431	0	chromosome_11_open_reading_frame_86	34442	.	254439	233938_at
C11orf87	AMPL20724032	0.000	0.000	0.000	0.000	0.000	0.000	0	chromosome_11_open_reading_frame_87	33788	.	399947	1557180_at,1557181_s_at,236532_at
C11orf88	AMPL22422947	0.000	0.000	0.000	0.000	0.000	0.000	0	chromosome_11_open_reading_frame_88	25061	.	399949	1568606_at
C11orf9	AMPL2179580	1.437	1.597	1.106	0.853	1.216	2.371	0	.	.	.	.	.
C11orf91	AMPL7078516	0.000	0.000	0.000	0.000	0.000	0.119	0	chromosome_11_open_reading_frame_91	34444	.	100131378	.
C11orf92	AMPL37793356	0.000	0.000	0.074	0.131	0.135	0.119	0	.	.	.	.	.
C11orf93	AMPL5907651	0.000	0.363	0.074	0.262	0.203	0.237	0	.	.	.	.	.
C11orf94	AMPL4686148	0.411	0.436	0.590	0.394	0.405	0.237	0	chromosome_11_open_reading_frame_94	37213	.	143678	240029_at
C11orf95	AMPL4190882	0.068	0.000	0.074	0.131	0.270	0.237	0	chromosome_11_open_reading_frame_95	28449	.	.	218641_at,238152_at
C11orf96	AMPL3393111	0.068	0.000	0.000	0.000	0.000	0.000	0	chromosome_11_open_reading_frame_96	38675	.	387763	227099_s_at
C12orf10	AMPL36312796	43.995	50.465	45.034	50.056	45.733	46.120	0	chromosome_12_open_reading_frame_10	17590	.	60314	218220_at
CCER1	AMPL35331765	0.000	0.000	0.000	0.000	0.000	0.000	0	coiled-coil_glutamate-rich_protein_1	28373	.	196477	236968_at
C12orf23	AMPL34964201	48.169	81.469	51.078	82.399	39.316	75.404	0	chromosome_12_open_reading_frame_23	28281	.	90488	224759_s_at
FAM216A	AMPL12258037	28.258	25.777	31.841	36.279	33.979	31.774	0	family_with_sequence_similarity_216__member_A	30180	.	29902	204521_at
METTL25	AMPL14816611	0.958	1.670	0.958	1.115	0.676	1.186	0	methyltransferase_like_25	26228	.	84190	229018_at
C12orf29	AMPL441059	40.163	36.886	42.381	39.362	40.734	35.687	0	chromosome_12_open_reading_frame_29	25322	.	91298	213701_at,228378_at
LINC00612	AMPL38102707	0.000	0.073	0.000	0.000	0.000	0.000	0	long_intergenic_non-protein_coding_RNA_612	28621	.	253128	1555040_at
FAM222A	AMPL17573597	0.000	0.000	0.074	0.000	0.270	0.178	0	family_with_sequence_similarity_222__member_A	25915	.	84915	226487_at
KIAA1551	AMPL32305919	8.279	4.938	5.896	5.773	5.337	4.742	0	KIAA1551	25559	.	55196	218614_at,227152_at
C12orf36	AMPL38099119	0.000	0.000	0.000	0.000	0.000	0.000	0	chromosome_12_open_reading_frame_36	26598	.	.	.
LINC00615	AMPL37669007	0.000	0.000	0.000	0.000	0.000	0.000	0	long_intergenic_non-protein_coding_RNA_615	26343	.	439916	1553497_at
C12orf39	AMPL15429647	0.274	0.073	0.074	0.131	0.000	0.296	0	chromosome_12_open_reading_frame_39	28139	.	80763	221067_s_at,229778_at
C12orf4	AMPL33541975	7.458	5.664	6.191	10.628	5.539	7.884	0	chromosome_12_open_reading_frame_4	1184	.	57102	218374_s_at,222613_at
C12orf40	AMPL781190	0.000	0.000	0.000	0.000	0.000	0.000	0	chromosome_12_open_reading_frame_40	26846	.	283461	1553424_at,1561721_a_at
C12orf42	AMPL21568377	0.000	0.000	0.000	0.000	0.000	0.000	0	chromosome_12_open_reading_frame_42	24729	.	374470	1561378_at,239977_at
C12orf43	AMPL37312651	13.411	13.941	10.466	12.858	15.267	13.694	0	chromosome_12_open_reading_frame_43	25719	.	64897	219022_at
C12orf44	AMPL3598389	51.521	86.479	44.666	69.934	56.406	69.832	0	chromosome_12_open_reading_frame_44	25679	.	60673	218214_at
C12orf45	AMPL34648304	11.632	8.350	7.960	10.234	11.146	7.054	0	chromosome_12_open_reading_frame_45	28628	.	121053	226349_at
MAPKAPK5-AS1	AMPL20200871	5.337	4.211	6.044	5.970	3.715	3.853	0	MAPKAPK5_antisense_RNA_1	24091	.	51275	1553987_at,212868_x_at,219817_at,64432_at
C12orf49	AMPL14634104	13.137	9.948	11.867	10.037	13.713	11.915	0	chromosome_12_open_reading_frame_49	26128	.	79794	218867_s_at,222767_s_at
C12orf5	AMPL31486965	22.784	17.499	17.395	18.632	19.185	15.176	0	chromosome_12_open_reading_frame_5	1185	.	57103	219099_at
C12orf50	AMPL34680527	0.000	0.000	0.000	0.000	0.000	0.000	0	chromosome_12_open_reading_frame_50	26665	.	160419	238219_at
HECTD4	AMPL2442124	29.421	17.064	28.156	25.651	19.388	20.096	0	HECT_domain_containing_E3_ubiquitin_protein_ligase_4	26611	.	283450	1557529_at,211034_s_at
C12orf52	AMPL17925248	29.490	35.797	30.219	35.951	28.372	34.205	0	.	.	.	.	.
C12orf54	AMPL34774829	0.000	0.000	0.000	0.066	0.000	0.000	0	chromosome_12_open_reading_frame_54	28553	.	121273	237701_at,240353_s_at
C12orf56	AMPL10851570	0.342	0.363	0.074	0.131	0.405	0.000	0	chromosome_12_open_reading_frame_56	26967	.	115749	236840_at
C12orf57	AMPL36070696	138.006	178.042	144.463	161.582	170.637	169.779	0	chromosome_12_open_reading_frame_57	29521	TEMTAMY_SYNDROME__TEMTYS	113246	224719_s_at
TMEM52B	AMPL15682478	0.000	0.000	0.000	0.000	0.000	0.000	0	transmembrane_protein_52B	26438	.	120939	236646_at
C12orf60	AMPL15730896	0.547	1.017	0.737	0.656	1.148	1.186	0	chromosome_12_open_reading_frame_60	28726	.	144608	229888_at,243056_at
C12orf61	AMPL17592603	1.300	0.871	1.327	1.181	1.891	1.482	0	chromosome_12_open_reading_frame_61	26364	.	283416	1557312_at
COX14	AMPL16655107	7.663	11.400	6.118	8.069	9.592	8.240	0	cytochrome_c_oxidase_assembly_homolog_14__S._cerevisiae	28216	.	84987	225772_s_at
C12orf65	AMPL35248517	42.011	40.372	42.528	46.382	33.641	31.833	0	chromosome_12_open_reading_frame_65	26784	COMBINED_OXIDATIVE_PHOSPHORYLATION_DEFICIENCY_7__COXPD7,SPASTIC_PARAPLEGIA_55__AUTOSOMAL_RECESSIVE__SPG55	91574	223476_s_at,223477_s_at,232650_at
C12orf66	AMPL34769859	2.942	2.106	3.169	2.821	3.648	2.845	0	chromosome_12_open_reading_frame_66	26517	.	144577	1554067_at,1554068_s_at,235026_at
C12orf68	AMPL1442600	0.068	0.000	0.000	0.131	0.135	0.059	0	chromosome_12_open_reading_frame_68	33749	.	387856	229626_at
C12orf69	AMPL901037	0.000	0.000	0.000	0.000	0.000	0.000	0	.	.	.	.	.
C12orf70	AMPL1671908	0.000	0.000	0.147	0.131	0.000	0.059	0	.	.	.	.	.
C12orf71	AMPL4119722	0.000	0.000	0.000	0.000	0.000	0.059	0	chromosome_12_open_reading_frame_71	34452	.	728858	.
C12orf73	AMPL5605117	21.690	23.381	24.323	24.405	27.764	23.594	0	chromosome_12_open_reading_frame_73	34450	.	728568	226927_at,226943_at
C12orf74	AMPL3881736	0.000	0.000	0.000	0.000	0.000	0.000	0	chromosome_12_open_reading_frame_74	27887	.	338809	1556514_at
C12orf75	AMPL2868637	28.805	30.206	34.789	30.834	31.277	29.225	0	chromosome_12_open_reading_frame_75	35164	.	387882	225105_at
C12orf76	AMPL20926396	0.000	0.145	0.000	0.000	0.000	0.059	0	chromosome_12_open_reading_frame_76	33790	.	400073	226583_at,229679_at
C12orf77	AMPL5199203	0.000	0.000	0.000	0.000	0.000	0.000	0	chromosome_12_open_reading_frame_77	27282	.	196415	239691_at
RGCC	AMPL24251646	56.516	72.248	61.765	67.310	107.003	138.538	0	regulator_of_cell_cycle	20369	.	28984	218723_s_at
TEX29	AMPL34246782	0.068	0.508	0.000	0.066	0.000	0.000	0	testis_expressed_29	20370	.	121793	236853_at
TEX26	AMPL35905926	0.068	0.000	0.000	0.000	0.000	0.000	0	testis_expressed_26	28622	.	122046	243884_at
TEX30	AMPL34422967	22.853	23.163	32.136	31.818	29.926	26.083	0	testis_expressed_30	25188	.	93081	213346_at
FAM216B	AMPL21885648	0.000	0.000	0.000	0.000	0.000	0.000	0	family_with_sequence_similarity_216__member_B	26883	.	144809	1556711_at
MEDAG	AMPL15912422	0.000	0.000	0.000	0.000	0.000	0.059	0	mesenteric_estrogen-dependent_adipogenesis	25926	.	84935	227058_at
C13orf35	AMPL22102529	0.000	0.000	0.000	0.000	0.000	0.000	0	chromosome_13_open_reading_frame_35	33793	.	400165	.
C14orf1	AMPL12738690	164.553	132.297	192.445	118.415	165.706	141.502	0	chromosome_14_open_reading_frame_1	1187	.	11161	202562_s_at,202563_at,217188_s_at
C14orf101	AMPL31975179	6.911	7.116	9.066	10.234	6.553	6.521	0	.	.	.	.	.
NRDE2	AMPL31588514	22.716	19.169	24.102	22.174	23.170	19.444	0	NRDE-2__necessary_for_RNA_interference__domain_containing	20186	.	55051	221231_s_at,227575_s_at,235212_at
C14orf105	AMPL30979449	0.000	0.000	0.000	0.000	0.000	0.000	0	chromosome_14_open_reading_frame_105	20189	.	55195	1569434_at,220084_at,237328_at
TMEM251	AMPL3913766	4.242	5.954	6.412	5.773	5.134	4.268	0	transmembrane_protein_251	20218	.	26175	213246_at
GPATCH2L	AMPL32779701	15.258	15.539	10.245	14.039	12.430	12.390	0	G_patch_domain_containing_2-like	20210	.	55668	219720_s_at,229297_at,229514_at,229520_s_at,229673_at,235302_at,239478_x_at
C14orf119	AMPL31424659	23.742	31.368	27.050	34.573	27.291	32.426	0	chromosome_14_open_reading_frame_119	20270	.	55017	223060_at
DTD2	AMPL17881217	27.163	23.816	22.554	23.355	20.468	20.155	0	D-tyrosyl-tRNA_deacylase_2__putative	20277	.	112487	1553801_a_at,227158_at
GSKIP	AMPL33743283	16.490	16.555	15.257	18.041	16.415	15.946	0	GSK3B_interacting_protein	20343	.	51527	223239_at
VIPAS39	AMPL7276266	23.605	20.767	19.827	23.289	21.414	24.483	0	VPS33B_interacting_protein__apical-basolateral_polarity_regulator__spe-39_homolog	20347	ARTHROGRYPOSIS__RENAL_DYSFUNCTION__AND_CHOLESTASIS_2__ARCS2	63894	218431_at,233140_s_at
PCNXL4	AMPL35397331	55.216	41.388	65.893	61.143	43.436	51.218	0	pecanex-like_4__Drosophila	20349	.	64430	1568971_at,219972_s_at
C14orf142	AMPL14971114	20.800	20.186	32.283	33.852	25.535	28.514	0	chromosome_14_open_reading_frame_142	20356	.	84520	223273_at
L3HYPDH	AMPL34901495	9.647	10.529	11.793	13.842	10.133	8.418	0	L-3-hydroxyproline_dehydratase__trans-	20488	.	112849	227699_at
C14orf159	AMPL5472598	0.411	0.145	0.147	0.066	0.068	0.000	0	chromosome_14_open_reading_frame_159	20498	.	80017	1554039_at,218298_s_at
C14orf162	AMPL18793372	0.137	0.000	0.147	0.000	0.000	0.059	0	.	.	.	.	.
C14orf166	AMPL31039334	214.500	268.079	225.391	258.807	174.285	205.287	0	chromosome_14_open_reading_frame_166	23169	.	51637	217768_at
C14orf166B	AMPL21826207	0.000	0.000	0.000	0.000	0.000	0.000	0	chromosome_14_open_reading_frame_166B	23346	.	145497	233941_at,234453_s_at
C14orf169	AMPL14748099	8.074	5.446	5.086	8.200	8.309	4.861	0	chromosome_14_open_reading_frame_169	20968	.	.	219526_at
TMEM253	AMPL7371905	0.068	0.073	0.000	0.590	0.540	0.474	0	transmembrane_protein_253	32545	.	643382	.
C14orf177	AMPL21496078	0.000	0.000	0.000	0.000	0.000	0.000	0	chromosome_14_open_reading_frame_177	26375	.	283598	.
C14orf178	AMPL18386239	1.711	1.162	3.317	1.903	1.419	2.016	0	chromosome_14_open_reading_frame_178	26385	.	283579	1564816_at
C14orf180	AMPL2613251	0.000	0.000	0.000	0.066	0.000	0.000	0	chromosome_14_open_reading_frame_180	33795	.	400258	1558420_at,1558421_a_at
C14orf182	AMPL614879	0.000	0.073	0.000	0.066	0.068	0.119	0	chromosome_14_open_reading_frame_182	27503	.	283551	237460_x_at,239777_at
C14orf183	AMPL975675	0.000	0.000	0.000	0.000	0.000	0.000	0	chromosome_14_open_reading_frame_183	27285	.	196913	1564785_at
C14orf2	AMPL30072459	287.985	372.348	343.615	324.936	295.272	292.548	0	chromosome_14_open_reading_frame_2	1188	.	9556	202279_at,210532_s_at
NOP9	AMPL15742895	51.863	47.923	38.917	32.868	52.758	43.749	0	NOP9_nucleolar_protein	19826	.	161424	1555390_at,220130_x_at,225514_at
C14orf23	AMPL19536735	0.000	0.000	0.074	0.000	0.000	0.000	0	chromosome_14_open_reading_frame_23	19828	.	.	243061_at
C14orf28	AMPL423724	1.163	1.597	1.622	2.427	1.891	1.363	0	chromosome_14_open_reading_frame_28	19834	.	122525	235369_at,238647_at
C14orf37	AMPL3855528	0.000	0.000	0.000	0.197	0.000	0.000	0	chromosome_14_open_reading_frame_37	19846	.	145407	1557176_a_at
CCDC175	AMPL9102697	0.000	0.000	0.000	0.000	0.000	0.000	0	coiled-coil_domain_containing_175	19847	.	729665	.
C14orf39	AMPL16822717	0.000	0.000	0.000	0.000	0.000	0.000	0	chromosome_14_open_reading_frame_39	19849	.	317761	1561985_at
ELMSAN1	AMPL1297445	29.147	14.813	25.502	21.190	21.144	23.890	0	ELM2_and_Myb_SANT-like_domain_containing_1	19853	.	91748	218224_at,225980_at,235430_at
CCDC176	AMPL15330156	2.258	3.776	1.106	2.952	1.621	1.719	0	coiled-coil_domain_containing_176	19855	.	80127	220173_at,239933_x_at
SYNE3	AMPL36071249	0.958	1.089	1.179	1.312	0.743	1.363	0	spectrin_repeat_containing__nuclear_envelope_family_member_3	19861	.	161176	1553644_at
C14orf79	AMPL17680861	2.668	1.670	1.916	1.771	1.689	1.245	0	chromosome_14_open_reading_frame_79	20126	.	122616	213512_at
C14orf80	AMPL6068909	14.779	11.908	14.446	11.153	19.523	16.184	0	chromosome_14_open_reading_frame_80	20127	.	283643	228558_at
C14orf93	AMPL3470440	8.279	8.278	7.960	7.872	9.322	5.928	0	chromosome_14_open_reading_frame_93	20162	.	60686	219009_at
FAM219B	AMPL30658525	13.137	14.667	18.058	13.318	15.875	15.709	0	family_with_sequence_similarity_219__member_B	24695	.	57184	224798_s_at,224804_s_at,224805_s_at
C15orf23	AMPL17915508	105.779	103.761	100.166	109.559	106.598	104.037	0	.	.	.	.	.
EMC7	AMPL33064189	97.158	123.801	90.584	108.509	118.555	120.576	0	ER_membrane_protein_complex_subunit_7	24301	.	56851	217898_at
C15orf26	AMPL17921508	0.000	0.290	0.000	0.066	0.000	0.119	0	chromosome_15_open_reading_frame_26	26782	.	161502	1552950_at
C15orf27	AMPL34398070	0.000	0.000	0.000	0.000	0.000	0.000	0	chromosome_15_open_reading_frame_27	26763	.	101930395,123591	1552400_a_at
KATNBL1	AMPL15555362	25.521	20.041	29.556	23.158	22.495	19.385	0	katanin_p80_subunit_B-like_1	26199	.	79768	1559658_at,218791_s_at,222745_s_at,232094_at
C15orf32	AMPL17328577	0.000	0.000	0.000	0.000	0.068	0.000	0	chromosome_15_open_reading_frame_32	26549	.	145858	1553482_at
FAM227B	AMPL34338744	5.679	6.317	5.896	6.429	5.472	4.802	0	family_with_sequence_similarity_227__member_B	26543	.	196951	1553799_at,1557429_s_at
HEXA-AS1	AMPL19101962	0.137	0.000	0.000	0.066	0.000	0.059	0	HEXA_antisense_RNA_1	25810	.	80072	220718_at
C15orf37	AMPL19339468	1.711	1.089	1.474	1.640	1.216	1.838	0	chromosome_15_open_reading_frame_37	27521	.	.	1556588_at
C15orf39	AMPL33330568	8.895	9.439	4.128	6.626	8.512	5.454	0	chromosome_15_open_reading_frame_39	24497	.	56905	204494_s_at,204495_s_at,215087_at
C15orf40	AMPL9886722	21.553	21.348	22.038	22.109	23.981	26.320	0	chromosome_15_open_reading_frame_40	28443	.	123207	1552310_at
C15orf41	AMPL3306085	12.795	10.529	12.898	10.890	10.606	11.737	0	chromosome_15_open_reading_frame_41	26929	.	84529	224486_s_at,232506_s_at,232507_at
TICRR	AMPL34545750	37.153	22.146	43.118	31.490	37.762	28.099	0	TOPBP1-interacting_checkpoint_and_replication_regulator	28704	.	90381	230021_at,232475_at
C15orf43	AMPL34601882	0.068	0.000	0.000	0.000	0.000	0.000	0	chromosome_15_open_reading_frame_43	28520	.	145645	240876_x_at
VWA9	AMPL8033806	5.542	5.155	5.454	5.052	5.404	5.572	0	von_Willebrand_factor_A_domain_containing_9	25372	.	81556	221265_s_at
C15orf48	AMPL14750691	0.068	0.073	0.147	0.131	0.068	0.059	0	chromosome_15_open_reading_frame_48	29898	.	84419	223484_at
LINC00593	AMPL19302775	0.000	0.000	0.000	0.000	0.000	0.000	0	long_intergenic_non-protein_coding_RNA_593	32382	.	414926	1554715_at,1554716_s_at
C15orf52	AMPL21700121	19.295	18.951	14.520	20.993	12.565	19.622	0	chromosome_15_open_reading_frame_52	33488	.	388115	227272_at
C15orf53	AMPL21797128	0.000	0.000	0.000	0.000	0.000	0.000	0	chromosome_15_open_reading_frame_53	33796	.	400359	.
C15orf54	AMPL21750327	0.137	0.000	0.000	0.000	0.000	0.000	0	chromosome_15_open_reading_frame_54	33797	.	400360	1562367_at
C15orf55	AMPL16302996	0.000	0.000	0.000	0.000	0.000	0.000	1	.	.	.	.	.
C15orf57	AMPL4937338	21.005	19.895	26.165	20.731	25.332	26.617	0	chromosome_15_open_reading_frame_57	28295	.	90416	1558648_at,1560814_a_at,225397_at
GDPGP1	AMPL978428	9.305	6.462	6.265	8.594	7.161	7.114	0	GDP-D-glucose_phosphorylase_1	34360	.	390637	.
C15orf59	AMPL1502730	0.068	0.000	0.369	0.066	0.068	0.059	0	chromosome_15_open_reading_frame_59	33753	.	388135	230475_at
C15orf60	AMPL5000972	0.000	0.000	0.000	0.000	0.000	0.000	0	chromosome_15_open_reading_frame_60	25065	.	283677	240689_at
C15orf61	AMPL3728637	14.984	18.080	16.215	19.222	18.104	21.163	0	chromosome_15_open_reading_frame_61	34453	.	145853	229742_at
C15orf62	AMPL6247275	4.379	2.324	3.022	4.067	3.580	3.616	0	chromosome_15_open_reading_frame_62	34489	.	643338	1569064_at,1569065_s_at
HYPK	AMPL33042996	229.143	212.677	187.065	178.180	189.822	184.243	0	huntingtin_interacting_protein_K	18418	.	25764	210183_x_at,217756_x_at,218680_x_at,224625_x_at,226692_at,233746_x_at
C16orf11	AMPL34977336	0.000	0.000	0.074	0.000	0.000	0.000	0	chromosome_16_open_reading_frame_11	14139	.	146325	1553826_a_at
C16orf13	AMPL14332253	33.253	45.672	31.620	36.476	47.962	44.816	0	chromosome_16_open_reading_frame_13	14141	.	84326	1554466_a_at,227378_x_at,228114_x_at
C16orf3	AMPL8038786	2.053	0.653	1.400	1.050	1.081	0.711	0	chromosome_16_open_reading_frame_3	1197	.	750	207615_s_at
TSR3	AMPL3705671	40.095	32.312	43.118	42.118	45.125	42.800	0	TSR3__20S_rRNA_accumulation__homolog__S._cerevisiae	14175	.	115939	213104_at,213105_s_at
C16orf45	AMPL16969674	12.726	25.269	14.225	30.703	9.592	25.135	0	chromosome_16_open_reading_frame_45	19213	.	89927	212736_at
C16orf46	AMPL36000178	0.137	0.145	0.000	0.197	0.338	0.830	0	chromosome_16_open_reading_frame_46	26525	.	123775	1553303_at,230281_at
ENKD1	AMPL15465242	5.747	9.149	5.159	6.036	7.904	6.639	0	enkurin_domain_containing_1	25246	.	84080	223407_at
C16orf5	AMPL25535845	113.305	114.798	128.174	102.539	126.593	127.512	0	.	.	.	.	.
C16orf52	AMPL10186880	22.511	18.443	24.986	22.633	14.389	20.748	0	chromosome_16_open_reading_frame_52	27087	.	101930115,146177,730094	227351_at,230296_at,230721_at
PAGR1	AMPL35357250	30.790	38.193	49.014	38.444	49.583	58.332	0	PAXIP1_associated_glutamate-rich_protein_1	28707	.	79447	218300_at,227192_at
C16orf54	AMPL18469422	0.068	0.073	0.000	0.066	0.000	0.059	0	chromosome_16_open_reading_frame_54	26649	.	101929877,283897	1559584_a_at
C16orf55	AMPL17433642	3.147	1.815	2.948	2.755	2.770	2.549	0	.	.	.	.	.
USB1	AMPL14439191	28.668	23.453	23.070	19.419	26.481	21.222	0	U6_snRNA_biogenesis_1	25792	POIKILODERMA_WITH_NEUTROPENIA__PN	79650	1554016_a_at,1554119_at,218060_s_at
C16orf58	AMPL36173102	26.547	31.513	24.175	29.587	31.750	43.571	0	chromosome_16_open_reading_frame_58	25848	.	64755	217891_at,222190_s_at
C16orf59	AMPL14620887	22.237	22.219	20.490	22.043	29.115	30.114	0	chromosome_16_open_reading_frame_59	25849	.	80178	219556_at
CMC2	AMPL33873279	70.063	66.294	78.496	80.890	80.725	67.698	0	C-x_9_-C_motif_containing_2	24447	.	56942	218447_at
C16orf62	AMPL31018550	66.847	77.185	61.470	55.829	77.348	82.577	0	chromosome_16_open_reading_frame_62	24641	.	57020	1558557_at,203173_s_at
VPS9D1	AMPL27769217	2.532	1.960	1.843	1.968	2.027	2.727	0	VPS9_domain_containing_1	13526	.	9605	205781_at
C16orf70	AMPL14785714	24.016	19.968	33.536	25.126	22.833	19.918	0	chromosome_16_open_reading_frame_70	29564	.	80262	220601_at,223440_at
C16orf71	AMPL34270166	0.137	0.145	0.147	0.197	0.068	0.593	0	chromosome_16_open_reading_frame_71	25081	.	146562	222089_s_at
C16orf72	AMPL24582022	21.758	22.800	26.387	28.472	25.265	19.740	0	chromosome_16_open_reading_frame_72	30103	.	29035	1568954_s_at,225183_at,228373_at
MEIOB	AMPL6985818	0.000	0.000	0.000	0.000	0.000	0.000	0	meiosis_specific_with_OB_domains	28569	.	254528,64735	237265_at
C16orf74	AMPL22056364	3.147	3.122	4.349	3.083	4.323	2.490	0	chromosome_16_open_reading_frame_74	23362	.	404550	227806_at
C16orf78	AMPL35003553	0.000	0.000	0.000	0.000	0.000	0.000	0	chromosome_16_open_reading_frame_78	28479	.	123970	240209_at
BRICD5	AMPL22302345	3.968	2.178	3.169	3.018	3.175	2.134	0	BRICHOS_domain_containing_5	28309	.	283870	1553990_at,218410_s_at
C16orf80	AMPL13683459	22.511	26.576	19.311	18.894	26.413	23.594	0	chromosome_16_open_reading_frame_80	29523	.	29105	217957_at
C16orf82	AMPL2692530	0.068	0.000	0.000	0.000	0.000	0.000	0	chromosome_16_open_reading_frame_82	30755	.	.	231076_at
C16orf86	AMPL321233	0.000	0.000	0.074	0.262	0.203	0.059	0	chromosome_16_open_reading_frame_86	33755	.	388284	231153_at
C16orf87	AMPL5745110	13.000	10.166	15.478	10.365	11.551	8.655	0	chromosome_16_open_reading_frame_87	33754	.	388272	226608_at,242555_at
C16orf88	AMPL507281	32.295	28.536	30.809	26.045	34.384	29.284	0	.	.	.	.	.
C16orf89	AMPL34683993	0.342	0.436	0.295	0.197	0.878	0.237	0	chromosome_16_open_reading_frame_89	28687	.	146556	229177_at
C16orf90	AMPL2190137	0.000	0.000	0.000	0.000	0.000	0.000	0	chromosome_16_open_reading_frame_90	34455	.	646174	.
C16orf91	AMPL719837	0.000	0.000	0.000	0.000	0.000	0.000	0	chromosome_16_open_reading_frame_91	27558	.	283951	225749_at
C16orf92	AMPL4440918	0.000	0.000	0.000	0.066	0.135	0.119	0	chromosome_16_open_reading_frame_92	26346	.	146378	1557162_at
C16orf93	AMPL701293	2.532	2.759	3.906	4.395	3.715	4.327	0	chromosome_16_open_reading_frame_93	28078	.	90835	231300_at
C16orf95	AMPL11116564	0.821	0.581	0.369	0.525	0.405	1.067	0	chromosome_16_open_reading_frame_95	40033	.	100506581	219784_at,219785_s_at,223745_at
C16orf96	AMPL4928426	0.068	0.000	0.074	0.000	0.000	0.000	0	chromosome_16_open_reading_frame_96	40031	.	342346	.
C17orf100	AMPL4306218	4.174	4.429	6.118	5.708	6.485	5.809	0	chromosome_17_open_reading_frame_100	34494	.	388327	229071_at
OGFOD3	AMPL14862816	12.179	11.981	16.363	12.202	12.497	11.026	0	2-oxoglutarate_and_iron-dependent_oxygenase_domain_containing_3	26174	.	79701	219254_at,53071_s_at,64438_at
C17orf102	AMPL22256383	0.000	0.000	0.074	0.000	0.000	0.000	0	chromosome_17_open_reading_frame_102	34412	.	400591	.
C17orf103	AMPL18351840	0.616	1.017	0.442	0.590	0.540	1.126	0	chromosome_17_open_reading_frame_103	30770	.	256302	1553872_at,226657_at
C17orf104	AMPL2069413	0.411	1.597	0.221	0.525	0.676	0.356	0	chromosome_17_open_reading_frame_104	26670	.	284071	1557206_at,1562484_at,1564075_a_at
C17orf105	AMPL4215882	0.000	0.000	0.000	0.000	0.000	0.000	0	chromosome_17_open_reading_frame_105	37241	.	284067	231453_at
C17orf107	AMPL3198007	0.205	0.000	0.074	0.197	0.270	0.415	0	chromosome_17_open_reading_frame_107	37238	.	100130311	.
LYRM9	AMPL4281350	0.547	1.089	0.516	0.984	0.878	1.719	0	LYR_motif_containing_9	27314	.	201229	1560703_at,213195_at
SMIM5	AMPL11054673	0.000	0.000	0.000	0.000	0.068	0.000	0	small_integral_membrane_protein_5	40030	.	643008	229740_at
SMIM6	AMPL10210478	0.000	0.000	0.000	0.000	0.000	0.059	0	small_integral_membrane_protein_6	40032	.	100130933	236098_at
HID1	AMPL15428120	0.205	0.508	0.147	0.984	0.270	0.711	0	HID1_domain_containing	15736	.	283987	225981_at,244593_at
GID4	AMPL35832122	10.537	9.294	8.992	12.465	12.362	13.338	0	GID_complex_subunit_4	28453	.	79018	220058_at,228452_at
SPATA32	AMPL35817835	0.000	0.000	0.000	0.000	0.000	0.000	0	spermatogenesis_associated_32	26349	.	124783	1553803_at,1553804_a_at
C17orf47	AMPL3091078	0.000	0.000	0.000	0.000	0.000	0.000	0	chromosome_17_open_reading_frame_47	26844	.	284083	1554662_at
ADPRM	AMPL30668447	4.926	4.938	5.970	5.773	5.134	4.802	0	ADP-ribose_CDP-alcohol_diphosphatase__manganese-dependent	30925	.	56985	220606_s_at,223401_at
C17orf49	AMPL4804622	34.553	33.764	30.735	46.054	49.381	45.172	0	chromosome_17_open_reading_frame_49	28737	.	124944	224573_at,224574_at
C17orf50	AMPL35398175	0.000	0.000	0.000	0.000	0.000	0.059	0	chromosome_17_open_reading_frame_50	29581	.	146853	237929_at
C17orf51	AMPL1370028	10.263	11.618	13.341	13.711	11.484	12.271	0	chromosome_17_open_reading_frame_51	27904	.	339263	1557346_a_at,228146_at,238166_s_at,238167_at
C17orf53	AMPL36491065	14.095	14.958	14.151	16.663	14.591	14.998	0	chromosome_17_open_reading_frame_53	28460	.	78995	219879_s_at
ENTHD2	AMPL35273196	24.974	22.074	23.365	21.912	29.183	26.735	0	ENTH_domain_containing_2	26458	.	146705	227668_at,236737_at,238980_x_at,239681_at
EFCAB13	AMPL34348060	0.342	0.508	0.147	1.115	0.405	0.948	0	EF-hand_calcium_binding_domain_13	26864	.	124989	1553626_a_at,1553627_s_at,1554772_at,1569876_at,231651_at
C17orf58	AMPL15966669	9.305	10.964	14.446	13.777	17.969	16.836	0	chromosome_17_open_reading_frame_58	27568	.	284018	226901_at
C17orf59	AMPL32688024	15.326	13.433	10.761	13.383	18.509	19.029	0	chromosome_17_open_reading_frame_59	25939	.	54785	219417_s_at,222882_s_at
C17orf61	AMPL35673540	45.363	51.191	39.211	45.267	56.339	54.360	0	.	.	.	.	.
C17orf62	AMPL7270988	16.490	14.450	11.203	16.729	18.509	16.184	0	chromosome_17_open_reading_frame_62	28672	.	79415	218130_at
FAM222B	AMPL2647267	24.974	18.516	22.038	15.548	17.564	16.598	0	family_with_sequence_similarity_222__member_B	25563	.	55731	218464_s_at,222641_s_at,229418_at
C17orf64	AMPL15623864	0.137	0.000	0.000	0.000	0.000	0.059	0	chromosome_17_open_reading_frame_64	26990	.	124773	1555985_at
C17orf66	AMPL35027520	0.068	0.000	0.074	0.000	0.135	0.000	0	chromosome_17_open_reading_frame_66	26548	.	256957	1553378_a_at
C17orf67	AMPL6138306	2.874	2.324	2.064	2.755	2.499	4.387	0	chromosome_17_open_reading_frame_67	27900	.	339210	236863_at
CRHR1-IT1	AMPL19510862	0.068	0.073	0.147	0.131	0.000	0.356	0	CRHR1_intronic_transcript_1__non-protein_coding	26327	.	147081,401884	1553399_a_at,1553400_a_at,1558611_at,1568987_at
C17orf70	AMPL14179463	26.616	29.480	27.787	35.295	32.425	24.601	0	chromosome_17_open_reading_frame_70	26171	.	80233	221800_s_at,225322_s_at
C17orf72	AMPL7462165	0.000	0.000	0.074	0.000	0.000	0.059	0	chromosome_17_open_reading_frame_72	25673	.	92340	232972_at
C17orf74	AMPL16724651	0.000	0.000	0.000	0.000	0.000	0.000	0	chromosome_17_open_reading_frame_74	27315	.	201243	240082_s_at
C17orf75	AMPL35196099	14.095	13.941	10.171	13.580	18.307	16.954	0	chromosome_17_open_reading_frame_75	30173	.	64149	203830_at
C17orf77	AMPL36454560	0.068	0.000	0.000	0.131	0.000	0.059	0	chromosome_17_open_reading_frame_77	26480	.	146723	1553298_at
C17orf78	AMPL15923845	0.000	0.000	0.074	0.000	0.000	0.000	0	chromosome_17_open_reading_frame_78	26831	.	284099	1553486_a_at
C17orf79	AMPL32282857	26.753	22.800	28.598	35.098	27.494	23.356	0	.	.	.	.	.
C17orf80	AMPL31964708	15.463	13.288	17.395	15.876	12.092	14.405	0	chromosome_17_open_reading_frame_80	29601	.	55028	221048_x_at,223351_at,223352_s_at
ELP5	AMPL22375505	54.532	52.933	55.574	56.157	65.593	78.250	0	elongator_acetyltransferase_complex_subunit_5	30617	.	23587	219260_s_at,223286_at
C17orf82	AMPL22206433	0.000	0.218	0.369	0.000	0.068	0.059	0	chromosome_17_open_reading_frame_82	32699	.	388407	1555478_at
C17orf85	AMPL1809425	65.411	71.522	95.522	80.562	66.944	72.915	0	chromosome_17_open_reading_frame_85	24612	.	55421	218896_s_at,222779_s_at
C17orf89	AMPL3787401	16.968	15.321	24.765	16.795	20.198	19.325	0	chromosome_17_open_reading_frame_89	33551	.	284184	225966_at,225967_s_at
OXLD1	AMPL4860696	9.989	7.624	7.002	7.085	9.998	11.263	0	oxidoreductase-like_domain_containing_1	27901	.	339229	221797_at,50374_at
C17orf96	AMPL5487603	3.147	3.994	3.833	3.149	5.134	5.217	0	chromosome_17_open_reading_frame_96	34493	.	100170841	228066_at
C17orf97	AMPL976951	8.416	10.746	6.781	6.954	11.551	11.382	0	chromosome_17_open_reading_frame_97	33800	.	400566	229238_at
C17orf98	AMPL6012964	0.000	0.000	0.074	0.000	0.000	0.000	0	chromosome_17_open_reading_frame_98	34492	.	388381	244316_at
C17orf99	AMPL9722886	0.000	0.000	0.000	0.066	0.000	0.000	0	chromosome_17_open_reading_frame_99	34490	.	100141515	236981_at
LDLRAD4	AMPL15695236	28.463	22.509	27.787	21.781	32.155	29.166	0	low_density_lipoprotein_receptor_class_A_domain_containing_4	1224	.	753	207996_s_at,209573_s_at,209574_s_at,233138_at
C18orf21	AMPL14708942	14.026	15.757	15.036	19.091	13.781	13.812	0	chromosome_18_open_reading_frame_21	28802	.	83608	1558990_at,223526_at
C18orf25	AMPL34197282	2.258	2.251	3.980	3.543	2.229	2.312	0	chromosome_18_open_reading_frame_25	28172	.	147339	1553686_at,217508_s_at,217539_at,226406_at
DYNAP	AMPL18008595	0.000	0.000	0.000	0.000	0.000	0.000	0	dynactin_associated_protein	26808	.	284254	.
C18orf32	AMPL10094611	6.705	7.842	9.361	10.103	5.134	7.232	0	chromosome_18_open_reading_frame_32	31690	.	497661	224957_at
CCDC178	AMPL4022325	0.000	0.000	0.000	0.066	0.000	0.000	0	coiled-coil_domain_containing_178	29588	.	374864	1558820_a_at
C18orf42	AMPL4320844	0.000	0.000	0.000	0.000	0.000	0.000	0	chromosome_18_open_reading_frame_42	28285	.	642597	.
C18orf54	AMPL16423240	4.242	2.106	2.580	3.346	2.297	2.193	0	chromosome_18_open_reading_frame_54	13796	.	162681	1553651_at,1553652_a_at,229442_at,244324_at
C18orf56	AMPL2938323	2.942	3.122	2.801	4.067	4.256	4.387	0	chromosome_18_open_reading_frame_56	29553	.	494514	228989_at
C18orf62	AMPL2508292	0.000	0.000	0.000	0.000	0.000	0.000	0	.	.	.	.	.
C18orf63	AMPL6700518	0.000	0.000	0.000	0.000	0.000	0.000	0	chromosome_18_open_reading_frame_63	40037	.	644041	.
C18orf8	AMPL13786862	11.495	12.852	8.402	8.004	10.538	7.884	0	chromosome_18_open_reading_frame_8	24326	.	29919	221190_s_at
C19orf10	AMPL32152268	91.753	126.851	95.228	108.706	123.824	130.654	0	chromosome_19_open_reading_frame_10	16948	.	56005	216483_s_at,221739_at
C19orf12	AMPL1050970	0.479	0.799	1.032	0.590	1.013	0.711	0	chromosome_19_open_reading_frame_12	25443	NEURODEGENERATION_WITH_BRAIN_IRON_ACCUMULATION_4__NBIA4	83636	223983_s_at,225863_s_at,227704_at
C19orf18	AMPL35699110	0.000	0.073	0.000	0.000	0.000	0.000	0	chromosome_19_open_reading_frame_18	28642	.	147685	236847_at
C19orf21	AMPL16326415	84.500	72.974	58.596	44.545	75.996	52.344	0	.	.	.	.	.
C19orf24	AMPL34032844	73.553	82.123	69.136	73.673	81.806	73.211	0	chromosome_19_open_reading_frame_24	26073	.	55009	221587_s_at
C19orf25	AMPL34853005	13.205	10.819	11.130	10.890	12.970	10.137	0	chromosome_19_open_reading_frame_25	26711	.	148223	226378_s_at,226379_s_at
C19orf26	AMPL34333315	1.300	0.363	1.032	1.050	1.486	2.253	0	chromosome_19_open_reading_frame_26	28617	.	255057	1552354_at,1552355_s_at,215325_x_at,231019_x_at
CACTIN	AMPL1992247	26.479	26.721	30.956	25.586	34.722	27.150	0	cactin__spliceosome_C_complex_subunit	29938	.	58509	213815_x_at,214892_x_at,215954_s_at,237990_x_at,240373_at
C19orf33	AMPL17352989	17.926	20.621	13.636	16.795	16.280	16.184	0	chromosome_19_open_reading_frame_33	16668	.	64073	223631_s_at
C19orf35	AMPL22334960	0.000	0.000	0.000	0.000	0.000	0.000	0	chromosome_19_open_reading_frame_35	24793	.	374872	.
C19orf38	AMPL4817753	0.000	0.000	0.000	0.000	0.068	0.000	0	chromosome_19_open_reading_frame_38	34073	.	255809	.
C19orf40	AMPL35511287	6.842	5.954	5.159	7.151	5.134	4.387	0	chromosome_19_open_reading_frame_40	28467	.	91442	214816_x_at
SMIM7	AMPL37306317	57.132	55.329	51.004	63.767	56.406	61.592	0	small_integral_membrane_protein_7	28419	.	79086	1559382_at,219097_x_at,221988_at,224712_x_at,224717_s_at,229650_s_at
C19orf43	AMPL36367824	183.300	180.801	224.949	234.796	247.917	235.876	0	chromosome_19_open_reading_frame_43	28424	.	79002	223003_at
C19orf44	AMPL15187042	5.063	2.687	3.980	4.395	4.458	4.565	0	chromosome_19_open_reading_frame_44	26141	.	84167	228154_at,232730_at
C19orf45	AMPL20872799	0.342	0.581	0.147	0.131	0.540	0.237	0	chromosome_19_open_reading_frame_45	24745	.	374877	241842_x_at,241862_x_at
SYNE4	AMPL4442693	0.000	0.145	0.000	0.066	0.000	0.000	0	spectrin_repeat_containing__nuclear_envelope_family_member_4	26703	.	163183	235515_at
C19orf48	AMPL20855169	0.000	0.000	0.000	0.262	0.135	0.178	0	chromosome_19_open_reading_frame_48	29667	.	692204,84798	224468_s_at
DNAAF3	AMPL15979758	1.026	1.525	1.769	0.918	1.554	1.541	0	dynein__axonemal__assembly_factor_3	30492	CILIARY_DYSKINESIA__PRIMARY__2__CILD2	352909	230033_at
C19orf53	AMPL24426008	115.563	117.775	111.516	133.570	128.215	103.148	0	chromosome_19_open_reading_frame_53	24991	.	28974	217926_at,228077_at
C19orf54	AMPL21235581	12.179	8.568	6.486	8.594	10.808	11.441	0	chromosome_19_open_reading_frame_54	24758	.	284325	222052_at
C19orf55	AMPL4159738	3.147	1.597	3.906	2.821	2.837	3.616	0	chromosome_19_open_reading_frame_55	25204	.	148137	1553162_x_at,242640_at
C19orf57	AMPL36990612	2.189	1.234	0.663	1.443	1.621	0.711	0	chromosome_19_open_reading_frame_57	28153	.	79173	206901_at
C19orf59	AMPL16506412	0.000	0.000	0.000	0.066	0.000	0.000	0	chromosome_19_open_reading_frame_59	27291	.	199675	235568_at
C19orf6	AMPL185592	96.063	96.427	81.297	95.126	108.759	100.006	0	.	.	.	.	.
C19orf60	AMPL4048571	6.774	7.624	7.739	5.773	7.769	5.987	0	chromosome_19_open_reading_frame_60	26098	.	55049	218958_at,51200_at
EMC10	AMPL21704861	55.011	54.603	70.905	58.978	60.527	59.932	0	ER_membrane_protein_complex_subunit_10	27609	.	284361	224727_at
C19orf66	AMPL32744907	5.953	7.842	8.034	9.185	10.943	11.263	0	chromosome_19_open_reading_frame_66	25649	.	55337	1555491_a_at,218429_s_at,53720_at
C19orf69	AMPL4537603	0.137	0.000	0.000	0.000	0.000	0.000	0	chromosome_19_open_reading_frame_69	34497	.	100170765	231632_at
C19orf70	AMPL22204635	1.574	2.033	1.400	2.034	1.959	2.727	0	chromosome_19_open_reading_frame_70	33702	.	125988	225823_at
C19orf71	AMPL2545266	0.068	0.000	0.147	0.000	0.068	0.000	0	chromosome_19_open_reading_frame_71	34496	.	100128569	.
C19orf73	AMPL32098098	0.684	0.653	0.737	0.394	0.338	0.652	0	chromosome_19_open_reading_frame_73	25534	.	55150	220151_at
SIGLECL1	AMPL16314405	0.000	0.000	0.000	0.000	0.000	0.000	0	SIGLEC_family_like_1	26856	.	284369	1553887_at
ADM5	AMPL3747823	0.411	0.290	0.221	0.459	0.676	0.415	0	adrenomedullin_5__putative	27293	.	199800	232154_at
C19orf77	AMPL6304729	0.000	0.145	0.074	0.328	0.068	0.178	0	chromosome_19_open_reading_frame_77	37244	.	284422	231982_at
PET100	AMPL7643333	33.937	33.764	35.084	31.490	26.616	42.445	0	PET100_homolog__S._cerevisiae	40038	.	100131801	226006_at
C19orf80	AMPL30810214	0.000	0.073	0.074	0.000	0.135	0.000	0	chromosome_19_open_reading_frame_80	24933	.	55908	220437_at
C19orf81	AMPL8863367	0.000	0.000	0.000	0.000	0.000	0.000	0	chromosome_19_open_reading_frame_81	40041	.	342918	230814_at
C1D	AMPL27880744	21.416	19.823	25.207	19.091	17.361	22.467	0	C1D_nuclear_receptor_corepressor	29911	.	10438	200056_s_at
C1GALT1	AMPL30915457	20.321	13.433	19.900	17.647	13.375	14.405	0	core_1_synthase__glycoprotein-N-acetylgalactosamine_3-beta-galactosyltransferase__1	24337	.	56913	219439_at,226105_at,226107_at
C1GALT1C1	AMPL986005	30.653	35.797	33.831	42.643	26.481	32.308	0	C1GALT1-specific_chaperone_1	24338	TN_POLYAGGLUTINATION_SYNDROME__TNPS	29071	219283_at
C1orf100	AMPL2937258	0.000	0.000	0.000	0.000	0.000	0.000	0	chromosome_1_open_reading_frame_100	30435	.	200159	237603_at
C1orf101	AMPL4987671	0.000	0.000	0.000	0.000	0.000	0.000	0	chromosome_1_open_reading_frame_101	28491	.	257044	233578_at,240771_at
C1orf105	AMPL35655461	0.000	0.000	0.000	0.000	0.068	0.000	0	chromosome_1_open_reading_frame_105	29591	.	92346	214357_at
C1orf106	AMPL32993917	1.505	1.017	1.695	0.918	1.891	1.245	0	chromosome_1_open_reading_frame_106	25599	.	55765	219010_at
C1orf109	AMPL32662283	41.737	27.592	42.602	39.887	29.250	36.991	0	chromosome_1_open_reading_frame_109	26039	.	54955	218712_at
C1orf110	AMPL18151582	0.068	0.000	0.000	0.000	0.135	0.000	0	chromosome_1_open_reading_frame_110	28736	.	339512	1554960_at
C1orf111	AMPL20711934	0.000	0.000	0.000	0.000	0.000	0.000	0	chromosome_1_open_reading_frame_111	27648	.	284680	231163_at
C1orf112	AMPL30725850	33.390	22.872	23.659	19.944	27.967	21.222	0	chromosome_1_open_reading_frame_112	25565	.	55732	220840_s_at
C1orf114	AMPL35546250	0.000	0.000	0.000	0.000	0.068	0.059	0	.	.	.	.	.
C1orf115	AMPL14529508	1.574	2.106	1.474	0.984	3.243	3.083	0	chromosome_1_open_reading_frame_115	25873	.	79762	218546_at
C1orf116	AMPL35829639	0.068	0.073	0.147	0.000	0.068	0.119	0	chromosome_1_open_reading_frame_116	28667	.	79098	219476_at,219856_at,228865_at
C1orf122	AMPL21571575	5.611	4.647	7.371	8.004	8.039	9.722	0	chromosome_1_open_reading_frame_122	24789	.	127687	225480_at
C1orf123	AMPL31425371	49.195	57.653	48.130	63.308	61.675	62.659	0	chromosome_1_open_reading_frame_123	26059	.	54987	203197_s_at
SPRTN	AMPL13876935	35.442	25.269	30.219	25.454	28.507	21.282	0	SprT-like_N-terminal_domain	25356	.	83932	223511_at
C1orf126	AMPL18843332	0.000	0.000	0.074	0.131	0.000	0.000	0	.	.	.	.	.
C1orf127	AMPL10540151	0.000	0.000	0.000	0.000	0.000	0.000	0	chromosome_1_open_reading_frame_127	26730	.	148345	1553444_a_at
C1orf129	AMPL6880420	0.000	0.000	0.000	0.000	0.000	0.000	0	.	.	.	.	.
NCMAP	AMPL986082	0.000	0.073	0.000	0.000	0.000	0.000	0	noncompact_myelin_associated_protein	29332	.	400746	.
C1orf131	AMPL35817688	11.289	8.205	13.857	8.725	14.929	13.990	0	chromosome_1_open_reading_frame_131	25332	.	128061	226242_at
SERTAD4-AS1	AMPL20376728	0.137	0.073	0.147	0.131	0.000	0.059	0	SERTAD4_antisense_RNA_1	32019	.	574036	230121_at
AUNIP	AMPL37370639	20.732	16.555	28.524	17.254	24.657	18.436	0	aurora_kinase_A_and_ninein_interacting_protein	28363	.	79000	220011_at,222946_s_at
C1orf140	AMPL20563654	0.000	0.000	0.000	0.000	0.338	0.119	0	.	.	.	.	.
C1orf141	AMPL1405980	0.000	0.000	0.000	0.000	0.000	0.000	0	chromosome_1_open_reading_frame_141	32044	.	400757	.
SZRD1	AMPL5033277	270.674	266.482	279.712	321.131	270.345	264.390	0	SUZ_RNA_binding_domain_containing_1	30232	.	26099	212002_at,212003_at,212004_at,212005_at
C1orf146	AMPL1434012	0.000	0.000	0.000	0.000	0.000	0.000	0	chromosome_1_open_reading_frame_146	24032	.	388649	.
GCSAML	AMPL35835700	0.000	0.218	0.000	0.000	0.068	0.000	0	germinal_center-associated__signaling_and_motility-like	29583	.	148823	1552908_at
C1orf158	AMPL36129587	0.000	0.073	0.000	0.000	0.068	0.000	0	chromosome_1_open_reading_frame_158	28567	.	93190	231549_at
C1orf159	AMPL31081201	16.284	12.562	14.594	13.121	18.239	17.962	0	chromosome_1_open_reading_frame_159	26062	.	54991	219337_at
C1orf162	AMPL18094126	0.000	0.000	0.147	0.197	0.068	0.000	0	chromosome_1_open_reading_frame_162	28344	.	128346	228532_at
C1orf168	AMPL2386764	0.000	0.000	0.000	0.000	0.000	0.000	0	chromosome_1_open_reading_frame_168	27295	.	199920	231073_at,238625_at
C1orf170	AMPL19226008	0.137	0.145	0.000	0.262	0.608	0.059	0	chromosome_1_open_reading_frame_170	28208	.	84808	224501_at
C1orf172	AMPL36123244	0.000	0.073	0.074	0.066	0.000	0.000	0	chromosome_1_open_reading_frame_172	26624	.	126695	236058_at
C1orf173	AMPL3486051	0.000	0.000	0.000	0.000	0.000	0.000	0	chromosome_1_open_reading_frame_173	25346	.	127254	229973_at,243753_at
C1orf174	AMPL22315688	39.890	42.695	51.152	62.193	42.490	41.852	0	chromosome_1_open_reading_frame_174	27915	.	339448	222000_at,238010_at
C1orf177	AMPL2434159	0.000	0.000	0.000	0.000	0.000	0.000	0	chromosome_1_open_reading_frame_177	26854	.	163747	1557016_a_at
TSACC	AMPL35753826	0.342	0.363	0.221	0.459	0.203	0.237	0	TSSK6_activating_co-chaperone	30636	.	128229	230608_at
C1orf185	AMPL4819521	0.411	0.363	0.295	0.262	0.203	0.178	0	chromosome_1_open_reading_frame_185	28096	.	284546	.
C1orf186	AMPL133572	0.137	0.000	0.000	0.066	0.000	0.000	0	chromosome_1_open_reading_frame_186	25341	.	101929219,440712	222281_s_at,230381_at
DRAXIN	AMPL21568493	0.068	0.000	0.000	0.000	0.068	0.059	0	dorsal_inhibitory_axon_guidance_protein	25054	.	374946	1554340_a_at,1556826_s_at,1558368_s_at
C1orf189	AMPL1108385	0.000	0.073	0.000	0.131	0.270	0.059	0	chromosome_1_open_reading_frame_189	32305	.	388701	.
LURAP1	AMPL706133	0.068	0.073	0.074	0.066	0.068	0.296	0	leucine_rich_adaptor_protein_1	32327	.	541468	235214_at
C1orf192	AMPL706742	0.068	0.218	0.074	0.328	0.135	0.237	0	chromosome_1_open_reading_frame_192	32325	.	257177	231077_at
C1orf194	AMPL1808642	0.000	0.000	0.074	0.000	0.000	0.000	0	chromosome_1_open_reading_frame_194	32331	.	127003	231044_at
C1orf198	AMPL16421093	45.705	86.044	58.817	110.346	49.651	114.233	0	chromosome_1_open_reading_frame_198	25900	.	84886	223063_at
C1orf200	AMPL19496998	0.000	0.000	0.000	0.000	0.000	0.000	0	chromosome_1_open_reading_frame_200	32346	.	.	1559638_at
STPG1	AMPL10286282	14.026	10.674	9.361	12.727	10.741	11.204	0	sperm-tail_PG-rich_repeat_containing_1	28070	.	90529	227694_at,233693_at
C1orf21	AMPL14284754	13.068	19.605	21.743	34.442	17.496	35.568	0	chromosome_1_open_reading_frame_21	15494	.	81563	221272_s_at,223125_s_at,223126_s_at,223127_s_at
C1orf210	AMPL21640311	0.000	0.000	0.000	0.000	0.000	0.000	0	chromosome_1_open_reading_frame_210	28755	.	149466	1554246_at
C1orf220	AMPL38084896	0.137	0.290	0.147	0.197	0.135	0.652	0	chromosome_1_open_reading_frame_220	33805	.	400798	1563876_at
C1orf226	AMPL3083701	4.995	7.987	5.896	9.185	5.742	8.418	0	chromosome_1_open_reading_frame_226	34351	.	400793	227019_at
C1orf227	AMPL493571	0.068	0.000	0.000	0.066	0.000	0.000	0	chromosome_1_open_reading_frame_227	33709	.	149643	1559390_a_at
C1orf228	AMPL3555041	0.000	0.145	0.811	0.787	0.405	0.237	0	chromosome_1_open_reading_frame_228	34345	.	339541	238365_s_at,242520_s_at
C1orf229	AMPL22262957	0.342	0.581	0.221	0.787	0.338	0.178	0	chromosome_1_open_reading_frame_229	33759	.	388759	.
C1orf27	AMPL33701614	5.200	4.429	5.086	8.332	4.864	4.683	0	chromosome_1_open_reading_frame_27	24299	.	54953	218721_s_at,222720_x_at
COA6	AMPL810360	4.447	7.334	6.486	6.954	5.337	5.454	0	cytochrome_c_oxidase_assembly_factor_6_homolog__S._cerevisiae	18025	.	388753	225638_at
C1orf35	AMPL36600031	12.042	15.757	15.404	14.236	19.185	15.650	0	chromosome_1_open_reading_frame_35	19032	.	79169	219063_at
THEMIS2	AMPL4441293	0.479	0.726	0.737	0.394	0.676	0.771	0	thymocyte_selection_associated_family_member_2	16839	.	9473	207571_x_at,210785_s_at
[truncated: 18,813 more rows]
