# Supplementary material for: Dysregulation of PI4P in the trans Golgi regions activates the mammalian Golgi stress response
Source: J Biol Chem. 2024 Dec 13;301(1):108075. doi: 10.1016/j.jbc.2024.108075 (PMC11770552; doi:10.1016/j.jbc.2024.108075)
Supplement: Supplemental data 2 [file mmc2.xlsx]

## Sheet: Proton_ASTx_bcmatrix_DESeq2_nbi
Gene	IonXpress_001	IonXpress_002	IonXpress_003	IonXpress_004	IonXpress_005	IonXpress_006	logFC	PValue	FDR	Gene	IonXpress_001	IonXpress_002	IonXpress_003	IonXpress_004	IonXpress_005	IonXpress_006	IonXpress_001	IonXpress_002	IonXpress_003	IonXpress_004	IonXpress_005	IonXpress_006
SEC24B-AS1	5	6	15	6	5	7	-0.463905	0.566747	0.990037	SEC24B-AS1	0.342	0.436	1.106	0.394	0.338	0.415	0.127753	0.157154	0.323458	0.144263	0.126456	0.150756
A1BG	1	2	1	2	2	1	0.300344	0.854447	0.992918	A1BG	0.068	0.145	0.074	0.131	0.135	0.059	0.0285713	0.0588055	0.0310043	0.0534626	0.0549959	0.024896
A1CF	0	0	0	0	1	0	-1.00805	0.756382	0.990037	A1CF	0	0	0	0	0.068	0	0	0	0	0	0.0285713	0
GGACT	4	0	2	2	2	6	-0.128243	0.921948	1	GGACT	0.274	0	0.147	0.131	0.135	0.356	0.105169	0	0.0595634	0.0534626	0.0549959	0.13226
A2M	373	497	369	635	230	387	0.610035	0.00855856	0.25037	A2M	25.521	36.088	27.197	41.658	15.537	22.941	1.42359	1.56923	1.4502	1.63	1.21846	1.37914
A2ML1	0	0	0	0	0	0	NA	NA	NA	A2ML1	0	0	0	0	0	0	0	0	0	0	0	0
A2MP1	0	0	2	0	3	0	-3.24529	0.159828	0.945677	A2MP1	0	0	0.147	0	0.203	0	0	0	0.0595634	0	0.0802656	0
A4GALT	223	191	167	267	167	260	0.312273	0.106855	0.864391	A4GALT	15.258	13.869	12.309	17.516	11.281	15.413	1.21107	1.17228	1.12415	1.26755	1.08923	1.21519
A4GNT	0	0	0	0	0	0	NA	NA	NA	A4GNT	0	0	0	0	0	0	0	0	0	0	0	0
AAAS	1167	1299	842	1141	1403	1529	0.178134	0.323646	0.990037	AAAS	79.848	94.321	62.06	74.854	94.776	90.639	1.90767	1.97919	1.79975	1.87998	1.98126	1.96208
AACS	594	513	670	654	738	608	-0.227362	0.147453	0.928923	AACS	40.642	37.249	49.383	42.905	49.854	36.042	1.61953	1.58262	1.70228	1.64251	1.70633	1.56869
AADAC	0	0	0	0	1	0	-1.00805	0.756382	0.990037	AADAC	0	0	0	0	0.068	0	0	0	0	0	0.0285713	0
AADACL2	0	0	0	0	0	0	NA	NA	NA	AADACL2	0	0	0	0	0	0	0	0	0	0	0	0
AADACL3	0	0	0	0	0	0	NA	NA	NA	AADACL3	0	0	0	0	0	0	0	0	0	0	0	0
AADACL4	0	0	0	0	0	0	NA	NA	NA	AADACL4	0	0	0	0	0	0	0	0	0	0	0	0
AADAT	136	100	120	130	101	107	-0.129731	0.583082	0.990037	AADAT	9.305	7.261	8.845	8.529	6.823	6.343	1.01305	0.917033	0.993216	0.979047	0.893373	0.865874
AAGAB	1087	880	1037	892	1195	1330	-0.158156	0.304922	0.990037	AAGAB	74.374	63.898	76.433	58.519	80.725	78.843	1.87722	1.81223	1.88893	1.77466	1.91235	1.90224
AAK1	13	10	10	21	14	11	0.131162	0.826506	0.990037	AAK1	0.889	0.726	0.737	1.378	0.946	0.652	0.276232	0.237041	0.2398	0.376212	0.289143	0.21801
AAMP	1160	1381	1384	1526	1312	1490	0.141061	0.337333	0.990037	AAMP	79.369	100.276	102.008	100.112	88.629	88.328	1.90509	2.00551	2.01287	2.0048	1.95245	1.95099
AANAT	0	0	0	1	0	0	0.915507	0.801473	0.990037	AANAT	0	0	0	0.066	0	0	0	0	0	0.0277572	0	0
AARS	2908	2531	3156	3668	3262	4107	0.0737764	0.599826	0.990037	AARS	198.969	183.778	232.615	240.635	220.356	243.464	2.30096	2.26665	2.3685	2.38316	2.34509	2.38821
AARS2	147	189	113	206	149	165	0.420667	0.0580545	0.672887	AARS2	10.058	13.723	8.329	13.514	10.065	9.781	1.04368	1.168	0.969835	1.16179	1.04395	1.03266
PTGES3L-AARSD1	9	19	9	22	9	9	0.86847	0.166089	0.951821	PTGES3L-AARSD1	0.616	1.38	0.663	1.443	0.608	0.534	0.208441	0.376577	0.220892	0.387923	0.206286	0.185825
AASDH	26	27	18	32	26	34	0.361146	0.384836	0.990037	AASDH	1.779	1.96	1.327	2.099	1.756	2.016	0.443889	0.471292	0.366796	0.491222	0.440279	0.479431
AASDHPPT	567	434	532	530	521	526	-0.171987	0.237985	0.990037	AASDHPPT	38.795	31.513	39.211	34.77	35.195	31.181	1.59983	1.51206	1.60434	1.55352	1.55865	1.5076
AASS	31	38	45	26	32	32	-0.207264	0.602044	0.990037	AASS	2.121	2.759	3.317	1.706	2.162	1.897	0.494294	0.575072	0.635182	0.432328	0.499962	0.461948
AATF	2059	1571	2065	1564	1984	1854	-0.340221	0.00998778	0.271496	AATF	140.879	114.072	152.202	102.605	134.024	109.906	2.15192	2.06097	2.18526	2.01538	2.13041	2.04496
AATK	0	1	1	1	5	1	-1.04975	0.558862	0.990037	AATK	0	0.073	0.074	0.066	0.338	0.059	0	0.0305997	0.0310043	0.0277572	0.126456	0.024896
ABAT	0	6	0	0	1	1	2.78909	0.199603	0.990037	ABAT	0	0.436	0	0	0.068	0.059	0	0.157154	0	0	0.0285713	0.024896
ABCA1	23	58	23	66	41	76	1.14683	0.00103535	0.0604733	ABCA1	1.574	4.211	1.695	4.33	2.77	4.505	0.410609	0.716921	0.430559	0.726727	0.576341	0.740757
ABCA10	0	2	1	0	0	0	1.01176	0.739321	0.990037	ABCA10	0	0.145	0.074	0	0	0	0	0.0588055	0.0310043	0	0	0
ABCA12	0	2	1	1	2	0	0.0278616	0.98008	1	ABCA12	0	0.145	0.074	0.066	0.135	0	0	0.0588055	0.0310043	0.0277572	0.0549959	0
ABCA13	0	0	0	0	0	0	NA	NA	NA	ABCA13	0	0	0	0	0	0	0	0	0	0	0	0
ABCA17P	0	0	1	0	0	1	-0.0462641	1	1	ABCA17P	0	0	0.074	0	0	0.059	0	0	0.0310043	0	0	0.024896
ABCA2	1074	740	1234	968	999	1008	-0.345791	0.0201626	0.409626	ABCA2	73.484	53.732	90.953	63.505	67.485	59.754	1.87206	1.73824	1.96357	1.80959	1.8356	1.78357
ABCA3	110	91	134	66	127	137	-0.397155	0.140822	0.923632	ABCA3	7.526	6.608	9.877	4.33	8.579	8.121	0.930745	0.881271	1.03651	0.726727	0.98132	0.960042
ABCA4	0	0	0	0	0	0	NA	NA	NA	ABCA4	0	0	0	0	0	0	0	0	0	0	0	0
ABCA5	108	54	103	144	64	62	-0.141663	0.678848	0.990037	ABCA5	7.389	3.921	7.592	9.447	4.323	3.675	0.92371	0.692053	0.934094	1.01899	0.726156	0.669782
ABCA6	0	0	0	0	0	0	NA	NA	NA	ABCA6	0	0	0	0	0	0	0	0	0	0	0	0
ABCA7	203	172	129	194	185	154	-0.0227836	0.919283	1	ABCA7	13.89	12.489	9.508	12.727	12.497	9.129	1.17289	1.12998	1.02152	1.13758	1.13024	1.00557
ABCA8	34	15	37	34	30	25	-0.517706	0.216654	0.990037	ABCA8	2.326	1.089	2.727	2.231	2.027	1.482	0.521922	0.319938	0.571359	0.509337	0.481012	0.394802
ABCA9	0	0	0	0	0	0	NA	NA	NA	ABCA9	0	0	0	0	0	0	0	0	0	0	0	0
ABCB1	18	13	10	5	2	13	0.0259403	0.972555	1	ABCB1	1.232	0.944	0.737	0.328	0.135	0.771	0.348694	0.288696	0.2398	0.123198	0.0549959	0.248219
ABCB10	587	409	497	470	618	578	-0.280026	0.066465	0.713147	ABCB10	40.163	29.698	36.632	30.834	41.747	34.264	1.61451	1.48711	1.57556	1.50289	1.63091	1.54733
ABCB11	2	1	2	2	0	0	-0.436806	0.827674	0.990037	ABCB11	0.137	0.073	0.147	0.131	0	0	0.0557605	0.0305997	0.0595634	0.0534626	0	0
ABCB4	3	1	3	1	0	1	-1.04707	0.551073	0.990037	ABCB4	0.205	0.073	0.221	0.066	0	0.059	0.080987	0.0305997	0.0867157	0.0277572	0	0.024896
ABCB5	0	0	0	0	1	0	-1.00805	0.756382	0.990037	ABCB5	0	0	0	0	0.068	0	0	0	0	0	0.0285713	0
ABCB6	1010	971	848	1128	1053	1334	0.183431	0.180519	0.967497	ABCB6	69.105	70.505	62.502	74.001	71.133	79.08	1.84575	1.85434	1.80279	1.87507	1.85813	1.90352
ABCB7	842	702	709	727	737	845	-0.0556271	0.692753	0.990037	ABCB7	57.611	50.973	52.257	47.694	49.786	50.092	1.76798	1.71578	1.72638	1.68748	1.70574	1.70835
ABCB8	57	63	51	70	44	48	0.219679	0.494388	0.990037	ABCB8	3.9	4.574	3.759	4.592	2.972	2.845	0.690196	0.746167	0.677516	0.747567	0.599009	0.584896
ABCB9	4	3	3	7	9	13	0.425955	0.626807	0.990037	ABCB9	0.274	0.218	0.221	0.459	0.608	0.771	0.105169	0.0856473	0.0867157	0.164055	0.206286	0.248219
ABCC1	1080	804	891	1034	1235	1015	-0.219468	0.140471	0.923632	ABCC1	73.895	58.379	65.672	67.834	83.427	60.169	1.87445	1.77363	1.82394	1.8378	1.92648	1.78653
ABCC10	219	123	148	151	185	191	-0.303987	0.148258	0.929972	ABCC10	14.984	8.931	10.908	9.906	12.497	11.323	1.20369	0.996993	1.07584	1.03767	1.13024	1.09072
ABCC11	0	0	0	0	0	4	2.67226	0.315061	0.990037	ABCC11	0	0	0	0	0	0.237	0	0	0	0	0	0.0923697
ABCC12	0	0	0	0	0	0	NA	NA	NA	ABCC12	0	0	0	0	0	0	0	0	0	0	0	0
ABCC2	11	8	2	29	5	8	1.28023	0.102429	0.851798	ABCC2	0.753	0.581	0.147	1.903	0.338	0.474	0.243782	0.198932	0.0595634	0.462847	0.126456	0.168497
ABCC3	279	262	236	368	259	280	0.187425	0.312864	0.990037	ABCC3	19.09	19.024	17.395	24.142	17.496	16.598	1.30298	1.30155	1.2647	1.4004	1.26708	1.24546
ABCC4	241	205	205	250	185	222	0.0564511	0.768387	0.990037	ABCC4	16.49	14.885	15.11	16.401	12.497	13.16	1.24279	1.20099	1.2071	1.24057	1.13024	1.15106
ABCC5	433	286	396	424	357	455	-0.0907593	0.588697	0.990037	ABCC5	29.626	20.767	29.187	27.816	24.116	26.973	1.48609	1.3378	1.47982	1.45963	1.39995	1.44674
ABCC6	0	3	0	0	0	0	2.57557	0.337208	0.990037	ABCC6	0	0.218	0	0	0	0	0	0.0856473	0	0	0	0
ABCC8	73	76	60	160	125	184	0.620054	0.0426812	0.59351	ABCC8	4.995	5.518	4.422	10.497	8.444	10.908	0.777789	0.814114	0.73416	1.06058	0.975156	1.07584
ABCC9	0	0	0	0	0	0	NA	NA	NA	ABCC9	0	0	0	0	0	0	0	0	0	0	0	0
ABCD1	1164	938	1062	1091	1122	1050	-0.166992	0.208945	0.990037	ABCD1	79.642	68.109	78.275	71.574	75.794	62.244	1.90656	1.83953	1.89914	1.86078	1.88533	1.80102
ABCD2	1	1	0	0	0	0	-0.0462636	1	1	ABCD2	0.068	0.073	0	0	0	0	0.0285713	0.0305997	0	0	0	0
ABCD3	1315	1234	1031	1426	1335	1340	0.0784052	0.585647	0.990037	ABCD3	89.974	89.602	75.99	93.551	90.182	79.436	1.95892	1.95714	1.88643	1.97567	1.95991	1.90545
ABCD4	174	180	163	193	201	188	0.017066	0.930976	1	ABCD4	11.905	13.07	12.014	12.662	13.578	11.145	1.11076	1.14829	1.11441	1.13551	1.1637	1.0844
ABCE1	2486	1969	2773	2146	1905	2089	-0.254315	0.120171	0.887595	ABCE1	170.095	142.971	204.385	140.786	128.687	123.836	2.23324	2.15828	2.31257	2.15163	2.1129	2.09634
ABCF1	1826	1971	2192	2056	2018	2354	0.0273379	0.847019	0.990843	ABCF1	124.937	143.116	161.562	134.882	136.321	139.546	2.10015	2.15871	2.21102	2.13316	2.13774	2.14782
ABCF2	2132	1979	2079	1921	2173	2162	-0.117762	0.377561	0.990037	ABCF2	145.874	143.697	153.234	126.025	146.791	128.164	2.16694	2.16046	2.18818	2.10389	2.16965	2.11114
ABCF3	581	760	555	780	829	1002	0.318464	0.0690515	0.721349	ABCF3	39.753	55.184	40.907	51.171	56.001	59.399	1.61016	1.74961	1.62229	1.71743	1.75588	1.78103
ABCG1	13	20	7	29	11	20	1.11416	0.0408489	0.577935	ABCG1	0.889	1.452	0.516	1.903	0.743	1.186	0.276232	0.38952	0.180699	0.462847	0.241297	0.33965
ABCG2	12	8	8	10	8	10	-0.0481674	0.943673	1	ABCG2	0.821	0.581	0.59	0.656	0.54	0.593	0.26031	0.198932	0.201397	0.21906	0.187521	0.202216
ABCG4	0	0	0	1	2	1	-0.115387	0.965313	1	ABCG4	0	0	0	0.066	0.135	0.059	0	0	0	0.0277572	0.0549959	0.024896
ABCG5	0	0	0	0	0	0	NA	NA	NA	ABCG5	0	0	0	0	0	0	0	0	0	0	0	0
ABCG8	0	0	0	0	0	0	NA	NA	NA	ABCG8	0	0	0	0	0	0	0	0	0	0	0	0
ABHD1	9	8	11	14	13	15	0.0927457	0.880867	0.996313	ABHD1	0.616	0.581	0.811	0.918	0.878	0.889	0.208441	0.198932	0.257918	0.282849	0.273696	0.276232
ABHD10	204	224	150	225	216	279	0.30659	0.119227	0.887595	ABHD10	13.958	16.265	11.056	14.761	14.591	16.539	1.17487	1.23717	1.0812	1.19758	1.19287	1.244
ABHD11	166	148	123	149	171	206	0.0770682	0.71894	0.990037	ABHD11	11.358	10.746	9.066	9.775	11.551	12.212	1.09195	1.06989	1.00286	1.03242	1.09868	1.12097
ABHD12	423	505	517	518	603	719	0.113629	0.526423	0.990037	ABHD12	28.942	36.668	38.106	33.983	40.734	42.622	1.47628	1.57597	1.59224	1.54386	1.62049	1.63971
ABHD12B	0	0	0	0	0	0	NA	NA	NA	ABHD12B	0	0	0	0	0	0	0	0	0	0	0	0
ABHD13	61	42	27	46	67	35	-0.359158	0.341042	0.990037	ABHD13	4.174	3.05	1.99	3.018	4.526	2.075	0.713826	0.607455	0.475671	0.60401	0.742411	0.487845
ABHD14A	458	550	387	573	670	787	0.278795	0.154008	0.938535	ABHD14A	31.337	39.936	28.524	37.591	45.26	46.654	1.5097	1.61211	1.47018	1.58649	1.66521	1.6781
ABHD14B	994	1024	746	969	1170	1249	0.112096	0.509174	0.990037	ABHD14B	68.011	74.353	54.984	63.57	79.036	74.041	1.83892	1.8771	1.74806	1.81003	1.90329	1.8753
ABHD15	279	193	309	257	312	272	-0.379211	0.0311255	0.514955	ABHD15	19.09	14.014	22.775	16.86	21.076	16.124	1.30298	1.1765	1.37612	1.25188	1.34392	1.23361
ABHD16A	236	259	223	272	273	326	0.176231	0.320333	0.990037	ABHD16A	16.147	18.806	16.436	17.844	18.442	19.325	1.23419	1.2968	1.24145	1.27517	1.28874	1.30803
ABHD16B	50	27	24	63	31	51	0.362282	0.352866	0.990037	ABHD16B	3.421	1.96	1.769	4.133	2.094	3.023	0.645521	0.471292	0.442323	0.710371	0.49052	0.60455
ABHD2	611	590	563	694	609	690	0.0981182	0.485934	0.990037	ABHD2	41.805	42.84	41.496	45.529	41.139	40.903	1.63149	1.64187	1.62835	1.66772	1.62468	1.62225
ABHD3	431	501	384	609	380	585	0.455674	0.00250516	0.11177	ABHD3	29.49	36.378	28.303	39.953	25.67	34.679	1.48416	1.57262	1.46691	1.61229	1.42602	1.55241
ABHD4	1045	1258	814	1520	1002	1416	0.507945	0.000322242	0.024014	ABHD4	71.5	91.344	59.996	99.718	67.688	83.941	1.86034	1.96541	1.7853	2.00311	1.83688	1.92912
ABHD5	822	505	759	777	542	601	-0.226723	0.226623	0.990037	ABHD5	56.242	36.668	55.942	50.974	36.613	35.627	1.75771	1.57597	1.75543	1.71579	1.57534	1.5638
ABHD6	131	142	201	172	168	224	0.0344029	0.879518	0.996113	ABHD6	8.963	10.311	14.815	11.284	11.349	13.279	0.99839	1.0535	1.19907	1.08934	1.09163	1.1547
ABHD8	161	163	167	203	305	326	0.0519244	0.841112	0.990037	ABHD8	11.016	11.836	12.309	13.318	20.603	19.325	1.07976	1.10843	1.12415	1.15588	1.33451	1.30803
ABI1	1143	1072	944	1150	1137	1339	0.0949546	0.481141	0.990037	ABI1	78.205	77.839	69.578	75.445	76.807	79.376	1.89875	1.89674	1.84867	1.88335	1.89102	1.90513
ABI2	394	332	441	364	459	528	-0.146458	0.400938	0.990037	ABI2	26.958	24.107	32.504	23.88	31.007	31.3	1.44651	1.39979	1.5251	1.39585	1.50524	1.5092
ABI3	3	0	5	0	1	1	-3.12489	0.0964461	0.834382	ABI3	0.205	0	0.369	0	0.068	0.059	0.080987	0	0.136403	0	0.0285713	0.024896
ABI3BP	0	1	4	3	1	1	-0.0922345	0.955751	1	ABI3BP	0	0.073	0.295	0.197	0.068	0.059	0	0.0305997	0.11227	0.0780942	0.0285713	0.024896
ABL1	2849	2004	2526	2150	2816	2807	-0.290537	0.024667	0.455142	ABL1	194.932	145.512	186.18	141.048	190.228	166.4	2.29211	2.16587	2.27226	2.15244	2.28155	2.22376
ABL2	740	567	770	627	478	545	-0.234429	0.232007	0.990037	ABL2	50.632	41.17	56.753	41.134	32.29	32.308	1.71292	1.625	1.76157	1.62463	1.52231	1.52255
ABLIM1	62	40	57	27	32	39	-0.546981	0.147648	0.928923	ABLIM1	4.242	2.904	4.201	1.771	2.162	2.312	0.719497	0.59151	0.716087	0.442637	0.499962	0.52009
ABLIM2	1	4	0	3	4	0	0.527712	0.746733	0.990037	ABLIM2	0.068	0.29	0	0.197	0.27	0	0.0285713	0.11059	0	0.0780942	0.103804	0
ABLIM3	61	38	34	36	33	32	-0.298401	0.432703	0.990037	ABLIM3	4.174	2.759	2.506	2.362	2.229	1.897	0.713826	0.575072	0.544812	0.526598	0.509068	0.461948
ABO	0	0	0	0	0	0	NA	NA	NA	ABO	0	0	0	0	0	0	0	0	0	0	0	0
ABP1	3	4	1	5	1	3	1.24012	0.327996	0.990037	ABP1	0.205	0.29	0.074	0.328	0.068	0.178	0.080987	0.11059	0.0310043	0.123198	0.0285713	0.0711453
ABR	9	0	2	1	6	2	-2.58133	0.0527807	0.646508	ABR	0.616	0	0.147	0.066	0.405	0.119	0.208441	0	0.0595634	0.0277572	0.147676	0.0488301
ABRA	0	0	0	0	0	0	NA	NA	NA	ABRA	0	0	0	0	0	0	0	0	0	0	0	0
ABT1	448	470	428	648	504	547	0.219721	0.172256	0.959037	ABT1	30.653	34.127	31.546	42.511	34.046	32.426	1.50041	1.54564	1.5125	1.6386	1.54464	1.52408
ABTB1	206	247	157	312	171	423	0.814539	2.41306e-05	0.0030367	ABTB1	14.095	17.935	11.572	20.468	11.551	25.076	1.17883	1.27727	1.0994	1.33179	1.09868	1.41624
ABTB2	418	260	283	297	231	255	-0.233453	0.278391	0.990037	ABTB2	28.6	18.879	20.859	19.484	15.605	15.116	1.47129	1.29839	1.33963	1.31141	1.22024	1.20726
ACAA1	752	774	675	834	1107	1158	0.0671862	0.718365	0.990037	ACAA1	51.453	56.201	49.751	54.714	74.781	68.647	1.71977	1.7574	1.70544	1.74596	1.87956	1.8429
ACAA2	1108	939	895	1076	967	1126	0.0337784	0.801069	0.990037	ACAA2	75.811	68.182	65.966	70.59	65.323	66.75	1.88542	1.83999	1.82585	1.85485	1.82166	1.83091
ACACA	1048	812	1010	949	1008	1208	-0.107636	0.433232	0.990037	ACACA	71.705	58.96	74.443	62.258	68.093	71.611	1.86156	1.77786	1.87762	1.80112	1.83943	1.861
ACACB	165	105	127	123	140	174	-0.165035	0.456268	0.990037	ACACB	11.289	7.624	9.361	8.069	9.457	10.315	1.08952	0.935709	1.0154	0.957559	1.01941	1.05365
ACAD10	211	174	174	215	240	296	0.0677461	0.736264	0.990037	ACAD10	14.437	12.634	12.825	14.105	16.213	17.547	1.18856	1.13462	1.14067	1.17912	1.23586	1.26827
ACAD8	325	291	387	338	306	408	-0.0352602	0.841095	0.990037	ACAD8	22.237	21.13	28.524	22.174	20.671	24.186	1.36618	1.34498	1.47018	1.365	1.33588	1.40116
ACAD9	1051	851	917	1333	1102	1340	0.134068	0.368703	0.990037	ACAD9	71.911	61.792	67.588	87.45	74.443	79.436	1.86279	1.7979	1.83625	1.9467	1.87762	1.90545
ACADL	54	34	53	22	21	19	-0.785328	0.0851433	0.786768	ACADL	3.695	2.469	3.906	1.443	1.419	1.126	0.671636	0.540204	0.690728	0.387923	0.383636	0.327563
ACADM	895	726	613	782	686	1022	0.154316	0.335216	0.990037	ACADM	61.237	52.715	45.181	51.302	46.341	60.584	1.79405	1.7301	1.66446	1.71852	1.67524	1.78947
ACADS	72	42	48	53	69	65	-0.296422	0.329261	0.990037	ACADS	4.926	3.05	3.538	3.477	4.661	3.853	0.772762	0.607455	0.656864	0.650987	0.752893	0.68601
ACADSB	95	79	82	106	114	139	0.0887275	0.722205	0.990037	ACADSB	6.5	5.736	6.044	6.954	7.701	8.24	0.875061	0.828402	0.847819	0.900586	0.939569	0.965672
ACADVL	1363	1191	953	1198	1209	1437	0.0755432	0.613325	0.990037	ACADVL	93.258	86.479	70.241	78.593	81.671	85.186	1.97432	1.9419	1.85273	1.90087	1.91735	1.93544
ACAN	0	0	0	0	0	0	NA	NA	NA	ACAN	0	0	0	0	0	0	0	0	0	0	0	0
ACAP1	51	76	52	67	61	93	0.475543	0.0986309	0.841257	ACAP1	3.489	5.518	3.833	4.395	4.121	5.513	0.65215	0.814114	0.684217	0.731991	0.709355	0.813781
ACAP2	562	486	479	495	475	595	0.00817286	0.957042	1	ACAP2	38.453	35.289	35.305	32.474	32.087	35.272	1.59608	1.55978	1.55997	1.52471	1.51966	1.55957
ACAP3	261	203	216	246	222	273	-0.00696671	0.968388	1	ACAP3	17.858	14.74	15.92	16.139	14.997	16.184	1.2755	1.197	1.2284	1.23399	1.20404	1.23512
ACAT1	801	778	1003	1128	1147	1130	-0.0256463	0.878856	0.995728	ACAT1	54.805	56.491	73.927	74.001	77.483	66.987	1.74667	1.7596	1.87464	1.87507	1.89478	1.83243
ACAT2	2284	1520	1697	1491	2492	1892	-0.445752	0.00416645	0.155245	ACAT2	156.274	110.368	125.078	97.815	168.341	112.158	2.19666	2.04676	2.10064	1.99482	2.22876	2.05369
ACBD3	762	1142	729	1115	799	1482	0.655278	5.33301e-06	0.000935112	ACBD3	52.137	82.922	53.731	73.148	53.974	87.853	1.7254	1.92388	1.73823	1.8701	1.74016	1.94867
ACBD4	152	146	143	164	161	161	8.88279e-05	0.99208	1	ACBD4	10.4	10.601	10.54	10.759	10.876	9.544	1.0569	1.0645	1.06221	1.07037	1.07467	1.02301
ACBD5	433	395	432	494	395	499	0.0850191	0.577748	0.990037	ACBD5	29.626	28.681	31.841	32.408	26.683	29.581	1.48609	1.47248	1.51642	1.52385	1.44221	1.48545
ACBD6	645	404	856	626	618	771	-0.317139	0.0989673	0.841257	ACBD6	44.132	29.335	63.092	41.068	41.747	45.705	1.65448	1.48194	1.8068	1.62395	1.63091	1.66936
ACBD7	7	3	6	11	10	5	-0.342698	0.675611	0.990037	ACBD7	0.479	0.218	0.442	0.722	0.676	0.296	0.169968	0.0856473	0.158965	0.236033	0.224274	0.112605
ASIC2	0	0	0	0	0	0	NA	NA	NA	ASIC2	0	0	0	0	0	0	0	0	0	0	0	0
ASIC1	259	181	228	203	258	236	-0.317493	0.0746641	0.744802	ASIC1	17.721	13.143	16.805	13.318	17.429	13.99	1.27233	1.15054	1.25054	1.15588	1.2655	1.1758
ASIC3	8	11	10	9	8	18	0.482202	0.461669	0.990037	ASIC3	0.547	0.799	0.737	0.59	0.54	1.067	0.18949	0.255031	0.2398	0.201397	0.187521	0.31534
ASIC5	0	0	0	0	0	0	NA	NA	NA	ASIC5	0	0	0	0	0	0	0	0	0	0	0	0
ACCS	14	25	19	23	18	30	0.56	0.231089	0.990037	ACCS	0.958	1.815	1.4	1.509	1.216	1.778	0.291813	0.449478	0.380211	0.399501	0.34557	0.443732
ACCSL	1	0	0	0	0	0	-1.00805	0.771447	0.990037	ACCSL	0.068	0	0	0	0	0	0.0285713	0	0	0	0	0
ACD	249	292	270	289	321	325	0.0623256	0.73275	0.990037	ACD	17.037	21.202	19.9	18.96	21.684	19.266	1.25616	1.34639	1.32015	1.30016	1.35572	1.30677
ACE	0	1	0	0	0	0	0.915507	0.732759	0.990037	ACE	0	0.073	0	0	0	0	0	0.0305997	0	0	0	0
ACE2	1	0	0	0	0	1	-0.0462645	1	1	ACE2	0.068	0	0	0	0	0.059	0.0285713	0	0	0	0	0.024896
ACER1	0	0	0	0	0	0	NA	NA	NA	ACER1	0	0	0	0	0	0	0	0	0	0	0	0
ACER2	67	44	80	46	43	72	-0.297908	0.366535	0.990037	ACER2	4.584	3.195	5.896	3.018	2.905	4.268	0.746945	0.622732	0.838597	0.60401	0.591621	0.721646
ACER3	208	160	190	248	186	209	0.0226719	0.907881	1	ACER3	14.232	11.618	14.004	16.27	12.565	12.39	1.18276	1.10099	1.17621	1.23729	1.13242	1.12678
ACHE	0	0	0	0	0	0	NA	NA	NA	ACHE	0	0	0	0	0	0	0	0	0	0	0	0
ACIN1	492	459	468	602	651	771	0.117856	0.501593	0.990037	ACIN1	33.663	33.328	34.494	39.494	43.977	45.705	1.53987	1.53565	1.55015	1.60739	1.65299	1.66936
ACLY	15226	10333	13652	10997	14991	14592	-0.34479	0.00608574	0.198521	ACLY	1041.78	750.288	1006.23	721.446	1012.68	865.017	3.01819	2.87581	3.00313	2.85881	3.0059	2.93753
ACMSD	0	0	0	0	0	0	NA	NA	NA	ACMSD	0	0	0	0	0	0	0	0	0	0	0	0
ACN9	538	487	564	574	483	564	-0.0149223	0.922327	1	ACN9	36.811	35.361	41.57	37.657	32.628	33.434	1.57762	1.56064	1.6291	1.58723	1.5267	1.53699
ACO1	1378	982	1170	1054	1213	1187	-0.270155	0.040045	0.573918	ACO1	94.284	71.304	86.235	69.147	81.941	70.366	1.97902	1.85916	1.94069	1.84601	1.91877	1.85349
ACO2	3013	3420	2386	2652	4148	4422	0.0911315	0.646534	0.990037	ACO2	206.153	248.329	175.861	173.982	280.207	262.137	2.31629	2.39677	2.24763	2.24299	2.44903	2.42018
ACOT11	72	52	66	76	80	70	-0.195383	0.480212	0.990037	ACOT11	4.926	3.776	4.865	4.986	5.404	4.15	0.772762	0.679064	0.768268	0.777137	0.806451	0.711807
ACOT12	0	1	0	0	0	0	0.915507	0.732759	0.990037	ACOT12	0	0.073	0	0	0	0	0	0.0305997	0	0	0	0
ACOT13	617	648	662	776	701	848	0.141681	0.321076	0.990037	ACOT13	42.216	47.052	48.793	50.909	47.354	50.27	1.63564	1.68171	1.69717	1.71524	1.68443	1.70986
ACOT2	228	215	240	314	315	317	0.048466	0.801143	0.990037	ACOT2	15.6	15.611	17.689	20.6	21.279	18.792	1.22011	1.2204	1.27159	1.33445	1.3479	1.29649
ACOT4	47	40	36	53	53	42	-0.0550124	0.870659	0.995431	ACOT4	3.216	2.904	2.653	3.477	3.58	2.49	0.624901	0.59151	0.56265	0.650987	0.660865	0.542825
ACOT6	0	1	0	1	0	0	1.88195	0.485022	0.990037	ACOT6	0	0.073	0	0.066	0	0	0	0.0305997	0	0.0277572	0	0
ACOT7	961	875	1031	950	1152	1093	-0.160914	0.258115	0.990037	ACOT7	65.753	63.534	75.99	62.324	77.82	64.793	1.82447	1.80979	1.88643	1.80157	1.89664	1.81818
ACOT8	560	661	409	587	732	583	0.0806243	0.69412	0.990037	ACOT8	38.316	47.996	30.146	38.509	49.448	34.56	1.59457	1.69016	1.4934	1.5967	1.70284	1.55096
ACOT9	883	915	857	1024	927	953	0.0736653	0.605083	0.990037	ACOT9	60.416	66.439	63.166	67.178	62.621	56.494	1.78828	1.82891	1.8073	1.83364	1.8036	1.75962
ACOX1	626	579	560	669	588	858	0.188089	0.195872	0.987502	ACOX1	42.832	42.042	41.275	43.889	39.721	50.862	1.64179	1.63389	1.62608	1.65214	1.60982	1.71485
ACOX2	0	0	0	0	0	0	NA	NA	NA	ACOX2	0	0	0	0	0	0	0	0	0	0	0	0
ACOX3	311	230	216	190	329	262	-0.366351	0.0767394	0.752218	ACOX3	21.279	16.7	15.92	12.465	22.225	15.531	1.3479	1.24797	1.2284	1.12921	1.36596	1.2183
ACOXL	0	0	0	0	0	0	NA	NA	NA	ACOXL	0	0	0	0	0	0	0	0	0	0	0	0
ACP1	2822	2881	2942	3284	2639	3442	0.141641	0.262478	0.990037	ACP1	193.085	209.192	216.842	215.443	178.271	204.043	2.28799	2.32262	2.33814	2.33534	2.25351	2.31184
ACP2	584	630	516	704	673	767	0.195929	0.191662	0.9819	ACP2	39.958	45.745	38.032	46.185	45.463	45.468	1.61234	1.66974	1.59142	1.6738	1.66711	1.66715
ACP5	2	2	0	2	0	1	1.33706	0.513726	0.990037	ACP5	0.137	0.145	0	0.131	0	0.059	0.0557605	0.0588055	0	0.0534626	0	0.024896
ACP6	322	335	394	401	301	505	0.220742	0.218307	0.990037	ACP6	22.032	24.325	29.04	26.307	20.333	29.937	1.36233	1.40355	1.4777	1.43627	1.32905	1.49048
ACPL2	222	190	228	370	254	288	0.201376	0.332462	0.990037	ACPL2	15.19	13.796	16.805	24.273	17.158	17.073	1.20925	1.17014	1.25054	1.40266	1.25907	1.25703
ACPP	1	0	0	4	1	1	1.24116	0.557297	0.990037	ACPP	0.068	0	0	0.262	0.068	0.059	0.0285713	0	0	0.101059	0.0285713	0.024896
ACPT	0	0	0	0	0	0	NA	NA	NA	ACPT	0	0	0	0	0	0	0	0	0	0	0	0
ACR	0	2	0	0	0	0	1.9894	0.488292	0.990037	ACR	0	0.145	0	0	0	0	0	0.0588055	0	0	0	0
ACRBP	1	1	7	7	3	14	0.847433	0.41602	0.990037	ACRBP	0.068	0.073	0.516	0.459	0.203	0.83	0.0285713	0.0305997	0.180699	0.164055	0.0802656	0.262451
ACRC	9	17	9	17	10	12	0.686186	0.260531	0.990037	ACRC	0.616	1.234	0.663	1.115	0.676	0.711	0.208441	0.349083	0.220892	0.32531	0.224274	0.23325
ACRV1	0	0	0	0	0	1	0.915507	0.842877	0.990037	ACRV1	0	0	0	0	0	0.059	0	0	0	0	0	0.024896
ACSBG1	0	0	0	1	0	1	1.72559	0.529325	0.990037	ACSBG1	0	0	0	0.066	0	0.059	0	0	0	0.0277572	0	0.024896
ACSBG2	0	0	0	0	0	0	NA	NA	NA	ACSBG2	0	0	0	0	0	0	0	0	0	0	0	0
ACSF2	113	103	113	150	150	158	0.0651336	0.77522	0.990037	ACSF2	7.732	7.479	8.329	9.841	10.133	9.366	0.941114	0.928345	0.969835	1.03507	1.04661	1.01561
ACSF3	197	215	242	181	184	181	-0.145319	0.513587	0.990037	ACSF3	13.479	15.611	17.837	11.874	12.43	10.73	1.16074	1.2204	1.27501	1.10971	1.12808	1.0693
ACSL1	299	266	276	259	292	259	-0.183685	0.304966	0.990037	ACSL1	20.458	19.314	20.343	16.991	19.725	15.354	1.33159	1.3078	1.32926	1.25506	1.31649	1.21362
ACSL3	1908	1583	1838	2403	1852	2566	0.158679	0.253899	0.990037	ACSL3	130.548	114.943	135.471	157.646	125.107	152.113	2.11908	2.06424	2.13504	2.20043	2.10074	2.18501
ACSL4	1119	712	940	983	854	1426	0.0237985	0.892487	0.998405	ACSL4	76.563	51.699	69.283	64.489	57.69	84.534	1.88965	1.7218	1.84685	1.81617	1.76856	1.93214
ACSL5	16	28	30	27	25	23	0.0922589	0.838009	0.990037	ACSL5	1.095	2.033	2.211	1.771	1.689	1.363	0.321184	0.481872	0.50664	0.442637	0.429591	0.373464
ACSL6	0	0	0	0	0	0	NA	NA	NA	ACSL6	0	0	0	0	0	0	0	0	0	0	0	0
ACSM1	0	0	0	0	0	0	NA	NA	NA	ACSM1	0	0	0	0	0	0	0	0	0	0	0	0
ACSM2A	0	0	0	0	0	0	NA	NA	NA	ACSM2A	0	0	0	0	0	0	0	0	0	0	0	0
ACSM2B	0	0	0	0	0	0	NA	NA	NA	ACSM2B	0	0	0	0	0	0	0	0	0	0	0	0
ACSM3	5	3	6	2	6	5	-0.829192	0.400036	0.990037	ACSM3	0.342	0.218	0.442	0.131	0.405	0.296	0.127753	0.0856473	0.158965	0.0534626	0.147676	0.112605
ACSM4	0	0	0	0	0	0	NA	NA	NA	ACSM4	0	0	0	0	0	0	0	0	0	0	0	0
ACSM5	0	0	0	0	0	0	NA	NA	NA	ACSM5	0	0	0	0	0	0	0	0	0	0	0	0
ACSS2	2	0	2	0	6	1	-3.26297	0.0733309	0.738214	ACSS2	0.137	0	0.147	0	0.405	0.059	0.0557605	0	0.0595634	0	0.147676	0.024896
ACSS3	0	0	0	0	0	0	NA	NA	NA	ACSS3	0	0	0	0	0	0	0	0	0	0	0	0
ACTA1	2	0	1	2	1	0	-1.06372	0.625698	0.990037	ACTA1	0.137	0	0.074	0.131	0.068	0	0.0557605	0	0.0310043	0.0534626	0.0285713	0
ACTA2	852	680	933	1097	927	844	-0.108124	0.512315	0.990037	ACTA2	58.295	49.375	68.767	71.967	62.621	50.033	1.77302	1.70222	1.84365	1.86313	1.8036	1.70785
ACTB	203499	154427	178055	178889	176235	167211	-0.199321	0.109664	0.870496	ACTB	13923.6	11213.1	13123.6	11735.8	11905.1	9912.31	4.14378	4.04976	4.11809	4.06955	4.07577	3.99622
ACTBL2	0	0	0	1	0	1	1.72559	0.529325	0.990037	ACTBL2	0	0	0	0.066	0	0.059	0	0	0	0.0277572	0	0.024896
ACTC1	339	404	204	317	279	391	0.410047	0.0496676	0.635135	ACTC1	23.195	29.335	15.036	20.796	18.847	23.179	1.38373	1.48194	1.2051	1.33838	1.29769	1.38344
ACTG1	134779	93029	94379	72197	123466	88663	-0.498696	0.00313123	0.130681	ACTG1	9221.74	6754.91	6956.25	4736.41	8340.43	5255.96	3.96486	3.82968	3.84244	3.67554	3.92124	3.72073
ACTG2	27	23	42	53	18	23	0.123011	0.79162	0.990037	ACTG2	1.847	1.67	3.096	3.477	1.216	1.363	0.454387	0.426511	0.61236	0.650987	0.34557	0.373464
ACTL10	42	28	34	39	20	44	0.148829	0.706165	0.990037	ACTL10	2.874	2.033	2.506	2.559	1.351	2.608	0.58816	0.481872	0.544812	0.551328	0.371253	0.557267
ACTL6A	1182	1021	641	826	929	1245	0.132385	0.504299	0.990037	ACTL6A	80.874	74.136	47.245	54.189	62.756	73.804	1.91315	1.87585	1.68345	1.74185	1.80452	1.87392
ACTL6B	0	0	0	0	0	0	NA	NA	NA	ACTL6B	0	0	0	0	0	0	0	0	0	0	0	0
ACTL7A	0	0	0	2	1	5	2.553	0.247275	0.990037	ACTL7A	0	0	0	0.131	0.068	0.296	0	0	0	0.0534626	0.0285713	0.112605
ACTL7B	0	0	0	0	0	0	NA	NA	NA	ACTL7B	0	0	0	0	0	0	0	0	0	0	0	0
ACTL8	7	11	2	7	5	8	0.883552	0.293976	0.990037	ACTL8	0.479	0.799	0.147	0.459	0.338	0.474	0.169968	0.255031	0.0595634	0.164055	0.126456	0.168497
ACTL9	0	0	1	0	3	0	-2.91468	0.229198	0.990037	ACTL9	0	0	0.074	0	0.203	0	0	0	0.0310043	0	0.0802656	0
ACTN1	4320	4526	3924	4692	3686	3733	0.0898627	0.578936	0.990037	ACTN1	295.58	328.637	289.22	307.814	248.998	221.293	2.47214	2.51804	2.46273	2.4897	2.39794	2.34693
ACTN2	0	0	0	0	0	0	NA	NA	NA	ACTN2	0	0	0	0	0	0	0	0	0	0	0	0
ACTN3	1	3	2	0	1	0	-0.333639	0.865858	0.995431	ACTN3	0.068	0.218	0.147	0	0.068	0	0.0285713	0.0856473	0.0595634	0	0.0285713	0
ACTN4	18912	16664	14460	16077	16320	16958	-0.0337579	0.808405	0.990037	ACTN4	1293.98	1209.99	1065.78	1054.71	1102.46	1005.27	3.11226	3.08314	3.02808	3.02355	3.04276	3.00272
ACTR10	926	809	1144	1019	918	1177	-0.0578232	0.709431	0.990037	ACTR10	63.358	58.742	84.319	66.85	62.013	69.773	1.8086	1.77628	1.93105	1.83155	1.79943	1.84987
ACTR1A	1083	1168	1019	1120	1058	1143	0.081829	0.577002	0.990037	ACTR1A	74.1	84.809	75.106	73.476	71.47	67.757	1.87564	1.93353	1.88142	1.87202	1.86016	1.83732
ACTR1B	550	518	456	580	593	698	0.114694	0.452481	0.990037	ACTR1B	37.632	37.612	33.61	38.05	40.059	41.378	1.58695	1.58672	1.5392	1.59162	1.61341	1.62714
ACTR2	4620	3681	4644	4003	3333	3828	-0.173288	0.274738	0.990037	ACTR2	316.106	267.28	342.288	262.612	225.152	226.925	2.5012	2.42859	2.53566	2.42097	2.3544	2.35779
ACTR3	3334	2795	3545	2959	2752	3195	-0.154811	0.28168	0.990037	ACTR3	228.116	202.947	261.286	194.122	185.904	189.4	2.36006	2.30952	2.41878	2.29031	2.27162	2.27967
ACTR3B	95	137	90	111	141	194	0.384711	0.139755	0.922618	ACTR3B	6.5	9.948	6.633	7.282	9.525	11.5	0.875061	1.03933	0.882695	0.918135	1.02222	1.09691
ACTR3BP2	0	0	1	0	2	0	-2.50437	0.324492	0.990037	ACTR3BP2	0	0	0.074	0	0.135	0	0	0	0.0310043	0	0.0549959	0
ACTR3C	21	20	17	16	12	23	0.195273	0.701508	0.990037	ACTR3C	1.437	1.452	1.253	1.05	0.811	1.363	0.386856	0.38952	0.352761	0.311754	0.257918	0.373464
ACTR5	275	196	232	245	231	254	-0.139312	0.431204	0.990037	ACTR5	18.816	14.232	17.1	16.073	15.605	15.057	1.29702	1.18276	1.25768	1.23231	1.22024	1.20566
ACTR6	412	300	356	467	387	528	0.0961087	0.572873	0.990037	ACTR6	28.19	21.783	26.239	30.637	26.143	31.3	1.46523	1.35761	1.43519	1.5002	1.43366	1.5092
ACTR8	731	584	663	668	594	752	-0.0412085	0.776071	0.990037	ACTR8	50.016	42.405	48.867	43.823	40.126	44.579	1.70771	1.63754	1.69781	1.6515	1.61412	1.65876
ACTRT1	0	1	0	0	0	0	0.915507	0.732759	0.990037	ACTRT1	0	0.073	0	0	0	0	0	0.0305997	0	0	0	0
ACTRT2	0	1	0	0	1	0	-0.0462634	1	1	ACTRT2	0	0.073	0	0	0.068	0	0	0.0305997	0	0	0.0285713	0
ACVR1	391	315	346	369	414	378	-0.165371	0.297721	0.990037	ACVR1	26.753	22.872	25.502	24.208	27.967	22.408	1.44331	1.37789	1.42328	1.40154	1.4619	1.36936
ACVR1B	255	168	301	195	200	207	-0.463678	0.0244661	0.45337	ACVR1B	17.447	12.199	22.185	12.793	13.51	12.271	1.26593	1.12054	1.36521	1.13966	1.16167	1.1229
ACVR1C	1	0	2	0	0	0	-2.50871	0.323383	0.990037	ACVR1C	0.068	0	0.147	0	0	0	0.0285713	0	0.0595634	0	0	0
ACVR2A	138	110	128	233	115	196	0.428439	0.0732666	0.738214	ACVR2A	9.442	7.987	9.434	15.286	7.769	11.619	1.01878	0.953615	1.01845	1.21181	0.94295	1.10102
ACVR2B	161	109	147	96	175	178	-0.396522	0.0936276	0.822572	ACVR2B	11.016	7.915	10.835	6.298	11.822	10.552	1.07976	0.950121	1.07317	0.863204	1.10796	1.06266
ACVRL1	0	0	0	1	0	0	0.915507	0.801473	0.990037	ACVRL1	0	0	0	0.066	0	0	0	0	0	0.0277572	0	0
ACY1	376	395	329	392	464	477	0.0657188	0.70593	0.990037	ACY1	25.726	28.681	24.249	25.717	31.344	28.277	1.42693	1.47248	1.40224	1.42679	1.50979	1.46653
ACY3	0	0	0	0	0	0	NA	NA	NA	ACY3	0	0	0	0	0	0	0	0	0	0	0	0
ACYP1	351	277	245	357	315	341	0.0503741	0.77458	0.990037	ACYP1	24.016	20.113	18.058	23.421	21.279	20.215	1.39822	1.32455	1.28008	1.38776	1.3479	1.32664
ACYP2	96	105	93	151	120	132	0.273616	0.243857	0.990037	ACYP2	6.568	7.624	6.855	9.906	8.106	7.825	0.878981	0.935709	0.895146	1.03767	0.959328	0.945715
ADA	103	70	87	70	109	77	-0.506695	0.0466782	0.617932	ADA	7.047	5.083	6.412	4.592	7.363	4.565	0.905634	0.784118	0.869935	0.747567	0.922362	0.745465
ADAD1	0	0	0	0	0	0	NA	NA	NA	ADAD1	0	0	0	0	0	0	0	0	0	0	0	0
ADAD2	0	0	0	0	0	0	NA	NA	NA	ADAD2	0	0	0	0	0	0	0	0	0	0	0	0
ADAL	265	275	262	260	246	329	0.111837	0.528474	0.990037	ADAL	18.132	19.968	19.311	17.057	16.618	19.503	1.28176	1.32156	1.30773	1.25665	1.24596	1.31182
ADAM1A	60	33	43	51	42	39	-0.286375	0.403082	0.990037	ADAM1A	4.105	2.396	3.169	3.346	2.837	2.312	0.707996	0.530968	0.620032	0.63809	0.583992	0.52009
ADAM10	1228	1046	928	1289	1018	1182	0.104245	0.468688	0.990037	ADAM10	84.021	75.951	68.399	84.563	68.768	70.069	1.92953	1.88621	1.84135	1.93229	1.84366	1.85168
ADAM11	34	16	20	30	44	63	0.0579356	0.895548	0.998839	ADAM11	2.326	1.162	1.474	1.968	2.972	3.735	0.521922	0.334856	0.3934	0.472464	0.599009	0.67532
ADAM12	639	493	467	576	467	544	-0.00543432	0.973585	1	ADAM12	43.721	35.797	34.42	37.788	31.547	32.248	1.65051	1.56581	1.54925	1.5887	1.51251	1.52177
ADAM15	3776	3103	3782	3935	3885	4558	-0.0433502	0.72478	0.990037	ADAM15	258.358	225.311	278.754	258.151	262.441	270.199	2.4139	2.35471	2.44678	2.41355	2.42068	2.43329
ADAM17	360	306	345	393	304	400	0.0675723	0.678462	0.990037	ADAM17	24.632	22.219	25.428	25.782	20.536	23.712	1.40878	1.36584	1.42206	1.42784	1.33317	1.39291
ADAM18	0	0	0	0	0	0	NA	NA	NA	ADAM18	0	0	0	0	0	0	0	0	0	0	0	0
ADAM19	203	181	186	221	166	189	0.0456809	0.817963	0.990037	ADAM19	13.89	13.143	13.709	14.498	11.214	11.204	1.17289	1.15054	1.16758	1.19028	1.08686	1.0865
ADAM2	0	0	0	0	0	0	NA	NA	NA	ADAM2	0	0	0	0	0	0	0	0	0	0	0	0
ADAM20	0	0	0	0	0	1	0.915507	0.842877	0.990037	ADAM20	0	0	0	0	0	0.059	0	0	0	0	0	0.024896
ADAM21	0	0	0	0	0	0	NA	NA	NA	ADAM21	0	0	0	0	0	0	0	0	0	0	0	0
ADAM21P1	6	6	1	2	5	2	-0.231155	0.838625	0.990037	ADAM21P1	0.411	0.436	0.074	0.131	0.338	0.119	0.149527	0.157154	0.0310043	0.0534626	0.126456	0.0488301
ADAM22	180	131	191	133	129	179	-0.232134	0.303869	0.990037	ADAM22	12.316	9.512	14.078	8.725	8.714	10.611	1.12437	1.02169	1.17834	0.98789	0.987398	1.06487
ADAM23	314	250	312	304	254	315	-0.072351	0.678643	0.990037	ADAM23	21.484	18.153	22.996	19.944	17.158	18.673	1.35187	1.28224	1.38014	1.32106	1.25907	1.29387
ADAM28	0	0	0	0	0	0	NA	NA	NA	ADAM28	0	0	0	0	0	0	0	0	0	0	0	0
ADAM29	0	0	0	0	0	0	NA	NA	NA	ADAM29	0	0	0	0	0	0	0	0	0	0	0	0
ADAM30	0	0	0	0	0	0	NA	NA	NA	ADAM30	0	0	0	0	0	0	0	0	0	0	0	0
ADAM32	2	6	5	2	2	2	0.152224	0.89503	0.998723	ADAM32	0.137	0.436	0.369	0.131	0.135	0.119	0.0557605	0.157154	0.136403	0.0534626	0.0549959	0.0488301
ADAM33	7	6	5	4	17	13	-0.404271	0.603204	0.990037	ADAM33	0.479	0.436	0.369	0.262	1.148	0.771	0.169968	0.157154	0.136403	0.101059	0.332034	0.248219
ADAM6	0	0	2	1	2	0	-1.96578	0.419069	0.990037	ADAM6	0	0	0.147	0.066	0.135	0	0	0	0.0595634	0.0277572	0.0549959	0
ADAM7	0	0	0	0	1	0	-1.00805	0.756382	0.990037	ADAM7	0	0	0	0	0.068	0	0	0	0	0	0.0285713	0
ADAM8	0	0	2	5	0	0	1.19474	0.6173	0.990037	ADAM8	0	0	0.147	0.328	0	0	0	0	0.0595634	0.123198	0	0
ADAM9	2965	2159	2581	3058	2375	2549	-0.0791207	0.582873	0.990037	ADAM9	202.869	156.767	190.234	200.617	160.437	151.105	2.30935	2.19802	2.28157	2.30453	2.208	2.18214
ADAMDEC1	0	0	0	0	2	0	-1.90004	0.518418	0.990037	ADAMDEC1	0	0	0	0	0.135	0	0	0	0	0	0.0549959	0
ADAMTS1	551	350	527	430	479	526	-0.315274	0.0424742	0.592207	ADAMTS1	37.7	25.414	38.843	28.21	32.358	31.181	1.58771	1.42183	1.60035	1.46553	1.5232	1.5076
ADAMTS10	163	93	140	128	200	198	-0.339029	0.158559	0.944405	ADAMTS10	11.153	6.753	10.319	8.397	13.51	11.737	1.08468	0.88947	1.05381	0.972989	1.16167	1.10507
ADAMTS12	0	0	0	0	0	0	NA	NA	NA	ADAMTS12	0	0	0	0	0	0	0	0	0	0	0	0
ADAMTS13	7	3	1	5	10	8	-0.236966	0.802378	0.990037	ADAMTS13	0.479	0.218	0.074	0.328	0.676	0.474	0.169968	0.0856473	0.0310043	0.123198	0.224274	0.168497
ADAMTS14	0	0	2	2	0	1	0.433209	0.861468	0.994813	ADAMTS14	0	0	0.147	0.131	0	0.059	0	0	0.0595634	0.0534626	0	0.024896
ADAMTS15	161	74	87	76	51	65	-0.500031	0.146191	0.928339	ADAMTS15	11.016	5.373	6.412	4.986	3.445	3.853	1.07976	0.804344	0.869935	0.777137	0.647872	0.68601
ADAMTS16	35	24	23	23	7	7	-0.261677	0.669477	0.990037	ADAMTS16	2.395	1.743	1.695	1.509	0.473	0.415	0.53084	0.438226	0.430559	0.399501	0.168203	0.150756
ADAMTS17	0	0	0	0	0	0	NA	NA	NA	ADAMTS17	0	0	0	0	0	0	0	0	0	0	0	0
ADAMTS18	0	0	0	0	0	0	NA	NA	NA	ADAMTS18	0	0	0	0	0	0	0	0	0	0	0	0
ADAMTS19	0	0	0	0	0	0	NA	NA	NA	ADAMTS19	0	0	0	0	0	0	0	0	0	0	0	0
ADAMTS2	0	0	0	0	0	1	0.915507	0.842877	0.990037	ADAMTS2	0	0	0	0	0	0.059	0	0	0	0	0	0.024896
ADAMTS20	0	0	0	0	0	0	NA	NA	NA	ADAMTS20	0	0	0	0	0	0	0	0	0	0	0	0
ADAMTS3	51	38	46	46	44	52	-0.107606	0.739305	0.990037	ADAMTS3	3.489	2.759	3.39	3.018	2.972	3.083	0.65215	0.575072	0.642465	0.60401	0.599009	0.610979
ADAMTS4	7	2	1	0	4	3	-1.29158	0.34246	0.990037	ADAMTS4	0.479	0.145	0.074	0	0.27	0.178	0.169968	0.0588055	0.0310043	0	0.103804	0.0711453
ADAMTS5	18	57	39	56	32	79	1.04361	0.00435341	0.160482	ADAMTS5	1.232	4.139	2.875	3.674	2.162	4.683	0.348694	0.710879	0.588272	0.669689	0.499962	0.754578
ADAMTS6	2167	1876	2660	2403	2190	2730	-0.0680592	0.641406	0.990037	ADAMTS6	148.269	136.218	196.057	157.646	147.94	161.835	2.17397	2.13741	2.29459	2.20043	2.17301	2.21175
ADAMTS7	24	23	22	22	26	17	-0.246969	0.590519	0.990037	ADAMTS7	1.642	1.67	1.622	1.443	1.756	1.008	0.421933	0.426511	0.418633	0.387923	0.440279	0.302764
ADAMTS8	325	254	456	420	510	468	-0.256824	0.218091	0.990037	ADAMTS8	22.237	18.443	33.61	27.554	34.452	27.743	1.36618	1.28876	1.5392	1.45567	1.54964	1.45853
ADAMTS9	0	0	0	0	0	0	NA	NA	NA	ADAMTS9	0	0	0	0	0	0	0	0	0	0	0	0
ADAMTSL1	5	6	8	5	16	5	-0.897976	0.263628	0.990037	ADAMTSL1	0.342	0.436	0.59	0.328	1.081	0.296	0.127753	0.157154	0.201397	0.123198	0.318272	0.112605
ADAMTSL2	0	1	2	2	0	0	0.526963	0.829765	0.990037	ADAMTSL2	0	0.073	0.147	0.131	0	0	0	0.0305997	0.0595634	0.0534626	0	0
ADAMTSL3	30	26	39	39	21	36	0.102183	0.800524	0.990037	ADAMTSL3	2.053	1.888	2.875	2.559	1.419	2.134	0.484727	0.460597	0.588272	0.551328	0.383636	0.496099
ADAMTSL4	32	18	14	14	32	22	-0.568516	0.245841	0.990037	ADAMTSL4	2.189	1.307	1.032	0.918	2.162	1.304	0.503655	0.363048	0.307924	0.282849	0.499962	0.362482
ADAMTSL5	85	51	65	60	66	78	-0.249835	0.375807	0.990037	ADAMTSL5	5.816	3.703	4.791	3.936	4.458	4.624	0.83353	0.672375	0.762754	0.693375	0.737034	0.750045
ADAP1	22	23	7	10	19	20	0.131351	0.820802	0.990037	ADAP1	1.505	1.67	0.516	0.656	1.283	1.186	0.398808	0.426511	0.180699	0.21906	0.358506	0.33965
ADAP2	81	152	61	144	155	233	0.776006	0.00892381	0.255703	ADAP2	5.542	11.037	4.496	9.447	10.471	13.812	0.815711	1.08052	0.740047	1.01899	1.0596	1.17061
ADAR	5294	4026	5765	5156	5347	4702	-0.293713	0.0253143	0.461665	ADAR	362.222	292.331	424.912	338.254	361.203	278.736	2.56017	2.46736	2.62932	2.53052	2.55895	2.44675
ADARB1	837	672	1057	1050	1024	1107	-0.118603	0.47715	0.990037	ADARB1	57.269	48.794	77.907	68.884	69.174	65.623	1.76544	1.69718	1.89712	1.84438	1.84618	1.82362
ADARB2	0	0	0	0	0	0	NA	NA	NA	ADARB2	0	0	0	0	0	0	0	0	0	0	0	0
ADAT1	489	360	404	472	470	507	-0.0821098	0.590539	0.990037	ADAT1	33.458	26.14	29.777	30.965	31.75	30.055	1.53729	1.43361	1.48823	1.50467	1.51521	1.49213
ADAT2	136	105	134	139	133	130	-0.161661	0.452959	0.990037	ADAT2	9.305	7.624	9.877	9.119	8.984	7.706	1.01305	0.935709	1.03651	1.00514	0.999305	0.939819
ADAT3	14	13	6	21	33	29	0.178683	0.757691	0.990037	ADAT3	0.958	0.944	0.442	1.378	2.229	1.719	0.291813	0.288696	0.158965	0.376212	0.509068	0.434409
ADC	0	0	1	0	0	0	-1.00805	0.738956	0.990037	ADC	0	0	0.074	0	0	0	0	0	0.0310043	0	0	0
ADCK1	105	90	54	77	116	115	-0.0050194	0.986137	1	ADCK1	7.184	6.535	3.98	5.052	7.836	6.817	0.912966	0.877083	0.697229	0.781899	0.946256	0.89304
ADCK2	172	154	167	107	186	161	-0.353652	0.122956	0.893784	ADCK2	11.768	11.182	12.309	7.02	12.565	9.544	1.10612	1.08572	1.12415	0.904174	1.13242	1.02301
ADCK3	739	732	570	659	661	793	0.111036	0.482572	0.990037	ADCK3	50.563	53.151	42.012	43.233	44.652	47.009	1.71234	1.73361	1.63359	1.64575	1.65946	1.68132
ADCK4	266	245	204	234	248	294	0.0617884	0.737188	0.990037	ADCK4	18.2	17.79	15.036	15.351	16.753	17.428	1.2833	1.27393	1.2051	1.21354	1.24927	1.26548
ADCK5	39	36	23	37	42	45	0.137252	0.713162	0.990037	ADCK5	2.668	2.614	1.695	2.427	2.837	2.668	0.564429	0.557988	0.430559	0.534914	0.583992	0.564429
ADCY1	1	1	3	1	2	3	-0.362304	0.811347	0.990037	ADCY1	0.068	0.073	0.221	0.066	0.135	0.178	0.0285713	0.0305997	0.0867157	0.0277572	0.0549959	0.0711453
ADCY10	1	0	0	0	0	2	0.72442	0.804235	0.990037	ADCY10	0.068	0	0	0	0	0.119	0.0285713	0	0	0	0	0.0488301
ADCY2	0	0	1	0	1	0	-1.92878	0.477512	0.990037	ADCY2	0	0	0.074	0	0.068	0	0	0	0.0310043	0	0.0285713	0
ADCY3	813	532	810	753	814	768	-0.309339	0.0298318	0.502692	ADCY3	55.626	38.629	59.701	49.4	54.988	45.527	1.75302	1.59801	1.7832	1.70243	1.74809	1.66771
ADCY4	0	0	0	1	0	0	0.915507	0.801473	0.990037	ADCY4	0	0	0	0.066	0	0	0	0	0	0.0277572	0	0
ADCY5	0	0	0	1	0	0	0.915507	0.801473	0.990037	ADCY5	0	0	0	0.066	0	0	0	0	0	0.0277572	0	0
ADCY6	537	493	470	559	563	642	0.0573099	0.695814	0.990037	ADCY6	36.742	35.797	34.642	36.673	38.032	38.058	1.57682	1.56581	1.55196	1.57603	1.59142	1.59171
ADCY7	493	357	418	308	402	468	-0.262163	0.143755	0.923936	ADCY7	33.732	25.922	30.809	20.206	27.156	27.743	1.54073	1.43011	1.50255	1.32646	1.44957	1.45853
ADCY8	0	1	1	0	0	3	1.80076	0.47785	0.990037	ADCY8	0	0.073	0.074	0	0	0.178	0	0.0305997	0.0310043	0	0	0.0711453
ADCY9	819	963	828	1181	731	1063	0.383164	0.00844655	0.247513	ADCY9	56.037	69.924	61.028	77.478	49.381	63.015	1.75616	1.85079	1.79259	1.89475	1.70227	1.80628
ADCYAP1	0	0	0	0	0	0	NA	NA	NA	ADCYAP1	0	0	0	0	0	0	0	0	0	0	0	0
ADCYAP1R1	0	0	0	0	0	0	NA	NA	NA	ADCYAP1R1	0	0	0	0	0	0	0	0	0	0	0	0
ADD1	1813	1493	1918	1757	1698	1756	-0.168604	0.203491	0.990037	ADD1	124.048	108.408	141.367	115.266	114.704	104.096	2.09708	2.03905	2.15341	2.06545	2.06335	2.02159
ADD2	10	5	3	10	10	17	0.396038	0.596016	0.990037	ADD2	0.684	0.363	0.221	0.656	0.676	1.008	0.226342	0.134496	0.0867157	0.21906	0.224274	0.302764
ADD3	152	160	139	143	150	169	0.0565971	0.787796	0.990037	ADD3	10.4	11.618	10.245	9.381	10.133	10.018	1.0569	1.10099	1.05096	1.01624	1.04661	1.0421
ADH1A	1	0	1	0	0	0	-1.90673	0.483678	0.990037	ADH1A	0.068	0	0.074	0	0	0	0.0285713	0	0.0310043	0	0	0
ADH1B	0	0	0	0	0	0	NA	NA	NA	ADH1B	0	0	0	0	0	0	0	0	0	0	0	0
ADH1C	0	0	0	0	0	0	NA	NA	NA	ADH1C	0	0	0	0	0	0	0	0	0	0	0	0
ADH4	0	0	0	0	0	0	NA	NA	NA	ADH4	0	0	0	0	0	0	0	0	0	0	0	0
ADH5	4109	3694	3388	4088	4265	4470	0.0119771	0.92485	1	ADH5	281.143	268.224	249.714	268.189	288.111	264.983	2.45047	2.43011	2.39918	2.43006	2.46106	2.42485
ADH6	1	0	0	0	0	0	-1.00805	0.771447	0.990037	ADH6	0.068	0	0	0	0	0	0.0285713	0	0	0	0	0
ADH7	0	0	0	0	0	0	NA	NA	NA	ADH7	0	0	0	0	0	0	0	0	0	0	0	0
ADHFE1	1	1	0	1	2	5	1.1233	0.515931	0.990037	ADHFE1	0.068	0.073	0	0.066	0.135	0.296	0.0285713	0.0305997	0	0.0277572	0.0549959	0.112605
ADI1	841	830	932	1097	1065	1441	0.174308	0.283915	0.990037	ADI1	57.542	60.267	68.694	71.967	71.943	85.423	1.76747	1.78723	1.8432	1.86313	1.86298	1.93663
ADIG	0	0	0	0	0	0	NA	NA	NA	ADIG	0	0	0	0	0	0	0	0	0	0	0	0
ADIPOQ	0	0	0	0	0	0	NA	NA	NA	ADIPOQ	0	0	0	0	0	0	0	0	0	0	0	0
ADIPOR1	1849	1911	1606	2101	1883	2163	0.165577	0.197242	0.990037	ADIPOR1	126.511	138.759	118.371	137.834	127.201	128.223	2.10555	2.14538	2.0769	2.1425	2.10789	2.11134
ADIPOR2	858	739	856	937	907	1049	-0.004002	0.976314	1	ADIPOR2	58.705	53.659	63.092	61.471	61.27	62.185	1.77601	1.73766	1.8068	1.79568	1.79428	1.80061
ADK	504	392	436	221	495	377	-0.562517	0.0108029	0.284713	ADK	34.484	28.463	32.136	14.498	33.438	22.349	1.55003	1.46928	1.5203	1.19028	1.53704	1.36827
ADM	300	630	231	877	313	989	1.5026	1.7546e-19	1.1949e-15	ADM	20.526	45.745	17.026	57.535	21.144	58.628	1.33296	1.66974	1.2559	1.76742	1.34526	1.77545
ADM2	0	1	1	0	1	0	-0.964255	0.756434	0.990037	ADM2	0	0.073	0.074	0	0.068	0	0	0.0305997	0.0310043	0	0.0285713	0
ADNP	709	482	744	619	636	683	-0.289008	0.0523498	0.64556	ADNP	48.511	34.998	54.837	40.609	42.963	40.488	1.6947	1.55628	1.74692	1.61919	1.64309	1.61792
ADNP2	564	346	476	511	352	439	-0.157012	0.408018	0.990037	ADNP2	38.59	25.123	35.084	33.524	23.778	26.024	1.59759	1.41702	1.55731	1.53812	1.39407	1.43175
ADO	290	242	284	379	265	267	0.0302862	0.876105	0.995535	ADO	19.842	17.572	20.932	24.864	17.901	15.828	1.31894	1.26886	1.34108	1.4127	1.27648	1.22603
ADORA1	4	2	3	1	1	3	-0.466777	0.731823	0.990037	ADORA1	0.274	0.145	0.221	0.066	0.068	0.178	0.105169	0.0588055	0.0867157	0.0277572	0.0285713	0.0711453
ADORA2A	7	9	8	2	7	4	-0.549043	0.531801	0.990037	ADORA2A	0.479	0.653	0.59	0.131	0.473	0.237	0.169968	0.218273	0.201397	0.0534626	0.168203	0.0923697
ADORA2B	239	225	276	316	288	364	0.103764	0.571359	0.990037	ADORA2B	16.353	16.337	20.343	20.731	19.455	21.578	1.23937	1.23897	1.32926	1.33708	1.3108	1.35369
ADORA3	0	0	0	0	0	0	NA	NA	NA	ADORA3	0	0	0	0	0	0	0	0	0	0	0	0
ADPGK	421	457	332	564	484	570	0.313582	0.0594466	0.675277	ADPGK	28.805	33.183	24.47	37.001	32.695	33.79	1.47429	1.53381	1.40603	1.5798	1.52757	1.54145
ADPRH	1	2	3	5	5	2	-0.0632566	0.958663	1	ADPRH	0.068	0.145	0.221	0.328	0.338	0.119	0.0285713	0.0588055	0.0867157	0.123198	0.126456	0.0488301
ADPRHL1	77	71	48	87	97	123	0.278746	0.340005	0.990037	ADPRHL1	5.268	5.155	3.538	5.708	6.553	7.291	0.797129	0.789228	0.656864	0.826593	0.878119	0.918607
ADPRHL2	438	428	384	387	433	573	0.0938275	0.579896	0.990037	ADPRHL2	29.968	31.077	28.303	25.389	29.25	33.968	1.49091	1.50619	1.46691	1.42142	1.48073	1.54367
ADRA1A	0	0	0	0	0	0	NA	NA	NA	ADRA1A	0	0	0	0	0	0	0	0	0	0	0	0
ADRA1B	8	6	2	9	4	18	1.16164	0.156575	0.941511	ADRA1B	0.547	0.436	0.147	0.59	0.27	1.067	0.18949	0.157154	0.0595634	0.201397	0.103804	0.31534
ADRA1D	0	0	0	1	0	0	0.915507	0.801473	0.990037	ADRA1D	0	0	0	0.066	0	0	0	0	0	0.0277572	0	0
ADRA2A	181	109	185	170	233	232	-0.308058	0.172957	0.959037	ADRA2A	12.384	7.915	13.636	11.153	15.74	13.753	1.12659	0.950121	1.16542	1.08468	1.22376	1.16888
ADRA2B	0	3	0	0	0	0	2.57557	0.337208	0.990037	ADRA2B	0	0.218	0	0	0	0	0	0.0856473	0	0	0	0
ADRA2C	2	6	1	12	15	43	1.63362	0.0552362	0.659515	ADRA2C	0.137	0.436	0.074	0.787	1.013	2.549	0.0557605	0.157154	0.0310043	0.252125	0.303844	0.550106
ADRB1	0	0	0	0	0	0	NA	NA	NA	ADRB1	0	0	0	0	0	0	0	0	0	0	0	0
ADRB2	37	56	33	57	58	46	0.280258	0.423837	0.990037	ADRB2	2.532	4.066	2.432	3.739	3.918	2.727	0.548021	0.704665	0.535547	0.675687	0.691789	0.571359
ADRBK1	406	355	406	455	332	458	0.0924676	0.572024	0.990037	ADRBK1	27.779	25.777	29.924	29.85	22.427	27.15	1.45908	1.42776	1.4903	1.48926	1.36972	1.44948
ADRBK2	32	14	22	15	33	21	-0.852834	0.0627638	0.696933	ADRBK2	2.189	1.017	1.622	0.984	2.229	1.245	0.503655	0.304706	0.418633	0.297542	0.509068	0.351216
ADRM1	3320	3191	3328	3403	4093	3970	-0.0753834	0.580295	0.990037	ADRM1	227.158	231.701	245.292	223.25	276.492	235.343	2.35824	2.3668	2.39145	2.35073	2.44325	2.37354
ADSL	3294	3097	3040	2878	3001	3061	-0.0828952	0.556187	0.990037	ADSL	225.379	224.876	224.065	188.808	202.725	181.457	2.35484	2.35387	2.35231	2.27831	2.30904	2.26116
ADSS	601	463	499	505	640	563	-0.232316	0.125932	0.897936	ADSS	41.121	33.619	36.779	33.13	43.234	33.375	1.6245	1.53931	1.57725	1.53314	1.64576	1.53624
ADSSL1	3	8	8	12	12	10	0.31975	0.665916	0.990037	ADSSL1	0.205	0.581	0.59	0.787	0.811	0.593	0.080987	0.198932	0.201397	0.252125	0.257918	0.202216
AEBP1	1	0	3	0	0	0	-2.93235	0.225381	0.990037	AEBP1	0.068	0	0.221	0	0	0	0.0285713	0	0.0867157	0	0	0
AEBP2	1181	1137	1107	1336	1180	1473	0.132496	0.291405	0.990037	AEBP2	80.805	82.558	81.592	87.647	79.712	87.32	1.91278	1.92199	1.91694	1.94766	1.90694	1.94606
AEN	504	488	399	440	515	548	0.0173817	0.917136	1	AEN	34.484	35.434	29.409	28.866	34.79	32.486	1.55003	1.56151	1.483	1.47518	1.55376	1.52486
AES	5121	3238	4851	5118	4259	5522	-0.107644	0.467247	0.990037	AES	350.385	235.114	357.545	335.761	287.706	327.345	2.54578	2.37312	2.55454	2.52732	2.46046	2.51633
AFAP1	1157	734	1126	1257	1133	961	-0.270469	0.0974541	0.837911	AFAP1	79.163	53.296	82.992	82.464	76.537	56.968	1.90397	1.73477	1.92424	1.9215	1.88951	1.76319
AFAP1L1	56	61	53	43	27	43	0.090887	0.808677	0.990037	AFAP1L1	3.832	4.429	3.906	2.821	1.824	2.549	0.684127	0.73472	0.690728	0.582177	0.450865	0.550106
AFAP1L2	0	0	0	1	0	0	0.915507	0.801473	0.990037	AFAP1L2	0	0	0	0.066	0	0	0	0	0	0.0277572	0	0
AFF1	1190	1025	1022	1266	901	1073	0.0690914	0.655347	0.990037	AFF1	81.421	74.426	75.327	83.055	60.865	63.608	1.91604	1.87752	1.88268	1.92456	1.79145	1.81029
AFF2	0	0	0	0	0	0	NA	NA	NA	AFF2	0	0	0	0	0	0	0	0	0	0	0	0
AFF3	85	44	84	44	90	85	-0.652531	0.0271217	0.476484	AFF3	5.816	3.195	6.191	2.887	6.08	5.039	0.83353	0.622732	0.856789	0.589615	0.850033	0.780965
AFF4	1276	953	1222	1318	1027	1260	-0.0550366	0.703678	0.990037	AFF4	87.305	69.198	90.068	86.466	69.376	74.693	1.94599	1.84632	1.95937	1.94184	1.84742	1.87906
AFG3L2	910	767	934	997	980	1008	-0.0840832	0.535489	0.990037	AFG3L2	62.263	55.692	68.841	65.407	66.201	59.754	1.80115	1.75352	1.84411	1.82221	1.82738	1.78357
AFM	0	0	0	0	0	0	NA	NA	NA	AFM	0	0	0	0	0	0	0	0	0	0	0	0
AFMID	22	18	14	20	24	15	-0.211502	0.673111	0.990037	AFMID	1.505	1.307	1.032	1.312	1.621	0.889	0.398808	0.363048	0.307924	0.363988	0.418467	0.276232
AFP	1	0	0	0	1	0	-1.87768	0.491837	0.990037	AFP	0.068	0	0	0	0.068	0	0.0285713	0	0	0	0.0285713	0
AFTPH	282	303	348	279	263	312	-0.0435599	0.821531	0.990037	AFTPH	19.295	22.001	25.65	18.303	17.766	18.495	1.30739	1.36175	1.4257	1.28562	1.27337	1.28992
AGA	263	229	292	285	244	335	0.024654	0.89017	0.998036	AGA	17.995	16.628	21.522	18.697	16.483	19.859	1.27864	1.2462	1.35261	1.2944	1.24262	1.31929
AGAP1	604	453	527	558	420	525	-0.0621338	0.712297	0.990037	AGAP1	41.326	32.893	38.843	36.607	28.372	31.122	1.62661	1.53011	1.60035	1.57527	1.46793	1.5068
AGAP11	0	0	0	0	0	0	NA	NA	NA	AGAP11	0	0	0	0	0	0	0	0	0	0	0	0
AGAP2	12	8	5	5	8	17	0.200756	0.785015	0.990037	AGAP2	0.821	0.581	0.369	0.328	0.54	1.008	0.26031	0.198932	0.136403	0.123198	0.187521	0.302764
AGAP3	1035	643	666	853	1008	1157	-0.0950089	0.599068	0.990037	AGAP3	70.816	46.689	49.088	55.96	68.093	68.587	1.85622	1.67842	1.69973	1.75557	1.83943	1.84253
AGAP5	31	34	34	37	39	48	0.135949	0.706372	0.990037	AGAP5	2.121	2.469	2.506	2.427	2.635	2.845	0.494294	0.540204	0.544812	0.534914	0.560504	0.584896
AGAP6	77	47	50	74	58	76	0.031628	0.91368	1	AGAP6	5.268	3.413	3.685	4.855	3.918	4.505	0.797129	0.644734	0.67071	0.767527	0.691789	0.740757
AGAP7	26	14	21	28	23	24	-0.149546	0.743206	0.990037	AGAP7	1.779	1.017	1.548	1.837	1.554	1.423	0.443889	0.304706	0.406199	0.452859	0.407221	0.384353
AGBL1	89	67	104	134	94	181	0.32023	0.249237	0.990037	AGBL1	6.089	4.865	7.665	8.791	6.35	10.73	0.850585	0.768268	0.937769	0.990827	0.866287	1.0693
AGBL2	1	0	2	0	0	6	0.810197	0.691701	0.990037	AGBL2	0.068	0	0.147	0	0	0.356	0.0285713	0	0.0595634	0	0	0.13226
AGBL3	0	5	2	0	0	5	2.27101	0.214435	0.990037	AGBL3	0	0.363	0.147	0	0	0.296	0	0.134496	0.0595634	0	0	0.112605
AGBL4	0	0	0	0	2	1	-0.938616	0.741423	0.990037	AGBL4	0	0	0	0	0.135	0.059	0	0	0	0	0.0549959	0.024896
AGBL5	147	144	119	130	139	159	0.0547528	0.800721	0.990037	AGBL5	10.058	10.456	8.771	8.529	9.39	9.426	1.04368	1.05903	0.989939	0.979047	1.01662	1.01812
AGER	10	8	4	5	5	7	0.054073	0.947982	1	AGER	0.684	0.581	0.295	0.328	0.338	0.415	0.226342	0.198932	0.11227	0.123198	0.126456	0.150756
AGFG1	3	9	6	5	1	6	0.971174	0.324551	0.990037	AGFG1	0.205	0.653	0.442	0.328	0.068	0.356	0.080987	0.218273	0.158965	0.123198	0.0285713	0.13226
AGFG2	483	341	505	451	454	463	-0.259625	0.0940607	0.824262	AGFG2	33.047	24.76	37.221	29.587	30.669	27.447	1.53208	1.41095	1.5823	1.48554	1.50063	1.45404
AGGF1	649	506	410	584	601	689	0.0508145	0.766098	0.990037	AGGF1	44.405	36.741	30.219	38.313	40.599	40.844	1.6571	1.57681	1.49442	1.59454	1.61908	1.62163
AGK	5	0	2	4	4	9	0.114658	0.917128	1	AGK	0.342	0	0.147	0.262	0.27	0.534	0.127753	0	0.0595634	0.101059	0.103804	0.185825
AGL	720	567	767	767	678	770	-0.10139	0.488364	0.990037	AGL	49.263	41.17	56.532	50.318	45.801	45.646	1.70125	1.625	1.75991	1.71027	1.67026	1.66881
AGMAT	311	263	311	320	335	352	-0.0901024	0.580957	0.990037	AGMAT	21.279	19.097	22.922	20.993	22.63	20.867	1.3479	1.30313	1.3788	1.34228	1.37346	1.33979
AGMO	0	0	0	0	0	0	NA	NA	NA	AGMO	0	0	0	0	0	0	0	0	0	0	0	0
AGPAT1	1747	1802	1750	1723	1663	2132	0.0848791	0.534074	0.990037	AGPAT1	119.532	130.845	128.985	113.036	112.34	126.385	2.0811	2.12006	2.11389	2.05704	2.05438	2.10512
AGPAT2	141	325	161	305	229	414	0.922556	1.62811e-05	0.00230578	AGPAT2	9.647	23.599	11.867	20.009	15.47	24.542	1.02723	1.39092	1.10948	1.32241	1.21669	1.40725
AGPAT3	718	557	487	520	891	889	-0.149449	0.476556	0.990037	AGPAT3	49.126	40.444	35.895	34.114	60.189	52.7	1.70006	1.61746	1.56697	1.54548	1.78667	1.72997
AGPAT4	60	49	64	58	63	63	-0.192883	0.50645	0.990037	AGPAT4	4.105	3.558	4.717	3.805	4.256	3.735	0.707996	0.658774	0.757168	0.681693	0.720655	0.67532
AGPAT5	838	570	601	596	664	771	-0.168367	0.285488	0.990037	AGPAT5	57.337	41.388	44.297	39.1	44.855	45.705	1.76594	1.62724	1.65607	1.60314	1.66139	1.66936
AGPAT6	1105	829	1003	1018	879	1030	-0.106061	0.450809	0.990037	AGPAT6	75.605	60.194	73.927	66.785	59.379	61.059	1.88426	1.78671	1.87464	1.83113	1.78089	1.7928
AGPAT9	155	151	126	294	132	143	0.463108	0.0798415	0.76404	AGPAT9	10.605	10.964	9.287	19.288	8.917	8.477	1.06465	1.07788	1.01229	1.30724	0.99638	0.976671
AGPHD1	54	63	67	79	66	94	0.27186	0.329282	0.990037	AGPHD1	3.695	4.574	4.938	5.183	4.458	5.572	0.671636	0.746167	0.77364	0.791199	0.737034	0.817698
AGPS	2195	1845	2221	2517	2308	2640	-0.00354733	0.977768	1	AGPS	150.185	133.967	163.7	165.125	155.911	156.5	2.17951	2.13023	2.21669	2.22043	2.19565	2.19728
AGR2	0	0	0	0	0	0	NA	NA	NA	AGR2	0	0	0	0	0	0	0	0	0	0	0	0
AGR3	0	0	0	0	1	0	-1.00805	0.756382	0.990037	AGR3	0	0	0	0	0.068	0	0	0	0	0	0.0285713	0
AGRN	948	592	709	809	585	753	-0.1083	0.536054	0.990037	AGRN	64.863	42.986	52.257	53.074	39.518	44.638	1.81864	1.64331	1.72638	1.73299	1.60765	1.65933
AGRP	3	1	0	2	3	0	-0.997584	0.587623	0.990037	AGRP	0.205	0.073	0	0.131	0.203	0	0.080987	0.0305997	0	0.0534626	0.0802656	0
AGT	11	25	8	39	16	38	1.4833	0.00210812	0.0995825	AGT	0.753	1.815	0.59	2.559	1.081	2.253	0.243782	0.449478	0.201397	0.551328	0.318272	0.512284
AGTPBP1	163	90	115	159	112	142	-0.056915	0.8127	0.990037	AGTPBP1	11.153	6.535	8.476	10.431	7.566	8.418	1.08468	0.877083	0.976625	1.05808	0.932778	0.973959
AGTR1	3	1	0	3	1	0	-0.000441661	0.997476	1	AGTR1	0.205	0.073	0	0.197	0.068	0	0.080987	0.0305997	0	0.0780942	0.0285713	0
AGTR2	0	0	0	0	1	1	-0.0462643	1	1	AGTR2	0	0	0	0	0.068	0.059	0	0	0	0	0.0285713	0.024896
AGTRAP	1099	1028	940	901	1199	1168	-0.10558	0.498731	0.990037	AGTRAP	75.195	74.644	69.283	59.109	80.995	69.239	1.88193	1.87877	1.84685	1.77894	1.91379	1.84658
AGXT	0	0	0	0	0	0	NA	NA	NA	AGXT	0	0	0	0	0	0	0	0	0	0	0	0
AGXT2	0	0	0	0	0	0	NA	NA	NA	AGXT2	0	0	0	0	0	0	0	0	0	0	0	0
AGXT2L1	83	74	76	61	102	130	-0.0432647	0.881249	0.996528	AGXT2L1	5.679	5.373	5.602	4.002	6.89	7.706	0.824711	0.804344	0.819676	0.699144	0.897077	0.939819
AGXT2L2	138	103	125	147	164	174	-0.0758469	0.731299	0.990037	AGXT2L2	9.442	7.479	9.213	9.644	11.079	10.315	1.01878	0.928345	1.00915	1.0271	1.08203	1.05365
AHCTF1	748	562	662	625	574	563	-0.221137	0.172661	0.959037	AHCTF1	51.179	40.807	48.793	41.002	38.775	33.375	1.7175	1.62125	1.69717	1.62327	1.59961	1.53624
AHCY	3954	4511	3276	4045	6647	7507	0.148315	0.510468	0.990037	AHCY	270.537	327.547	241.459	265.368	449.021	445.017	2.43383	2.5166	2.38464	2.42548	2.65323	2.64935
AHCYL1	4236	4041	4459	4162	4905	5304	-0.0648745	0.627299	0.990037	AHCYL1	289.832	293.42	328.653	273.044	331.345	314.422	2.46364	2.46897	2.51806	2.43782	2.52159	2.49889
AHCYL2	123	122	130	120	182	135	-0.25283	0.280078	0.990037	AHCYL2	8.416	8.859	9.582	7.872	12.295	8.003	0.973866	0.993833	1.02457	0.948022	1.12369	0.954387
AHDC1	84	39	61	59	63	68	-0.388016	0.19123	0.9819	AHDC1	5.747	2.832	4.496	3.871	4.256	4.031	0.829111	0.583426	0.740047	0.687618	0.720655	0.701654
AHI1	478	436	444	623	359	541	0.26646	0.117586	0.886714	AHI1	32.705	31.658	32.725	40.871	24.251	32.071	1.52769	1.51399	1.52795	1.62191	1.40228	1.51945
AHNAK	884	669	941	591	942	688	-0.547201	0.0005214	0.0353509	AHNAK	60.484	48.577	69.357	38.772	63.634	40.785	1.78876	1.69528	1.84731	1.59958	1.81046	1.62102
AHNAK2	1701	986	1221	1041	1289	1218	-0.420897	0.0044501	0.162416	AHNAK2	116.384	71.594	89.994	68.294	87.075	72.203	2.06961	1.8609	1.95901	1.8407	1.94485	1.86453
AHR	259	330	224	502	187	431	0.858634	4.43224e-06	0.000832924	AHR	17.721	23.962	16.51	32.933	12.632	25.55	1.27233	1.39728	1.24329	1.53062	1.13456	1.42406
AHRR	286	276	176	308	209	293	0.349398	0.0781832	0.756535	AHRR	19.568	20.041	12.972	20.206	14.118	17.369	1.31319	1.32307	1.14526	1.32646	1.17949	1.26409
AHSA1	2068	1615	1792	1993	1745	2073	-0.0331304	0.792312	0.990037	AHSA1	141.495	117.266	132.08	130.749	117.879	122.888	2.1538	2.07286	2.12411	2.11975	2.07511	2.09303
AHSA2	440	388	309	487	506	562	0.140478	0.43966	0.990037	AHSA2	30.105	28.173	22.775	31.949	34.182	33.315	1.49283	1.46498	1.37612	1.51784	1.54632	1.53548
AHSG	0	0	0	0	0	0	NA	NA	NA	AHSG	0	0	0	0	0	0	0	0	0	0	0	0
AHSP	0	0	0	0	0	0	NA	NA	NA	AHSP	0	0	0	0	0	0	0	0	0	0	0	0
AICDA	0	0	0	0	0	0	NA	NA	NA	AICDA	0	0	0	0	0	0	0	0	0	0	0	0
AIDA	1950	1574	2324	2214	1650	2257	-0.0373617	0.815393	0.990037	AIDA	133.421	114.289	171.292	145.247	111.462	133.795	2.12847	2.06179	2.23627	2.16509	2.05101	2.12967
AIF1	2	0	0	0	0	0	-1.85349	0.526976	0.990037	AIF1	0.137	0	0	0	0	0	0.0557605	0	0	0	0	0
AIF1L	347	247	430	361	387	443	-0.223203	0.228415	0.990037	AIF1L	23.742	17.935	31.693	23.683	26.143	26.261	1.39343	1.27727	1.51445	1.3924	1.43366	1.43554
AIFM1	1299	1353	1175	1154	1587	1553	-0.0425919	0.794925	0.990037	AIFM1	88.879	98.242	86.604	75.707	107.206	92.062	1.95366	1.9967	1.94252	1.88483	2.03425	1.96877
AIFM2	104	112	88	92	84	93	0.0770162	0.767013	0.990037	AIFM2	7.116	8.132	6.486	6.036	5.674	5.513	0.909342	0.960566	0.87425	0.847326	0.824386	0.813781
AIG1	552	503	525	614	570	644	0.042684	0.763464	0.990037	AIG1	37.768	36.523	38.695	40.281	38.505	38.176	1.58847	1.5743	1.59874	1.61575	1.59665	1.59302
AIM1	101	61	118	51	54	26	-0.995863	0.00915065	0.258774	AIM1	6.911	4.429	8.697	3.346	3.648	1.541	0.898231	0.73472	0.986637	0.63809	0.667266	0.405005
AIM1L	0	1	4	1	9	1	-2.17516	0.146913	0.928923	AIM1L	0	0.073	0.295	0.066	0.608	0.059	0	0.0305997	0.11227	0.0277572	0.206286	0.024896
AIM2	0	0	0	0	0	0	NA	NA	NA	AIM2	0	0	0	0	0	0	0	0	0	0	0	0
AIMP1	749	549	659	853	607	650	-0.0261209	0.876384	0.995535	AIMP1	51.247	39.863	48.572	55.96	41.004	38.532	1.71806	1.61133	1.69524	1.75557	1.62329	1.59695
AIMP2	2777	2226	2440	2426	3079	2675	-0.226755	0.0831384	0.778548	AIMP2	190.006	161.632	179.841	159.155	207.994	158.575	2.28105	2.21121	2.2573	2.20454	2.32013	2.20296
AIP	1250	1351	886	1335	1413	1429	0.177774	0.292064	0.990037	AIP	85.526	98.097	65.303	87.581	95.452	84.711	1.93715	1.99606	1.82153	1.94734	1.98431	1.93304
AIPL1	0	0	0	0	1	0	-1.00805	0.756382	0.990037	AIPL1	0	0	0	0	0.068	0	0	0	0	0	0.0285713	0
AIRE	0	0	1	0	1	0	-1.92878	0.477512	0.990037	AIRE	0	0	0.074	0	0.068	0	0	0	0.0310043	0	0.0285713	0
AJAP1	0	0	0	0	0	0	NA	NA	NA	AJAP1	0	0	0	0	0	0	0	0	0	0	0	0
AJUBA	852	585	757	613	736	545	-0.463805	0.00358063	0.140058	AJUBA	58.295	42.477	55.795	40.215	49.719	32.308	1.77302	1.63826	1.75431	1.61506	1.70517	1.52255
AK1	1981	2035	1532	1774	2167	2151	0.0344025	0.830313	0.990037	AK1	135.542	147.763	112.917	116.381	146.386	127.512	2.13527	2.17249	2.05659	2.0696	2.16846	2.10894
AK2	6034	5362	5675	6958	7228	8545	0.0742026	0.598627	0.990037	AK2	412.853	389.339	418.279	456.472	488.269	506.55	2.61685	2.59144	2.6225	2.66036	2.68955	2.70548
AK3	1861	1332	2207	2009	2059	2522	-0.143783	0.380704	0.990037	AK3	127.332	96.718	162.668	131.798	139.09	149.505	2.10833	1.98997	2.21396	2.12319	2.14641	2.17755
AK4	981	853	1063	1099	908	929	-0.0850124	0.577899	0.990037	AK4	67.121	61.937	78.349	72.099	61.338	55.071	1.83328	1.79891	1.89954	1.86391	1.79475	1.74874
AK5	24	55	49	59	46	80	0.637112	0.0671958	0.715803	AK5	1.642	3.994	3.612	3.871	3.107	4.742	0.421933	0.698449	0.663889	0.687618	0.613525	0.759063
AK7	6	1	2	2	4	2	-1.31656	0.298588	0.990037	AK7	0.411	0.073	0.147	0.131	0.27	0.119	0.149527	0.0305997	0.0595634	0.0534626	0.103804	0.0488301
AK8	0	0	0	0	0	1	0.915507	0.842877	0.990037	AK8	0	0	0	0	0	0.059	0	0	0	0	0	0.024896
AKAP1	772	532	557	617	753	906	-0.081727	0.635415	0.990037	AKAP1	52.821	38.629	41.054	40.478	50.867	53.708	1.73095	1.59801	1.62381	1.61782	1.71489	1.73805
AKAP10	305	242	244	213	218	258	-0.14394	0.464459	0.990037	AKAP10	20.868	17.572	17.984	13.974	14.726	15.294	1.33981	1.26886	1.27839	1.17534	1.19662	1.21203
AKAP11	638	470	567	747	555	574	-0.0289222	0.862888	0.995096	AKAP11	43.653	34.127	41.791	49.006	37.492	34.027	1.64985	1.54564	1.63135	1.69902	1.58537	1.5444
AKAP12	922	1169	1030	1396	701	1127	0.432931	0.0161048	0.362527	AKAP12	63.084	84.882	75.917	91.583	47.354	66.809	1.80675	1.9339	1.88602	1.96653	1.68443	1.83129
AKAP13	79	71	62	69	61	99	0.189976	0.491149	0.990037	AKAP13	5.405	5.155	4.57	4.527	4.121	5.869	0.806519	0.789228	0.745855	0.742489	0.709355	0.836894
AKAP14	0	0	0	0	0	1	0.915507	0.842877	0.990037	AKAP14	0	0	0	0	0	0.059	0	0	0	0	0	0.024896
AKAP17A	581	398	391	505	468	569	-0.021644	0.895654	0.998839	AKAP17A	39.753	28.899	28.819	33.13	31.615	33.73	1.61016	1.47566	1.47449	1.53314	1.51342	1.5407
AKAP3	1	0	0	0	0	1	-0.0462645	1	1	AKAP3	0.068	0	0	0	0	0.059	0.0285713	0	0	0	0	0.024896
AKAP4	0	0	0	0	0	0	NA	NA	NA	AKAP4	0	0	0	0	0	0	0	0	0	0	0	0
AKAP5	12	6	10	15	17	19	-0.0491677	0.932939	1	AKAP5	0.821	0.436	0.737	0.984	1.148	1.126	0.26031	0.157154	0.2398	0.297542	0.332034	0.327563
AKAP6	6	11	13	23	10	19	0.791241	0.190343	0.9819	AKAP6	0.411	0.799	0.958	1.509	0.676	1.126	0.149527	0.255031	0.291813	0.399501	0.224274	0.327563
AKAP7	73	52	57	81	82	92	0.0205487	0.939671	1	AKAP7	4.995	3.776	4.201	5.314	5.539	5.454	0.777789	0.679064	0.716087	0.800305	0.815511	0.809829
AKAP8	475	482	442	533	617	594	0.0186743	0.910262	1	AKAP8	32.5	34.998	32.578	34.967	41.68	35.212	1.52504	1.55628	1.52605	1.5559	1.63022	1.55885
AKAP8L	1161	1016	1055	1123	1167	1309	-0.0247431	0.84809	0.991138	AKAP8L	79.437	73.773	77.759	73.673	78.834	77.598	1.90546	1.87374	1.8963	1.87316	1.90219	1.89541
AKAP9	514	375	491	540	406	449	-0.102289	0.549326	0.990037	AKAP9	35.168	27.229	36.189	35.426	27.426	26.617	1.55832	1.4507	1.57041	1.56141	1.45372	1.44118
AKD1	2	2	1	2	0	5	1.51159	0.337297	0.990037	AKD1	0.137	0.145	0.074	0.131	0	0.296	0.0557605	0.0588055	0.0310043	0.0534626	0	0.112605
AKIP1	815	574	766	535	777	547	-0.545825	0.000532232	0.0356067	AKIP1	55.763	41.679	56.458	35.098	52.488	32.426	1.75407	1.63021	1.75935	1.55748	1.72826	1.52408
AKIRIN1	1066	825	1589	1665	1331	1196	-0.187625	0.363873	0.990037	AKIRIN1	72.937	59.904	117.118	109.231	89.912	70.899	1.86886	1.78465	2.07232	2.0423	1.95862	1.85672
AKIRIN2	352	280	298	357	317	399	0.0423106	0.793418	0.990037	AKIRIN2	24.084	20.331	21.964	23.421	21.414	23.653	1.3994	1.32901	1.36105	1.38776	1.35052	1.39187
AKNA	33	32	16	10	24	27	-0.0912893	0.858339	0.993904	AKNA	2.258	2.324	1.179	0.656	1.621	1.601	0.512951	0.521661	0.338257	0.21906	0.418467	0.41514
AKNAD1	1	3	0	3	1	3	2.14167	0.197272	0.990037	AKNAD1	0.068	0.218	0	0.197	0.068	0.178	0.0285713	0.0856473	0	0.0780942	0.0285713	0.0711453
AKR1A1	785	947	737	1297	908	1209	0.452048	0.00184066	0.0906643	AKR1A1	53.711	68.762	54.321	85.088	61.338	71.67	1.73807	1.84362	1.74289	1.93494	1.79475	1.86136
AKR1B1	3906	4533	2764	4194	4803	5122	0.233772	0.183655	0.970958	AKR1B1	267.253	329.145	203.722	275.143	324.454	303.633	2.42854	2.5187	2.31116	2.44113	2.51249	2.48378
AKR1B10	19	12	12	8	13	11	-0.535171	0.377091	0.990037	AKR1B10	1.3	0.871	0.884	0.525	0.878	0.652	0.361728	0.272074	0.275081	0.18327	0.273696	0.21801
AKR1B15	0	0	0	2	0	0	1.77112	0.54072	0.990037	AKR1B15	0	0	0	0.131	0	0	0	0	0	0.0534626	0	0
AKR1C2	4628	4350	4106	4276	4724	4098	-0.114321	0.422699	0.990037	AKR1C2	316.653	315.857	302.635	280.522	319.118	242.93	2.50195	2.50086	2.48235	2.44951	2.50531	2.38727
AKR1C3	1979	1798	1579	1806	1878	1762	-0.0529049	0.715233	0.990037	AKR1C3	135.406	130.554	116.381	118.481	126.863	104.452	2.13483	2.1191	2.0696	2.0773	2.10674	2.02305
AKR1C4	0	0	0	0	0	0	NA	NA	NA	AKR1C4	0	0	0	0	0	0	0	0	0	0	0	0
AKR1CL1	1	0	1	1	0	1	-0.11707	0.96264	1	AKR1CL1	0.068	0	0.074	0.066	0	0.059	0.0285713	0	0.0310043	0.0277572	0	0.024896
AKR1D1	0	0	0	0	0	0	NA	NA	NA	AKR1D1	0	0	0	0	0	0	0	0	0	0	0	0
AKR1E2	6	1	0	4	1	3	0.142557	0.91982	1	AKR1E2	0.411	0.073	0	0.262	0.068	0.178	0.149527	0.0305997	0	0.101059	0.0285713	0.0711453
AKR7A2	797	811	636	926	1007	1273	0.242455	0.166627	0.951821	AKR7A2	54.532	58.887	46.877	60.749	68.025	75.464	1.74454	1.77733	1.68013	1.79063	1.83901	1.88346
AKR7A2P1	55	15	59	36	40	30	-1.00125	0.00913163	0.258774	AKR7A2P1	3.763	1.089	4.349	2.362	2.702	1.778	0.677881	0.319938	0.728273	0.526598	0.568436	0.443732
AKR7A3	43	21	19	29	28	40	-0.0591168	0.888102	0.997641	AKR7A3	2.942	1.525	1.4	1.903	1.891	2.371	0.595717	0.402261	0.380211	0.462847	0.461048	0.527759
AKT1	527	440	553	619	620	629	-0.0723024	0.64008	0.990037	AKT1	36.058	31.949	40.759	40.609	41.883	37.287	1.56888	1.51784	1.62075	1.61919	1.63229	1.58305
AKT1S1	226	128	163	194	172	232	-0.0840552	0.691099	0.990037	AKT1S1	15.463	9.294	12.014	12.727	11.619	13.753	1.21651	1.01258	1.11441	1.13758	1.10102	1.16888
AKT2	2591	2245	2050	2081	2517	2342	-0.138064	0.339228	0.990037	AKT2	177.279	163.011	151.096	136.522	170.029	138.834	2.2511	2.21487	2.18212	2.13837	2.23307	2.14561
AKT3	14	14	13	13	26	20	-0.228495	0.672913	0.990037	AKT3	0.958	1.017	0.958	0.853	1.756	1.186	0.291813	0.304706	0.291813	0.267875	0.440279	0.33965
AKTIP	260	188	271	278	128	210	-0.0166319	0.948558	1	AKTIP	17.79	13.651	19.974	18.238	8.647	12.449	1.27393	1.16587	1.32168	1.28416	0.984392	1.12869
ALAD	265	279	215	241	263	269	0.0530085	0.78209	0.990037	ALAD	18.132	20.258	15.847	15.811	17.766	15.946	1.28176	1.32752	1.22652	1.22559	1.27337	1.22907
ALAS1	502	608	449	624	507	563	0.264959	0.105408	0.86003	ALAS1	34.347	44.147	33.094	40.937	34.249	33.375	1.54835	1.65463	1.53268	1.6226	1.54715	1.53624
ALAS2	0	0	0	0	0	0	NA	NA	NA	ALAS2	0	0	0	0	0	0	0	0	0	0	0	0
ALB	0	0	0	0	0	3	2.2578	0.418669	0.990037	ALB	0	0	0	0	0	0.178	0	0	0	0	0	0.0711453
ALCAM	744	631	815	889	460	637	0.0463231	0.827752	0.990037	ALCAM	50.905	45.817	60.07	58.322	31.074	37.762	1.71521	1.6704	1.78583	1.77322	1.50615	1.58841
ALDH16A1	483	401	437	501	512	618	0.0241416	0.875864	0.995535	ALDH16A1	33.047	29.117	32.209	32.868	34.587	36.635	1.53208	1.47881	1.52126	1.52979	1.55129	1.57559
ALDH18A1	1333	1611	1091	1713	1366	2079	0.461762	0.000672122	0.0433767	ALDH18A1	91.205	116.976	80.413	112.38	92.277	123.244	1.96475	2.07179	1.91069	2.05454	1.96977	2.09428
ALDH1A1	0	0	0	0	0	0	NA	NA	NA	ALDH1A1	0	0	0	0	0	0	0	0	0	0	0	0
ALDH1A2	118	97	105	106	46	84	0.0584394	0.854452	0.992918	ALDH1A2	8.074	7.043	7.739	6.954	3.107	4.98	0.957799	0.905418	0.941462	0.900586	0.613525	0.776701
ALDH1A3	71	63	43	51	71	42	-0.261522	0.437764	0.990037	ALDH1A3	4.858	4.574	3.169	3.346	4.796	2.49	0.767749	0.746167	0.620032	0.63809	0.763128	0.542825
ALDH1B1	459	295	302	329	371	303	-0.324634	0.0764785	0.751552	ALDH1B1	31.405	21.42	22.259	21.584	25.062	17.962	1.51061	1.35064	1.36659	1.3538	1.41601	1.27788
ALDH1L1	0	1	0	0	0	0	0.915507	0.732759	0.990037	ALDH1L1	0	0.073	0	0	0	0	0	0.0305997	0	0	0	0
ALDH1L2	89	73	98	135	118	186	0.281077	0.301057	0.990037	ALDH1L2	6.089	5.301	7.223	8.857	7.971	11.026	0.850585	0.799409	0.91503	0.993745	0.952841	1.08012
ALDH2	844	886	773	861	1008	1250	0.135625	0.400037	0.990037	ALDH2	57.747	64.333	56.974	56.485	68.093	74.1	1.76899	1.81513	1.76323	1.75955	1.83943	1.87564
ALDH3A1	1183	1960	839	1278	1866	2095	0.426351	0.286829	0.990037	ALDH3A1	80.942	142.317	61.839	83.842	126.053	124.192	1.91351	2.1563	1.79823	1.92861	2.10398	2.09758
ALDH3A2	187	136	174	179	157	164	-0.164975	0.412778	0.990037	ALDH3A2	12.795	9.875	12.825	11.743	10.606	9.722	1.13972	1.03643	1.14067	1.10527	1.06468	1.03028
ALDH3B1	1812	2382	1415	1888	2229	2792	0.332665	0.0674836	0.716836	ALDH3B1	123.979	172.959	104.293	123.86	150.574	165.51	2.09684	2.24045	2.0224	2.09642	2.18062	2.22144
ALDH3B2	0	0	0	0	0	0	NA	NA	NA	ALDH3B2	0	0	0	0	0	0	0	0	0	0	0	0
ALDH4A1	85	111	80	104	119	122	0.203054	0.421803	0.990037	ALDH4A1	5.816	8.06	5.896	6.823	8.039	7.232	0.83353	0.957128	0.838597	0.893373	0.95612	0.915505
ALDH5A1	187	137	129	162	183	183	-0.100285	0.631689	0.990037	ALDH5A1	12.795	9.948	9.508	10.628	12.362	10.848	1.13972	1.03933	1.02152	1.06551	1.12587	1.07365
ALDH6A1	13	19	28	36	15	16	0.283515	0.588176	0.990037	ALDH6A1	0.889	1.38	2.064	2.362	1.013	0.948	0.276232	0.376577	0.486289	0.526598	0.303844	0.289589
ALDH7A1	1757	1907	1195	2018	1891	2062	0.268896	0.100269	0.845694	ALDH7A1	120.216	138.469	88.078	132.389	127.742	122.236	2.08356	2.14448	1.94977	2.12512	2.10972	2.09074
ALDH8A1	2	0	1	0	3	1	-2.51859	0.224075	0.990037	ALDH8A1	0.137	0	0.074	0	0.203	0.059	0.0557605	0	0.0310043	0	0.0802656	0.024896
ALDH9A1	1253	1121	1340	1446	1139	1731	0.137178	0.339729	0.990037	ALDH9A1	85.732	81.397	98.765	94.863	76.942	102.614	1.93818	1.91591	1.99898	1.98165	1.89177	2.01542
ALDOB	0	0	2	1	0	0	-0.992023	0.736942	0.990037	ALDOB	0	0	0.147	0.066	0	0	0	0	0.0595634	0.0277572	0	0
ALDOC	236	158	195	244	277	311	-0.0624415	0.765134	0.990037	ALDOC	16.147	11.473	14.373	16.007	18.712	18.436	1.23419	1.09597	1.18676	1.23063	1.29473	1.28861
ALG1	935	1009	862	1019	1078	1179	0.111516	0.440938	0.990037	ALG1	63.974	73.264	63.534	66.85	72.822	69.891	1.81274	1.87078	1.80979	1.83155	1.86819	1.85059
ALG10	269	245	218	288	217	311	0.211139	0.227879	0.990037	ALG10	18.405	17.79	16.068	18.894	14.659	18.436	1.28791	1.27393	1.23218	1.29872	1.19476	1.28861
ALG10B	516	383	441	544	431	529	0.0118285	0.93933	1	ALG10B	35.305	27.81	32.504	35.689	29.115	31.359	1.55997	1.45954	1.5251	1.56454	1.47878	1.51
ALG11	185	158	155	215	123	212	0.282331	0.180308	0.967497	ALG11	12.658	11.473	11.424	14.105	8.309	12.567	1.13539	1.09597	1.09426	1.17912	0.968903	1.13248
ALG12	700	715	649	764	737	838	0.104028	0.456986	0.990037	ALG12	47.895	51.917	47.835	50.121	49.786	49.677	1.68926	1.7236	1.68873	1.7086	1.70574	1.70481
ALG13	137	115	95	158	126	177	0.272147	0.222155	0.990037	ALG13	9.374	8.35	7.002	10.365	8.512	10.493	1.01595	0.970812	0.903199	1.05557	0.978272	1.06043
ALG14	215	250	224	235	234	273	0.126505	0.493964	0.990037	ALG14	14.711	18.153	16.51	15.417	15.807	16.184	1.1962	1.28224	1.24329	1.21529	1.22549	1.23512
ALG1L	7	9	5	1	8	9	-0.0969577	0.912331	1	ALG1L	0.479	0.653	0.369	0.066	0.54	0.534	0.169968	0.218273	0.136403	0.0277572	0.187521	0.185825
ALG1L2	0	0	0	0	0	0	NA	NA	NA	ALG1L2	0	0	0	0	0	0	0	0	0	0	0	0
ALG2	352	404	283	426	484	602	0.298868	0.132655	0.910994	ALG2	24.084	29.335	20.859	27.947	32.695	35.687	1.3994	1.48194	1.33963	1.4616	1.52757	1.56451
ALG3	104	83	47	81	100	135	0.199988	0.508191	0.990037	ALG3	7.116	6.027	3.464	5.314	6.755	8.003	0.909342	0.84677	0.649724	0.800305	0.889582	0.954387
ALG5	410	415	595	657	370	593	0.204935	0.316112	0.990037	ALG5	28.053	30.133	43.855	43.102	24.994	35.153	1.46319	1.49322	1.65181	1.64446	1.41487	1.55814
ALG6	256	233	264	351	225	294	0.179658	0.33472	0.990037	ALG6	17.516	16.918	19.458	23.027	15.199	17.428	1.26755	1.25329	1.31086	1.3807	1.20949	1.26548
ALG8	647	547	525	737	609	619	0.0488063	0.753074	0.990037	ALG8	44.269	39.718	38.695	48.35	41.139	36.694	1.6558	1.60979	1.59874	1.69329	1.62468	1.57627
ALG9	198	202	213	262	217	255	0.139393	0.445288	0.990037	ALG9	13.547	14.667	15.699	17.188	14.659	15.116	1.16277	1.19499	1.22269	1.25978	1.19476	1.20726
ALK	0	1	0	0	0	1	1.83891	0.497102	0.990037	ALK	0	0.073	0	0	0	0.059	0	0.0305997	0	0	0	0.024896
ALKBH1	266	258	228	227	281	281	-0.0576569	0.757432	0.990037	ALKBH1	18.2	18.734	16.805	14.892	18.982	16.658	1.2833	1.29522	1.25054	1.20118	1.30064	1.24694
ALKBH2	236	165	252	247	216	258	-0.13779	0.46824	0.990037	ALKBH2	16.147	11.981	18.574	16.204	14.591	15.294	1.23419	1.11331	1.29168	1.23563	1.19287	1.21203
ALKBH3	328	259	274	295	297	393	0.016165	0.924633	1	ALKBH3	22.442	18.806	20.195	19.353	20.063	23.297	1.36999	1.2968	1.32623	1.30863	1.32352	1.38555
ALKBH4	218	160	207	236	256	267	-0.105309	0.585857	0.990037	ALKBH4	14.916	11.618	15.257	15.483	17.293	15.828	1.20183	1.10099	1.21104	1.21704	1.26228	1.22603
ALKBH5	3342	2825	3111	3427	2984	3940	0.0530193	0.661604	0.990037	ALKBH5	228.664	205.126	229.298	224.825	201.576	233.564	2.36109	2.31413	2.36229	2.35377	2.30659	2.37026
ALKBH6	5	1	3	6	36	31	-0.363794	0.688057	0.990037	ALKBH6	0.342	0.073	0.221	0.394	2.432	1.838	0.127753	0.0305997	0.0867157	0.144263	0.535547	0.453012
ALKBH7	256	272	192	332	291	397	0.381747	0.0410359	0.579434	ALKBH7	17.516	19.75	14.151	21.781	19.658	23.534	1.26755	1.31702	1.18044	1.35757	1.31509	1.38977
ALKBH8	170	135	148	126	121	105	-0.290552	0.23385	0.990037	ALKBH8	11.632	9.802	10.908	8.266	8.174	6.224	1.10147	1.0335	1.07584	0.966892	0.962559	0.858778
ALLC	1	0	0	0	0	0	-1.00805	0.771447	0.990037	ALLC	0.068	0	0	0	0	0	0.0285713	0	0	0	0	0
ALMS1	62	55	72	105	46	87	0.386659	0.2021	0.990037	ALMS1	4.242	3.994	5.307	6.888	3.107	5.157	0.719497	0.698449	0.799823	0.896967	0.613525	0.789369
ALOX12	28	14	26	25	11	14	-0.344722	0.513879	0.990037	ALOX12	1.916	1.017	1.916	1.64	0.743	0.83	0.464788	0.304706	0.464788	0.421604	0.241297	0.262451
ALOX12B	3	5	2	0	2	1	-0.159671	0.911375	1	ALOX12B	0.205	0.363	0.147	0	0.135	0.059	0.080987	0.134496	0.0595634	0	0.0549959	0.024896
ALOX15	5	0	0	2	1	0	-1.61892	0.448152	0.990037	ALOX15	0.342	0	0	0.131	0.068	0	0.127753	0	0	0.0534626	0.0285713	0
ALOX15B	1	0	0	1	0	1	0.772563	0.777544	0.990037	ALOX15B	0.068	0	0	0.066	0	0.059	0.0285713	0	0	0.0277572	0	0.024896
ALOX5	0	0	0	0	0	0	NA	NA	NA	ALOX5	0	0	0	0	0	0	0	0	0	0	0	0
ALOX5AP	0	0	1	0	0	0	-1.00805	0.738956	0.990037	ALOX5AP	0	0	0.074	0	0	0	0	0	0.0310043	0	0	0
ALOXE3	3	2	3	2	4	0	-1.3238	0.350302	0.990037	ALOXE3	0.205	0.145	0.221	0.131	0.27	0	0.080987	0.0588055	0.0867157	0.0534626	0.103804	0
ALPI	2	3	16	2	12	13	-0.8649	0.334706	0.990037	ALPI	0.137	0.218	1.179	0.131	0.811	0.771	0.0557605	0.0856473	0.338257	0.0534626	0.257918	0.248219
ALPK1	52	56	64	47	58	59	-0.149243	0.629366	0.990037	ALPK1	3.558	4.066	4.717	3.083	3.918	3.498	0.658774	0.704665	0.757168	0.610979	0.691789	0.653019
ALPK2	1	1	2	3	3	5	0.477048	0.720809	0.990037	ALPK2	0.068	0.073	0.147	0.197	0.203	0.296	0.0285713	0.0305997	0.0595634	0.0780942	0.0802656	0.112605
ALPK3	0	0	1	3	1	3	1.44302	0.470082	0.990037	ALPK3	0	0	0.074	0.197	0.068	0.178	0	0	0.0310043	0.0780942	0.0285713	0.0711453
ALPL	264	199	253	351	500	605	0.0836865	0.859916	0.994387	ALPL	18.063	14.45	18.647	23.027	33.776	35.865	1.28019	1.18893	1.2933	1.3807	1.54128	1.56661
ALPP	165	175	216	196	164	119	-0.186044	0.463025	0.990037	ALPP	11.289	12.707	15.92	12.858	11.079	7.054	1.08952	1.13694	1.2284	1.1417	1.08203	0.906012
ALPPL2	0	0	1	0	2	2	-0.751158	0.762831	0.990037	ALPPL2	0	0	0.074	0	0.135	0.119	0	0	0.0310043	0	0.0549959	0.0488301
ALS2	212	184	223	240	146	211	0.0758891	0.723711	0.990037	ALS2	14.505	13.36	16.436	15.745	9.863	12.508	1.19047	1.15715	1.24145	1.22389	1.03595	1.13059
ALS2CL	1	2	2	3	0	1	0.957315	0.581862	0.990037	ALS2CL	0.068	0.145	0.147	0.197	0	0.059	0.0285713	0.0588055	0.0595634	0.0780942	0	0.024896
ALS2CR11	0	0	0	0	0	1	0.915507	0.842877	0.990037	ALS2CR11	0	0	0	0	0	0.059	0	0	0	0	0	0.024896
ALS2CR12	1	0	1	1	0	0	-0.944541	0.733133	0.990037	ALS2CR12	0.068	0	0.074	0.066	0	0	0.0285713	0	0.0310043	0.0277572	0	0
ALS2CR8	31	9	16	15	9	19	-0.444398	0.441525	0.990037	ALS2CR8	2.121	0.653	1.179	0.984	0.608	1.126	0.494294	0.218273	0.338257	0.297542	0.206286	0.327563
ALX1	125	90	112	121	101	132	-0.0380859	0.867571	0.995431	ALX1	8.553	6.535	8.255	7.938	6.823	7.825	0.98014	0.877083	0.966376	0.95124	0.893373	0.945715
ALX3	0	0	0	0	0	0	NA	NA	NA	ALX3	0	0	0	0	0	0	0	0	0	0	0	0
ALX4	2	1	3	1	0	0	-1.33377	0.516259	0.990037	ALX4	0.137	0.073	0.221	0.066	0	0	0.0557605	0.0305997	0.0867157	0.0277572	0	0
ALYREF	4010	4041	3428	4345	5023	5183	0.072765	0.624977	0.990037	ALYREF	274.369	293.42	252.663	285.049	339.316	307.249	2.43992	2.46897	2.40426	2.45644	2.53188	2.4889
AMACR	707	522	634	530	703	842	-0.172884	0.299168	0.990037	AMACR	48.374	37.903	46.729	34.77	47.489	49.914	1.6935	1.58998	1.67878	1.55352	1.68564	1.70684
AMBN	0	0	0	0	0	2	1.67568	0.557192	0.990037	AMBN	0	0	0	0	0	0.119	0	0	0	0	0	0.0488301
AMBP	8	6	5	13	5	11	0.67215	0.373753	0.990037	AMBP	0.547	0.436	0.369	0.853	0.338	0.652	0.18949	0.157154	0.136403	0.267875	0.126456	0.21801
AMBRA1	475	576	416	485	492	522	0.164797	0.349082	0.990037	AMBRA1	32.5	41.824	30.661	31.818	33.236	30.944	1.52504	1.63169	1.50052	1.51611	1.53448	1.50439
AMD1	2288	2071	2350	1901	2304	2239	-0.203243	0.147458	0.928923	AMD1	156.548	150.377	173.208	124.713	155.641	132.728	2.19741	2.18006	2.24107	2.09938	2.19491	2.12622
AMDHD1	4	8	6	6	8	9	0.304789	0.704344	0.990037	AMDHD1	0.274	0.581	0.442	0.394	0.54	0.534	0.105169	0.198932	0.158965	0.144263	0.187521	0.185825
AMDHD2	264	234	238	276	197	266	0.103134	0.579034	0.990037	AMDHD2	18.063	16.991	17.542	18.107	13.308	15.769	1.28019	1.25506	1.26816	1.28119	1.15558	1.22451
AMELX	0	0	0	0	1	0	-1.00805	0.756382	0.990037	AMELX	0	0	0	0	0.068	0	0	0	0	0	0.0285713	0
AMELY	0	0	0	0	0	0	NA	NA	NA	AMELY	0	0	0	0	0	0	0	0	0	0	0	0
AMFR	482	387	528	424	484	491	-0.253384	0.101422	0.849969	AMFR	32.979	28.1	38.917	27.816	32.695	29.107	1.53121	1.46389	1.60116	1.45963	1.52757	1.47867
AMH	1	0	0	0	0	2	0.72442	0.804235	0.990037	AMH	0.068	0	0	0	0	0.119	0.0285713	0	0	0	0	0.0488301
AMHR2	0	0	0	0	0	0	NA	NA	NA	AMHR2	0	0	0	0	0	0	0	0	0	0	0	0
AMICA1	0	0	0	0	0	0	NA	NA	NA	AMICA1	0	0	0	0	0	0	0	0	0	0	0	0
AMIGO1	4	7	11	12	23	12	-0.3684	0.597388	0.990037	AMIGO1	0.274	0.508	0.811	0.787	1.554	0.711	0.105169	0.178401	0.257918	0.252125	0.407221	0.23325
AMIGO2	38	57	30	66	16	29	0.839721	0.052606	0.646324	AMIGO2	2.6	4.139	2.211	4.33	1.081	1.719	0.556303	0.710879	0.50664	0.726727	0.318272	0.434409
AMIGO3	208	146	167	187	108	193	0.0699639	0.767058	0.990037	AMIGO3	14.232	10.601	12.309	12.268	7.296	11.441	1.18276	1.0645	1.12415	1.12281	0.918869	1.09486
AMMECR1	528	465	496	489	433	591	0.0327258	0.833286	0.990037	AMMECR1	36.126	33.764	36.558	32.08	29.25	35.035	1.56968	1.54113	1.5747	1.51957	1.48073	1.55672
AMMECR1L	533	330	407	251	428	371	-0.561001	0.00320966	0.13173	AMMECR1L	36.468	23.962	29.998	16.467	28.912	21.993	1.57366	1.39728	1.49133	1.24222	1.47585	1.3616
AMN	0	0	0	0	0	0	NA	NA	NA	AMN	0	0	0	0	0	0	0	0	0	0	0	0
AMN1	138	95	128	104	137	177	-0.169501	0.475658	0.990037	AMN1	9.442	6.898	9.434	6.823	9.255	10.493	1.01878	0.897517	1.01845	0.893373	1.01094	1.06043
AMOT	288	99	265	124	367	172	-1.28566	9.17457e-10	6.3164e-07	AMOT	19.705	7.188	19.532	8.135	24.792	10.196	1.31608	0.913178	1.31243	0.960709	1.41149	1.04906
AMOTL1	440	354	338	470	400	594	0.203746	0.224751	0.990037	AMOTL1	30.105	25.704	24.912	30.834	27.021	35.212	1.49283	1.42658	1.4135	1.50289	1.44748	1.55885
AMOTL2	1011	676	833	965	754	532	-0.290605	0.163082	0.951821	AMOTL2	69.174	49.085	61.397	63.308	50.935	31.537	1.84618	1.69971	1.79516	1.80827	1.71546	1.51238
AMPD1	0	0	0	0	0	1	0.915507	0.842877	0.990037	AMPD1	0	0	0	0	0	0.059	0	0	0	0	0	0.024896
AMPD2	639	754	343	882	626	1154	0.742164	0.000180279	0.0148421	AMPD2	43.721	54.749	25.281	57.863	42.288	68.409	1.65051	1.74624	1.41964	1.76984	1.63637	1.84142
AMPD3	61	101	49	82	96	82	0.33798	0.274323	0.990037	AMPD3	4.174	7.334	3.612	5.38	6.485	4.861	0.713826	0.920853	0.663889	0.804821	0.874192	0.767972
AMPH	0	0	0	0	0	0	NA	NA	NA	AMPH	0	0	0	0	0	0	0	0	0	0	0	0
AMT	8	12	14	19	15	11	0.12997	0.828922	0.990037	AMT	0.547	0.871	1.032	1.246	1.013	0.652	0.18949	0.272074	0.307924	0.35141	0.303844	0.21801
AMTN	42	33	45	39	41	43	-0.210511	0.539395	0.990037	AMTN	2.874	2.396	3.317	2.559	2.77	2.549	0.58816	0.530968	0.635182	0.551328	0.576341	0.550106
AMY2A	0	0	0	0	0	0	NA	NA	NA	AMY2A	0	0	0	0	0	0	0	0	0	0	0	0
AMY2B	18	14	20	34	14	26	0.434749	0.376174	0.990037	AMY2B	1.232	1.017	1.474	2.231	0.946	1.541	0.348694	0.304706	0.3934	0.509337	0.289143	0.405005
AMZ1	3	2	0	0	0	2	0.433737	0.840157	0.990037	AMZ1	0.205	0.145	0	0	0	0.119	0.080987	0.0588055	0	0	0	0.0488301
AMZ2	389	331	399	398	334	479	0.0455126	0.782077	0.990037	AMZ2	26.616	24.034	29.409	26.11	22.563	28.395	1.44116	1.39853	1.483	1.43313	1.37223	1.46827
AMZ2P1	15	13	17	14	22	23	-0.178439	0.731008	0.990037	AMZ2P1	1.026	0.944	1.253	0.918	1.486	1.363	0.306639	0.288696	0.352761	0.282849	0.395501	0.373464
ANAPC1	892	631	969	744	806	934	-0.271523	0.0720256	0.733398	ANAPC1	61.032	45.817	71.421	48.809	54.447	55.368	1.79262	1.6704	1.85986	1.69731	1.74388	1.75103
ANAPC10	190	121	212	202	166	168	-0.273585	0.206104	0.990037	ANAPC10	13	8.786	15.626	13.252	11.214	9.959	1.14613	0.990605	1.22079	1.15388	1.08686	1.03977
ANAPC11	0	4	2	5	8	5	0.425582	0.711845	0.990037	ANAPC11	0	0.29	0.147	0.328	0.54	0.296	0	0.11059	0.0595634	0.123198	0.187521	0.112605
ANAPC13	823	916	602	964	716	1061	0.415735	0.00477874	0.170702	ANAPC13	56.311	66.512	44.371	63.242	48.368	62.896	1.75824	1.82938	1.65678	1.80782	1.69345	1.80547
ANAPC16	1272	1029	859	1136	1188	1553	0.108723	0.499875	0.990037	ANAPC16	87.032	74.717	63.313	74.526	80.252	92.062	1.94464	1.87919	1.8083	1.8781	1.90983	1.96877
ANAPC2	530	487	397	497	530	580	0.0581611	0.717775	0.990037	ANAPC2	36.263	35.361	29.261	32.605	35.803	34.383	1.57128	1.56064	1.48088	1.5264	1.56588	1.54879
ANAPC4	236	211	211	251	196	263	0.121604	0.498784	0.990037	ANAPC4	16.147	15.321	15.552	16.467	13.24	15.591	1.23419	1.21275	1.21885	1.24222	1.15351	1.21987
ANAPC5	1755	1787	1770	1982	1899	2358	0.12045	0.343652	0.990037	ANAPC5	120.079	129.756	130.459	130.027	128.282	139.783	2.08307	2.11646	2.11879	2.11736	2.11154	2.14855
ANAPC7	1407	1175	1515	1215	1343	1624	-0.146135	0.309318	0.990037	ANAPC7	96.269	85.318	111.664	79.709	90.723	96.271	1.98797	1.9361	2.05179	1.90692	1.96248	1.98798
ANG	0	0	0	0	0	0	NA	NA	NA	ANG	0	0	0	0	0	0	0	0	0	0	0	0
ANGEL1	219	148	152	240	199	224	0.0441114	0.830483	0.990037	ANGEL1	14.984	10.746	11.203	15.745	13.443	13.279	1.20369	1.06989	1.08647	1.22389	1.15966	1.1547
ANGEL2	207	138	133	162	195	179	-0.207281	0.328226	0.990037	ANGEL2	14.163	10.02	9.803	10.628	13.173	10.611	1.18079	1.04218	1.03354	1.06551	1.15146	1.06487
ANGPT1	101	60	71	82	68	120	0.0577947	0.835659	0.990037	ANGPT1	6.911	4.357	5.233	5.38	4.594	7.114	0.898231	0.728922	0.794697	0.804821	0.747722	0.909235
ANGPT2	0	0	0	0	0	0	NA	NA	NA	ANGPT2	0	0	0	0	0	0	0	0	0	0	0	0
ANGPT4	0	0	1	0	0	1	-0.0462641	1	1	ANGPT4	0	0	0.074	0	0	0.059	0	0	0.0310043	0	0	0.024896
ANGPTL1	0	2	0	0	1	4	2.41065	0.285778	0.990037	ANGPTL1	0	0.145	0	0	0.068	0.237	0	0.0588055	0	0	0.0285713	0.0923697
ANGPTL2	0	3	4	5	4	4	0.506975	0.674174	0.990037	ANGPTL2	0	0.218	0.295	0.328	0.27	0.237	0	0.0856473	0.11227	0.123198	0.103804	0.0923697
ANGPTL3	0	0	0	0	0	0	NA	NA	NA	ANGPTL3	0	0	0	0	0	0	0	0	0	0	0	0
ANGPTL4	1	2	0	0	0	0	1.01259	0.726655	0.990037	ANGPTL4	0.068	0.145	0	0	0	0	0.0285713	0.0588055	0	0	0	0
ANGPTL5	0	0	0	1	0	0	0.915507	0.801473	0.990037	ANGPTL5	0	0	0	0.066	0	0	0	0	0	0.0277572	0	0
ANGPTL6	0	0	0	0	1	3	1.30537	0.649117	0.990037	ANGPTL6	0	0	0	0	0.068	0.178	0	0	0	0	0.0285713	0.0711453
ANGPTL7	4	4	3	4	6	3	-0.271988	0.791436	0.990037	ANGPTL7	0.274	0.29	0.221	0.262	0.405	0.178	0.105169	0.11059	0.0867157	0.101059	0.147676	0.0711453
ANK1	8	11	2	2	5	8	0.493345	0.595593	0.990037	ANK1	0.547	0.799	0.147	0.131	0.338	0.474	0.18949	0.255031	0.0595634	0.0534626	0.126456	0.168497
ANK2	0	1	1	2	0	0	1.46675	0.582499	0.990037	ANK2	0	0.073	0.074	0.131	0	0	0	0.0305997	0.0310043	0.0534626	0	0
ANK3	0	0	1	0	0	0	-1.00805	0.738956	0.990037	ANK3	0	0	0.074	0	0	0	0	0	0.0310043	0	0	0
ANKAR	11	10	11	10	8	13	0.0837307	0.896704	0.998961	ANKAR	0.753	0.726	0.811	0.656	0.54	0.771	0.243782	0.237041	0.257918	0.21906	0.187521	0.248219
ANKDD1A	9	2	10	4	17	9	-1.35661	0.0808896	0.766374	ANKDD1A	0.616	0.145	0.737	0.262	1.148	0.534	0.208441	0.0588055	0.2398	0.101059	0.332034	0.185825
ANKFN1	44	51	56	46	46	43	-0.0992936	0.766143	0.990037	ANKFN1	3.011	3.703	4.128	3.018	3.107	2.549	0.603253	0.672375	0.709948	0.60401	0.613525	0.550106
ANKFY1	1265	1202	1336	1416	1394	1498	-0.0110184	0.932835	1	ANKFY1	86.553	87.278	98.471	92.895	94.168	88.802	1.94227	1.94585	1.9977	1.97264	1.97849	1.95329
ANKH	2380	2601	2119	2721	2864	3260	0.171658	0.227414	0.990037	ANKH	162.842	188.861	156.182	178.508	193.47	193.254	2.21443	2.27844	2.1964	2.25408	2.28885	2.28837
ANKIB1	991	787	1413	1291	852	1239	-0.0497419	0.802185	0.990037	ANKIB1	67.805	57.145	104.146	84.695	57.555	73.448	1.83762	1.76451	2.02179	1.93296	1.76756	1.87185
ANKK1	0	0	0	0	0	0	NA	NA	NA	ANKK1	0	0	0	0	0	0	0	0	0	0	0	0
ANKLE1	30	22	17	23	24	16	-0.244018	0.60605	0.990037	ANKLE1	2.053	1.597	1.253	1.509	1.621	0.948	0.484727	0.414472	0.352761	0.399501	0.418467	0.289589
ANKLE2	3486	2069	2984	2984	2989	2852	-0.316651	0.0160637	0.362527	ANKLE2	238.516	150.232	219.937	195.762	201.914	169.067	2.37933	2.17964	2.34427	2.29394	2.30731	2.23062
ANKMY1	78	80	70	46	79	73	-0.219365	0.470724	0.990037	ANKMY1	5.337	5.809	5.159	3.018	5.337	4.327	0.801884	0.833083	0.78951	0.60401	0.801884	0.726483
ANKMY2	553	485	519	561	488	759	0.147333	0.34574	0.990037	ANKMY2	37.837	35.216	38.253	36.804	32.966	44.994	1.58925	1.5589	1.59387	1.57754	1.53104	1.6627
ANKRA2	49	52	50	89	52	105	0.628606	0.0345689	0.537658	ANKRA2	3.353	3.776	3.685	5.839	3.513	6.224	0.638789	0.679064	0.67071	0.834993	0.654465	0.858778
ANKRD1	13	17	3	10	1	0	0.747075	0.479191	0.990037	ANKRD1	0.889	1.234	0.221	0.656	0.068	0	0.276232	0.349083	0.0867157	0.21906	0.0285713	0
ANKRD10	329	251	332	363	334	358	-0.0950131	0.568838	0.990037	ANKRD10	22.511	18.225	24.47	23.814	22.563	21.222	1.37127	1.28387	1.40603	1.3947	1.37223	1.34678
ANKRD11	946	687	925	782	775	893	-0.218491	0.130968	0.904732	ANKRD11	64.726	49.884	68.178	51.302	52.353	52.937	1.81774	1.70658	1.83997	1.71852	1.72716	1.73189
ANKRD12	942	824	1042	1039	814	1035	-0.00610515	0.967605	1	ANKRD12	64.453	59.831	76.801	68.162	54.988	61.355	1.81593	1.78412	1.89099	1.83987	1.74809	1.79487
ANKRD13A	548	457	771	665	523	783	-0.0296808	0.877296	0.995535	ANKRD13A	37.495	33.183	56.827	43.627	35.33	46.416	1.5854	1.53381	1.76213	1.6496	1.56027	1.67592
ANKRD13B	417	226	359	349	608	464	-0.489928	0.0242974	0.451696	ANKRD13B	28.532	16.41	26.46	22.896	41.072	27.506	1.47029	1.2408	1.4387	1.37833	1.62399	1.45494
ANKRD13C	895	787	819	1147	867	1201	0.216966	0.122655	0.893766	ANKRD13C	61.237	57.145	60.365	75.248	58.568	71.196	1.79405	1.76451	1.78792	1.88223	1.77501	1.85851
ANKRD13D	63	79	59	92	103	121	0.315498	0.264402	0.990037	ANKRD13D	4.311	5.736	4.349	6.036	6.958	7.173	0.725176	0.828402	0.728273	0.847326	0.900804	0.912381
ANKRD16	16	13	10	8	19	23	-0.0909924	0.876373	0.995535	ANKRD16	1.095	0.944	0.737	0.525	1.283	1.363	0.321184	0.288696	0.2398	0.18327	0.358506	0.373464
ANKRD17	711	574	646	605	523	560	-0.150899	0.37305	0.990037	ANKRD17	48.647	41.679	47.614	39.69	35.33	33.197	1.69589	1.63021	1.68676	1.60949	1.56027	1.53399
ANKRD18A	731	431	765	757	567	602	-0.269418	0.147162	0.928923	ANKRD18A	50.016	31.295	56.385	49.662	38.302	35.687	1.70771	1.50914	1.7588	1.70468	1.59441	1.56451
ANKRD2	0	0	0	0	0	1	0.915507	0.842877	0.990037	ANKRD2	0	0	0	0	0	0.059	0	0	0	0	0	0.024896
ANKRD20A4	4	1	6	1	0	0	-2.3439	0.179585	0.966868	ANKRD20A4	0.274	0.073	0.442	0.066	0	0	0.105169	0.0305997	0.158965	0.0277572	0	0
ANKRD20A9P	134	62	108	100	78	122	-0.243154	0.371188	0.990037	ANKRD20A9P	9.168	4.502	7.96	6.56	5.269	7.232	1.00724	0.740521	0.952308	0.878522	0.797198	0.915505
ANKRD22	0	0	0	0	0	0	NA	NA	NA	ANKRD22	0	0	0	0	0	0	0	0	0	0	0	0
ANKRD23	43	23	44	81	37	47	0.20491	0.601968	0.990037	ANKRD23	2.942	1.67	3.243	5.314	2.499	2.786	0.595717	0.426511	0.627673	0.800305	0.543944	0.578181
ANKRD24	0	4	1	1	4	4	0.813123	0.579121	0.990037	ANKRD24	0	0.29	0.074	0.066	0.27	0.237	0	0.11059	0.0310043	0.0277572	0.103804	0.0923697
ANKRD26	185	113	230	207	134	191	-0.178801	0.46682	0.990037	ANKRD26	12.658	8.205	16.952	13.58	9.052	11.323	1.13539	0.964024	1.25411	1.16376	1.00225	1.09072
ANKRD26P1	0	0	0	0	0	0	NA	NA	NA	ANKRD26P1	0	0	0	0	0	0	0	0	0	0	0	0
ANKRD26P3	0	0	0	0	0	0	NA	NA	NA	ANKRD26P3	0	0	0	0	0	0	0	0	0	0	0	0
ANKRD27	177	144	138	214	226	213	0.0191937	0.929316	1	ANKRD27	12.111	10.456	10.171	14.039	15.267	12.627	1.11764	1.05903	1.04809	1.17722	1.21131	1.1344
ANKRD28	422	312	318	489	297	439	0.2011	0.270432	0.990037	ANKRD28	28.874	22.655	23.438	32.08	20.063	26.024	1.47529	1.37392	1.38807	1.51957	1.32352	1.43175
ANKRD29	42	30	41	43	70	64	-0.234595	0.510095	0.990037	ANKRD29	2.874	2.178	3.022	2.821	4.729	3.794	0.58816	0.502154	0.604442	0.582177	0.758079	0.680698
ANKRD30A	0	0	0	0	0	0	NA	NA	NA	ANKRD30A	0	0	0	0	0	0	0	0	0	0	0	0
ANKRD30B	0	0	0	0	0	0	NA	NA	NA	ANKRD30B	0	0	0	0	0	0	0	0	0	0	0	0
ANKRD30BL	0	0	0	0	0	0	NA	NA	NA	ANKRD30BL	0	0	0	0	0	0	0	0	0	0	0	0
ANKRD31	0	0	1	0	0	0	-1.00805	0.738956	0.990037	ANKRD31	0	0	0.074	0	0	0	0	0	0.0310043	0	0	0
ANKRD32	1731	1207	1433	1545	1327	1861	-0.0226698	0.874436	0.995535	ANKRD32	118.437	87.641	105.62	101.358	89.642	110.321	2.07714	1.94763	2.02784	2.01012	1.95733	2.04658
ANKRD33	0	0	0	0	1	0	-1.00805	0.756382	0.990037	ANKRD33	0	0	0	0	0.068	0	0	0	0	0	0.0285713	0
ANKRD33B	31	26	49	37	58	61	-0.240423	0.525877	0.990037	ANKRD33B	2.121	1.888	3.612	2.427	3.918	3.616	0.494294	0.460597	0.663889	0.534914	0.691789	0.664266
ANKRD34A	5	4	0	5	3	6	0.870144	0.445486	0.990037	ANKRD34A	0.342	0.29	0	0.328	0.203	0.356	0.127753	0.11059	0	0.123198	0.0802656	0.13226
ANKRD34B	0	1	0	0	0	0	0.915507	0.732759	0.990037	ANKRD34B	0	0.073	0	0	0	0	0	0.0305997	0	0	0	0
ANKRD34C	2	2	0	2	0	2	1.57431	0.417533	0.990037	ANKRD34C	0.137	0.145	0	0.131	0	0.119	0.0557605	0.0588055	0	0.0534626	0	0.0488301
ANKRD35	0	0	0	0	0	1	0.915507	0.842877	0.990037	ANKRD35	0	0	0	0	0	0.059	0	0	0	0	0	0.024896
ANKRD36	421	200	402	408	286	295	-0.362738	0.100782	0.847577	ANKRD36	28.805	14.522	29.63	26.766	19.32	17.488	1.47429	1.19095	1.48615	1.44351	1.30792	1.26689
ANKRD36B	183	101	213	211	143	164	-0.252307	0.306687	0.990037	ANKRD36B	12.521	7.334	15.699	13.842	9.66	9.722	1.13101	0.920853	1.22269	1.17149	1.02776	1.03028
ANKRD37	73	118	115	130	102	148	0.390083	0.117739	0.886714	ANKRD37	4.995	8.568	8.476	8.529	6.89	8.773	0.777789	0.980821	0.976625	0.979047	0.897077	0.990028
ANKRD39	112	129	98	152	177	137	0.0674978	0.78816	0.990037	ANKRD39	7.663	9.367	7.223	9.972	11.957	8.121	0.937668	1.01565	0.91503	1.04029	1.1125	0.960042
ANKRD40	727	579	677	1095	674	881	0.231593	0.184714	0.97363	ANKRD40	49.742	42.042	49.899	71.836	45.53	52.226	1.70537	1.63389	1.70671	1.86235	1.66773	1.72612
ANKRD42	31	33	36	32	20	46	0.292305	0.462785	0.990037	ANKRD42	2.121	2.396	2.653	2.099	1.351	2.727	0.494294	0.530968	0.56265	0.491222	0.371253	0.571359
ANKRD44	61	71	83	167	34	101	0.856023	0.013496	0.325732	ANKRD44	4.174	5.155	6.118	10.956	2.297	5.987	0.713826	0.789228	0.852358	1.07759	0.518119	0.844291
ANKRD45	0	0	0	1	0	2	2.29414	0.37285	0.990037	ANKRD45	0	0	0	0.066	0	0.119	0	0	0	0.0277572	0	0.0488301
ANKRD46	16	12	24	19	17	18	-0.286318	0.577179	0.990037	ANKRD46	1.095	0.871	1.769	1.246	1.148	1.067	0.321184	0.272074	0.442323	0.35141	0.332034	0.31534
ANKRD49	78	59	63	72	110	109	-0.131619	0.650288	0.990037	ANKRD49	5.337	4.284	4.643	4.723	7.431	6.462	0.801884	0.722963	0.75151	0.757624	0.925879	0.872855
ANKRD5	50	57	48	47	44	61	0.173791	0.584384	0.990037	ANKRD5	3.421	4.139	3.538	3.083	2.972	3.616	0.645521	0.710879	0.656864	0.610979	0.599009	0.664266
ANKRD50	221	147	243	215	182	206	-0.248026	0.221087	0.990037	ANKRD50	15.121	10.674	17.91	14.105	12.295	12.212	1.20739	1.06722	1.27669	1.17912	1.12369	1.12097
ANKRD52	1044	616	967	944	737	862	-0.242923	0.148836	0.929972	ANKRD52	71.432	44.728	71.273	61.93	49.786	51.1	1.85993	1.66018	1.85898	1.79886	1.70574	1.71684
ANKRD53	0	1	4	6	6	2	-0.245094	0.850258	0.99171	ANKRD53	0	0.073	0.295	0.394	0.405	0.119	0	0.0305997	0.11227	0.144263	0.147676	0.0488301
ANKRD54	775	784	811	731	871	949	-0.045353	0.764795	0.990037	ANKRD54	53.026	56.927	59.775	47.956	58.838	56.257	1.7326	1.76288	1.78372	1.68981	1.77698	1.75783
ANKRD55	0	0	0	0	0	0	NA	NA	NA	ANKRD55	0	0	0	0	0	0	0	0	0	0	0	0
ANKRD6	1	1	0	0	0	0	-0.0462636	1	1	ANKRD6	0.068	0.073	0	0	0	0	0.0285713	0.0305997	0	0	0	0
ANKRD63	0	0	0	0	0	0	NA	NA	NA	ANKRD63	0	0	0	0	0	0	0	0	0	0	0	0
ANKRD65	0	0	0	0	0	0	NA	NA	NA	ANKRD65	0	0	0	0	0	0	0	0	0	0	0	0
ANKRD7	0	1	1	0	0	0	-0.0462633	1	1	ANKRD7	0	0.073	0.074	0	0	0	0	0.0305997	0.0310043	0	0	0
ANKRD9	56	43	63	88	87	94	0.046995	0.878107	0.995581	ANKRD9	3.832	3.122	4.643	5.773	5.877	5.572	0.684127	0.615108	0.75151	0.830781	0.837399	0.817698
ANKS1A	434	391	451	444	505	510	-0.102816	0.507063	0.990037	ANKS1A	29.695	28.391	33.241	29.128	34.114	30.233	1.48707	1.46821	1.53455	1.47897	1.54548	1.49461
ANKS1B	47	34	61	51	38	33	-0.359482	0.31944	0.990037	ANKS1B	3.216	2.469	4.496	3.346	2.567	1.956	0.624901	0.540204	0.740047	0.63809	0.552303	0.470704
ANKS3	203	195	151	182	207	295	0.205012	0.334431	0.990037	ANKS3	13.89	14.159	11.13	11.94	13.983	17.488	1.17289	1.18067	1.08386	1.11193	1.1756	1.26689
ANKS4B	0	0	0	0	0	0	NA	NA	NA	ANKS4B	0	0	0	0	0	0	0	0	0	0	0	0
ANKS6	320	221	250	274	310	335	-0.142605	0.416411	0.990037	ANKS6	21.895	16.047	18.426	17.975	20.941	19.859	1.35974	1.23165	1.28838	1.27818	1.34126	1.31929
ANKUB1	0	0	0	0	0	0	NA	NA	NA	ANKUB1	0	0	0	0	0	0	0	0	0	0	0	0
ANKZF1	390	367	301	392	472	596	0.159516	0.410217	0.990037	ANKZF1	26.684	26.648	22.185	25.717	31.885	35.331	1.44223	1.44166	1.36521	1.42679	1.517	1.56028
ANLN	4386	2922	3863	3680	2577	3242	-0.183426	0.301591	0.990037	ANLN	300.095	212.169	284.724	241.422	174.083	192.186	2.4787	2.32872	2.45595	2.38457	2.24324	2.28598
ANO1	1	0	0	0	0	1	-0.0462645	1	1	ANO1	0.068	0	0	0	0	0.059	0.0285713	0	0	0	0	0.024896
ANO10	640	465	489	537	478	592	-0.0608274	0.697649	0.990037	ANO10	43.79	33.764	36.042	35.229	32.29	35.094	1.65118	1.54113	1.56869	1.55906	1.52231	1.55744
ANO2	14	11	2	8	0	8	0.764208	0.428149	0.990037	ANO2	0.958	0.799	0.147	0.525	0	0.474	0.291813	0.255031	0.0595634	0.18327	0	0.168497
ANO3	6	1	1	0	1	4	-0.751619	0.629175	0.990037	ANO3	0.411	0.073	0.074	0	0.068	0.237	0.149527	0.0305997	0.0310043	0	0.0285713	0.0923697
ANO4	97	74	81	118	87	132	0.222787	0.370119	0.990037	ANO4	6.637	5.373	5.97	7.741	5.877	7.825	0.882923	0.804344	0.843233	0.941561	0.837399	0.945715
ANO5	0	1	0	1	0	2	2.7838	0.222621	0.990037	ANO5	0	0.073	0	0.066	0	0.119	0	0.0305997	0	0.0277572	0	0.0488301
ANO6	719	762	628	874	560	696	0.254501	0.13397	0.912297	ANO6	49.195	55.329	46.287	57.338	37.829	41.259	1.70066	1.75073	1.67474	1.76595	1.58916	1.62592
ANO7	0	0	0	0	1	0	-1.00805	0.756382	0.990037	ANO7	0	0	0	0	0.068	0	0	0	0	0	0.0285713	0
ANO8	65	63	106	61	105	93	-0.413026	0.157319	0.942696	ANO8	4.447	4.574	7.813	4.002	7.093	5.513	0.736157	0.746167	0.945124	0.699144	0.90811	0.813781
ANO9	2	1	1	0	1	0	-1.93144	0.425378	0.990037	ANO9	0.137	0.073	0.074	0	0.068	0	0.0557605	0.0305997	0.0310043	0	0.0285713	0
ANP32A	2815	2597	2375	2753	3199	3069	-0.0403217	0.770649	0.990037	ANP32A	192.606	188.57	175.051	180.608	216.1	181.931	2.28692	2.27777	2.24564	2.25913	2.33666	2.26229
ANP32AP1	4	1	3	5	2	4	0.065336	0.953775	1	ANP32AP1	0.274	0.073	0.221	0.328	0.135	0.237	0.105169	0.0305997	0.0867157	0.123198	0.0549959	0.0923697
ANP32B	5333	4471	4885	5805	4646	5468	0.03102	0.802357	0.990037	ANP32B	364.89	324.643	360.051	380.831	313.849	324.144	2.56335	2.51274	2.55757	2.58187	2.4981	2.51208
ANP32C	18	12	34	31	24	18	-0.393005	0.426183	0.990037	ANP32C	1.232	0.871	2.506	2.034	1.621	1.067	0.348694	0.272074	0.544812	0.482016	0.418467	0.31534
ANP32D	0	0	0	0	2	0	-1.90004	0.518418	0.990037	ANP32D	0	0	0	0	0.135	0	0	0	0	0	0.0549959	0
ANP32E	2452	2204	1790	2092	2004	2314	0.0467962	0.75182	0.990037	ANP32E	167.769	160.034	131.933	137.243	135.375	137.174	2.22729	2.20692	2.12363	2.14064	2.13473	2.14043
ANPEP	249	268	135	247	125	164	0.410739	0.143751	0.923936	ANPEP	17.037	19.46	9.95	16.204	8.444	9.722	1.25616	1.31091	1.03941	1.23563	0.975156	1.03028
ANTXR1	1649	1014	1279	2013	1412	2434	0.24666	0.204713	0.990037	ANTXR1	112.827	73.627	94.269	132.061	95.384	144.288	2.05625	1.8729	1.97895	2.12405	1.984	2.16223
ANTXR2	20	23	39	27	13	14	-0.211399	0.686042	0.990037	ANTXR2	1.368	1.67	2.875	1.771	0.878	0.83	0.374382	0.426511	0.588272	0.442637	0.273696	0.262451
ANXA1	5246	5159	5875	6306	5962	6161	-0.00845059	0.948019	1	ANXA1	358.938	374.599	433.02	413.698	402.748	365.225	2.55623	2.57472	2.63751	2.61773	2.60611	2.56375
ANXA10	374	417	367	463	276	304	0.191097	0.379005	0.990037	ANXA10	25.59	30.279	27.05	30.375	18.644	18.021	1.42472	1.49525	1.44793	1.49658	1.29323	1.27923
ANXA11	1352	1350	1171	1531	1445	1533	0.108479	0.421067	0.990037	ANXA11	92.505	98.025	86.309	100.44	97.613	90.877	1.97083	1.99574	1.94106	2.00621	1.99393	1.96321
ANXA13	0	0	0	0	0	0	NA	NA	NA	ANXA13	0	0	0	0	0	0	0	0	0	0	0	0
ANXA2	54576	53616	43782	63865	49945	57547	0.197755	0.125855	0.897936	ANXA2	3734.16	3893.1	3226.97	4189.79	3373.91	3411.4	3.57231	3.59041	3.50893	3.6223	3.52826	3.53306
ANXA2P1	8	3	9	3	3	7	-0.700608	0.44779	0.990037	ANXA2P1	0.547	0.218	0.663	0.197	0.203	0.415	0.18949	0.0856473	0.220892	0.0780942	0.0802656	0.150756
ANXA2P3	0	0	0	0	0	0	NA	NA	NA	ANXA2P3	0	0	0	0	0	0	0	0	0	0	0	0
ANXA3	1528	1660	1712	2154	1196	1052	0.105319	0.781514	0.990037	ANXA3	104.548	120.534	126.184	141.311	80.793	62.363	2.02345	2.0847	2.10443	2.15324	1.91272	1.80184
ANXA4	575	660	531	687	516	682	0.28184	0.0617296	0.690478	ANXA4	39.342	47.923	39.138	45.07	34.857	40.429	1.60576	1.68951	1.60356	1.66342	1.55457	1.6173
ANXA5	7087	7564	6357	8498	6401	11158	0.396352	0.00176133	0.0877569	ANXA5	484.901	549.228	468.546	557.502	432.403	661.449	2.68655	2.74054	2.67168	2.74702	2.63689	2.82115
ANXA6	3621	3949	5314	5294	4649	5524	0.0523414	0.749138	0.990037	ANXA6	247.753	286.74	391.671	347.307	314.051	327.464	2.39577	2.459	2.59403	2.54196	2.49838	2.51649
ANXA7	1942	1860	2164	1904	2063	2380	-0.0607144	0.657362	0.990037	ANXA7	132.874	135.056	159.499	124.91	139.361	141.087	2.1267	2.13372	2.20547	2.10006	2.14725	2.15255
ANXA8L1	21	21	17	17	12	8	-0.124712	0.82706	0.990037	ANXA8L1	1.437	1.525	1.253	1.115	0.811	0.474	0.386856	0.402261	0.352761	0.32531	0.257918	0.168497
ANXA8L2	1	0	0	3	0	0	1.39658	0.617525	0.990037	ANXA8L2	0.068	0	0	0.197	0	0	0.0285713	0	0	0.0780942	0	0
ANXA9	5	8	6	0	13	6	-0.786402	0.413166	0.990037	ANXA9	0.342	0.581	0.442	0	0.878	0.356	0.127753	0.198932	0.158965	0	0.273696	0.13226
AOAH	0	0	1	0	0	0	-1.00805	0.738956	0.990037	AOAH	0	0	0.074	0	0	0	0	0	0.0310043	0	0	0
AOC2	7	13	3	9	5	11	1.11646	0.145846	0.928339	AOC2	0.479	0.944	0.221	0.59	0.338	0.652	0.169968	0.288696	0.0867157	0.201397	0.126456	0.21801
AOC3	5	1	2	4	3	3	-0.391641	0.745631	0.990037	AOC3	0.342	0.073	0.147	0.262	0.203	0.178	0.127753	0.0305997	0.0595634	0.101059	0.0802656	0.0711453
AOX1	283	173	271	191	213	203	-0.485438	0.0116394	0.297684	AOX1	19.363	12.562	19.974	12.53	14.389	12.034	1.30884	1.13232	1.32168	1.1313	1.18721	1.11508
AP1AR	87	65	70	103	51	104	0.324395	0.250673	0.990037	AP1AR	5.953	4.72	5.159	6.757	3.445	6.165	0.842172	0.757396	0.78951	0.889694	0.647872	0.855216
AP1B1	2312	2270	2336	2451	2395	2488	-0.0119477	0.925872	1	AP1B1	158.19	164.827	172.176	160.795	161.788	147.489	2.20192	2.21966	2.23849	2.20897	2.21162	2.17169
AP1B1P1	0	0	0	0	0	0	NA	NA	NA	AP1B1P1	0	0	0	0	0	0	0	0	0	0	0	0
AP1G1	1282	1298	1488	1902	1401	1847	0.209873	0.149739	0.931156	AP1G1	87.716	94.249	109.674	124.779	94.641	109.491	1.948	1.97886	2.04405	2.09961	1.98064	2.04333
AP1G2	201	200	228	242	224	249	0.0262054	0.886478	0.997118	AP1G2	13.753	14.522	16.805	15.876	15.132	14.761	1.16888	1.19095	1.25054	1.22727	1.20769	1.19758
AP1M1	1996	1847	2025	2102	1646	1784	-0.0240298	0.876888	0.995535	AP1M1	136.569	134.112	149.254	137.899	111.191	105.756	2.13852	2.13069	2.17683	2.1427	2.04996	2.02839
AP1M2	527	375	346	271	496	329	-0.510663	0.0146843	0.34432	AP1M2	36.058	27.229	25.502	17.779	33.506	19.503	1.56888	1.4507	1.42328	1.27367	1.53789	1.31182
AP1S1	1296	1298	1234	1157	1213	1335	-0.0204144	0.889927	0.998036	AP1S1	88.674	94.249	90.953	75.904	81.941	79.139	1.95267	1.97886	1.96357	1.88595	1.91877	1.90384
AP1S2	366	322	422	538	324	478	0.19896	0.284033	0.990037	AP1S2	25.042	23.381	31.104	35.295	21.887	28.336	1.41567	1.38705	1.50656	1.55985	1.35959	1.4674
AP1S3	341	337	315	459	363	645	0.426143	0.0187528	0.396838	AP1S3	23.332	24.47	23.217	30.112	24.522	38.236	1.38618	1.40603	1.38412	1.49293	1.40691	1.59368
AP2A1	2100	1571	1561	1803	1524	1852	-0.032885	0.820123	0.990037	AP2A1	143.684	114.072	115.054	118.284	102.95	109.787	2.16042	2.06097	2.06466	2.07658	2.01682	2.04449
AP2A2	869	743	774	831	1002	952	-0.117976	0.414253	0.990037	AP2A2	59.458	53.95	57.048	54.517	67.688	56.435	1.78145	1.73997	1.76379	1.74443	1.83688	1.75918
AP2B1	5500	3573	3598	5952	4083	6060	0.177682	0.287054	0.990037	AP2B1	376.317	259.438	265.192	390.475	275.817	359.238	2.57671	2.4157	2.42519	2.5927	2.44219	2.55659
AP2M1	13166	11405	11391	11932	13125	14179	-0.054833	0.649291	0.990037	AP2M1	900.833	828.126	839.58	782.786	886.626	840.534	2.95513	2.91862	2.92458	2.8942	2.94823	2.92507
AP2S1	3357	3267	3180	3311	2174	2624	0.0510091	0.789537	0.990037	AP2S1	229.69	237.22	234.384	217.215	146.859	155.551	2.36303	2.37698	2.37178	2.33888	2.16985	2.19466
AP3B1	1190	1031	1034	1427	1031	1512	0.226101	0.0947556	0.826971	AP3B1	81.421	74.862	76.212	93.617	69.647	89.632	1.91604	1.88002	1.88768	1.97597	1.84909	1.95728
AP3B2	2	0	0	0	0	0	-1.85349	0.526976	0.990037	AP3B2	0.137	0	0	0	0	0	0.0557605	0	0	0	0	0
AP3D1	1052	1380	792	1160	1222	1493	0.360042	0.0405974	0.576263	AP3D1	71.979	100.203	58.375	76.101	82.549	88.505	1.8632	2.00519	1.7736	1.88706	1.92194	1.95185
AP3M1	1343	1144	1257	1299	1293	1377	-0.0770661	0.540495	0.990037	AP3M1	91.89	83.067	92.648	85.219	87.345	81.629	1.96797	1.92463	1.9715	1.9356	1.94618	1.91713
AP3M2	144	79	110	94	159	130	-0.507309	0.0334779	0.531201	AP3M2	9.853	5.736	8.108	6.167	10.741	7.706	1.03555	0.828402	0.959423	0.855337	1.06971	0.939819
AP3S1	729	810	882	1064	785	1042	0.223686	0.136649	0.915591	AP3S1	49.879	58.815	65.008	69.803	53.029	61.77	1.70654	1.77681	1.8196	1.85005	1.73263	1.79775
AP4E1	222	152	206	214	172	231	-0.0694666	0.723626	0.990037	AP4E1	15.19	11.037	15.183	14.039	11.619	13.694	1.20925	1.08052	1.20906	1.17722	1.10102	1.16714
AP4M1	157	150	103	143	208	205	0.0409556	0.869043	0.995431	AP4M1	10.742	10.892	7.592	9.381	14.051	12.152	1.06974	1.07525	0.934094	1.01624	1.17757	1.11899
APAF1	154	118	141	157	113	161	0.0388408	0.858409	0.993904	APAF1	10.537	8.568	10.392	10.3	7.633	9.544	1.06209	0.980821	1.0566	1.05308	0.936162	1.02301
APBA1	5	0	2	8	2	7	0.627808	0.593373	0.990037	APBA1	0.342	0	0.147	0.525	0.135	0.415	0.127753	0	0.0595634	0.18327	0.0549959	0.150756
APBA2	0	0	0	0	0	1	0.915507	0.842877	0.990037	APBA2	0	0	0	0	0	0.059	0	0	0	0	0	0.024896
APBA3	219	272	266	273	291	386	0.202055	0.294427	0.990037	APBA3	14.984	19.75	19.606	17.91	19.658	22.882	1.20369	1.31702	1.31399	1.27669	1.31509	1.37807
APBB1	262	212	353	262	267	276	-0.295234	0.126346	0.897936	APBB1	17.926	15.393	26.018	17.188	18.036	16.361	1.27706	1.21466	1.43165	1.25978	1.27958	1.23957
APBB1IP	0	0	1	1	0	0	-0.0462639	1	1	APBB1IP	0	0	0.074	0.066	0	0	0	0	0.0310043	0.0277572	0	0
APBB2	143	125	149	187	109	163	0.18564	0.409193	0.990037	APBB2	9.784	9.076	10.982	12.268	7.363	9.663	1.03278	1.00329	1.07853	1.12281	0.922362	1.02788
APBB3	42	52	29	30	51	65	0.227446	0.545431	0.990037	APBB3	2.874	3.776	2.137	1.968	3.445	3.853	0.58816	0.679064	0.496515	0.472464	0.647872	0.68601
APC	571	387	569	545	382	603	-0.0540328	0.770483	0.990037	APC	39.068	28.1	41.938	35.754	25.805	35.746	1.6028	1.46389	1.63284	1.5653	1.42822	1.56521
APC2	11	4	10	7	7	5	-0.862791	0.268833	0.990037	APC2	0.753	0.29	0.737	0.459	0.473	0.296	0.243782	0.11059	0.2398	0.164055	0.168203	0.112605
APCDD1	4	0	0	1	2	1	-1.65614	0.406444	0.990037	APCDD1	0.274	0	0	0.066	0.135	0.059	0.105169	0	0	0.0277572	0.0549959	0.024896
APCDD1L	5	1	2	0	5	1	-2.61231	0.0907927	0.812636	APCDD1L	0.342	0.073	0.147	0	0.338	0.059	0.127753	0.0305997	0.0595634	0	0.126456	0.024896
APCS	0	0	0	0	0	0	NA	NA	NA	APCS	0	0	0	0	0	0	0	0	0	0	0	0
APEH	1712	1936	1383	1577	1983	2453	0.187315	0.280704	0.990037	APEH	117.137	140.575	101.935	103.457	133.956	145.414	2.07239	2.15099	2.01256	2.01894	2.13019	2.16558
APEX2	446	429	407	438	499	603	0.0649621	0.690741	0.990037	APEX2	30.516	31.15	29.998	28.735	33.709	35.746	1.49853	1.50718	1.49133	1.47327	1.54044	1.56521
APH1A	2274	2392	2294	2756	2154	2805	0.192556	0.122835	0.893784	APH1A	155.59	173.685	169.08	180.804	145.508	166.281	2.19476	2.24226	2.23065	2.2596	2.16586	2.22345
APH1B	71	42	63	106	74	96	0.15083	0.619978	0.990037	APH1B	4.858	3.05	4.643	6.954	4.999	5.691	0.767749	0.607455	0.75151	0.900586	0.778079	0.825491
API5	1694	1356	2008	2141	1438	1620	-0.0659202	0.709203	0.990037	API5	115.905	98.46	148.001	140.458	97.14	96.034	2.06783	1.99765	2.17319	2.15063	1.99185	1.98692
APIP	759	688	709	927	711	754	0.0726765	0.631552	0.990037	APIP	51.932	49.956	52.257	60.815	48.03	44.697	1.72372	1.7072	1.72638	1.79109	1.69046	1.65989
APLF	40	33	49	62	42	81	0.339884	0.319845	0.990037	APLF	2.737	2.396	3.612	4.067	2.837	4.802	0.572523	0.530968	0.663889	0.704751	0.583992	0.763578
APLN	25	27	20	26	36	40	0.143826	0.731384	0.990037	APLN	1.711	1.96	1.474	1.706	2.432	2.371	0.43313	0.471292	0.3934	0.432328	0.535547	0.527759
APLNR	0	0	0	0	0	0	NA	NA	NA	APLNR	0	0	0	0	0	0	0	0	0	0	0	0
APLP1	99	101	128	89	114	133	-0.135311	0.584883	0.990037	APLP1	6.774	7.334	9.434	5.839	7.701	7.884	0.890645	0.920853	1.01845	0.834993	0.939569	0.948609
APOA1	4	0	0	0	1	0	-3.18526	0.175049	0.963494	APOA1	0.274	0	0	0	0.068	0	0.105169	0	0	0	0.0285713	0
APOA1BP	1836	1734	1664	1795	2281	2577	0.0199957	0.899319	0.999223	APOA1BP	125.621	125.907	122.646	117.759	154.087	152.765	2.10251	2.10349	2.09218	2.07467	2.19058	2.18686
APOA2	3	1	0	0	0	1	-0.5669	0.820645	0.990037	APOA2	0.205	0.073	0	0	0	0.059	0.080987	0.0305997	0	0	0	0.024896
APOA4	0	0	0	0	0	0	NA	NA	NA	APOA4	0	0	0	0	0	0	0	0	0	0	0	0
APOA5	2	1	0	3	0	3	1.74839	0.355971	0.990037	APOA5	0.137	0.073	0	0.197	0	0.178	0.0557605	0.0305997	0	0.0780942	0	0.0711453
APOB	2	0	1	0	0	0	-2.47451	0.332014	0.990037	APOB	0.137	0	0.074	0	0	0	0.0557605	0	0.0310043	0	0	0
APOBEC1	0	1	0	0	0	0	0.915507	0.732759	0.990037	APOBEC1	0	0.073	0	0	0	0	0	0.0305997	0	0	0	0
APOBEC2	0	0	0	0	1	0	-1.00805	0.756382	0.990037	APOBEC2	0	0	0	0	0.068	0	0	0	0	0	0.0285713	0
APOBEC3B	142	167	117	179	256	322	0.304226	0.270364	0.990037	APOBEC3B	9.716	12.126	8.624	11.743	17.293	19.088	1.03003	1.11813	0.983356	1.10527	1.26228	1.30294
APOBEC3C	20	12	23	23	18	14	-0.37424	0.462936	0.990037	APOBEC3C	1.368	0.871	1.695	1.509	1.216	0.83	0.374382	0.272074	0.430559	0.399501	0.34557	0.262451
APOBEC3D	0	0	0	0	0	0	NA	NA	NA	APOBEC3D	0	0	0	0	0	0	0	0	0	0	0	0
APOBEC3F	0	0	0	0	0	0	NA	NA	NA	APOBEC3F	0	0	0	0	0	0	0	0	0	0	0	0
APOBEC3H	0	0	0	0	0	0	NA	NA	NA	APOBEC3H	0	0	0	0	0	0	0	0	0	0	0	0
APOBEC4	0	0	0	0	0	0	NA	NA	NA	APOBEC4	0	0	0	0	0	0	0	0	0	0	0	0
APOBR	4	3	3	4	2	4	0.236774	0.832636	0.990037	APOBR	0.274	0.218	0.221	0.262	0.135	0.237	0.105169	0.0856473	0.0867157	0.101059	0.0549959	0.0923697
APOC1	28	29	23	29	37	44	0.155919	0.695252	0.990037	APOC1	1.916	2.106	1.695	1.903	2.499	2.608	0.464788	0.492201	0.430559	0.462847	0.543944	0.557267
APOC3	0	0	0	0	1	0	-1.00805	0.756382	0.990037	APOC3	0	0	0	0	0.068	0	0	0	0	0	0.0285713	0
APOC4	0	0	0	0	0	0	NA	NA	NA	APOC4	0	0	0	0	0	0	0	0	0	0	0	0
APOD	0	0	0	0	0	1	0.915507	0.842877	0.990037	APOD	0	0	0	0	0	0.059	0	0	0	0	0	0.024896
APOE	5	6	14	7	21	17	-0.510937	0.462548	0.990037	APOE	0.342	0.436	1.032	0.459	1.419	1.008	0.127753	0.157154	0.307924	0.164055	0.383636	0.302764
APOF	1	0	0	0	0	0	-1.00805	0.771447	0.990037	APOF	0.068	0	0	0	0	0	0.0285713	0	0	0	0	0
APOH	1	1	0	0	0	0	-0.0462636	1	1	APOH	0.068	0.073	0	0	0	0	0.0285713	0.0305997	0	0	0	0
APOL1	8	5	11	4	12	9	-0.853181	0.254437	0.990037	APOL1	0.547	0.363	0.811	0.262	0.811	0.534	0.18949	0.134496	0.257918	0.101059	0.257918	0.185825
APOL2	2	3	2	2	0	0	0.353151	0.843168	0.990037	APOL2	0.137	0.218	0.147	0.131	0	0	0.0557605	0.0856473	0.0595634	0.0534626	0	0
APOL3	11	3	11	5	5	6	-1.01814	0.217066	0.990037	APOL3	0.753	0.218	0.811	0.328	0.338	0.356	0.243782	0.0856473	0.257918	0.123198	0.126456	0.13226
APOL4	0	0	0	0	0	0	NA	NA	NA	APOL4	0	0	0	0	0	0	0	0	0	0	0	0
APOL5	0	0	0	0	0	0	NA	NA	NA	APOL5	0	0	0	0	0	0	0	0	0	0	0	0
APOL6	18	19	17	22	17	33	0.443495	0.346262	0.990037	APOL6	1.232	1.38	1.253	1.443	1.148	1.956	0.348694	0.376577	0.352761	0.387923	0.332034	0.470704
APOM	54	49	43	52	75	90	0.0851796	0.792455	0.990037	APOM	3.695	3.558	3.169	3.411	5.066	5.335	0.671636	0.658774	0.620032	0.644537	0.782902	0.801747
APOO	348	469	392	393	424	435	0.120425	0.516361	0.990037	APOO	23.811	34.054	28.893	25.782	28.642	25.787	1.39464	1.54474	1.47557	1.42784	1.47191	1.42792
APOOL	240	138	157	226	187	187	-0.13691	0.525188	0.990037	APOOL	16.421	10.02	11.572	14.826	12.632	11.085	1.24107	1.04218	1.0994	1.19937	1.13456	1.08225
APP	3470	2638	3126	3300	3188	3372	-0.124877	0.28982	0.990037	APP	237.422	191.547	230.403	216.493	215.357	199.893	2.37735	2.28454	2.36437	2.33745	2.33517	2.30296
APPBP2	669	552	508	1075	653	916	0.407951	0.0269025	0.47461	APPBP2	45.774	40.081	37.442	70.524	44.112	54.301	1.67	1.61364	1.58481	1.85445	1.65429	1.74273
APPL1	827	614	615	659	747	878	-0.0788443	0.608355	0.990037	APPL1	56.584	44.583	45.329	43.233	50.462	52.048	1.7603	1.6588	1.66585	1.64575	1.71149	1.72467
APPL2	240	221	200	239	175	263	0.186182	0.325615	0.990037	APPL2	16.421	16.047	14.741	15.679	11.822	15.591	1.24107	1.23165	1.19703	1.22217	1.10796	1.21987
APRT	2254	2079	1706	2144	2290	2393	0.0403066	0.776017	0.990037	APRT	154.221	150.958	125.742	140.655	154.695	141.858	2.19095	2.18172	2.10292	2.15123	2.19227	2.1549
APTX	631	500	713	687	724	774	-0.143841	0.350522	0.990037	APTX	43.174	36.305	52.552	45.07	48.908	45.883	1.64517	1.57177	1.72878	1.66342	1.69817	1.67102
AQP10	0	0	0	0	1	0	-1.00805	0.756382	0.990037	AQP10	0	0	0	0	0.068	0	0	0	0	0	0.0285713	0
AQP11	5	0	3	4	1	1	-0.929458	0.527674	0.990037	AQP11	0.342	0	0.221	0.262	0.068	0.059	0.127753	0	0.0867157	0.101059	0.0285713	0.024896
AQP12A	0	0	0	0	0	0	NA	NA	NA	AQP12A	0	0	0	0	0	0	0	0	0	0	0	0
AQP12B	0	0	0	0	0	0	NA	NA	NA	AQP12B	0	0	0	0	0	0	0	0	0	0	0	0
AQP2	1	0	0	0	0	0	-1.00805	0.771447	0.990037	AQP2	0.068	0	0	0	0	0	0.0285713	0	0	0	0	0
AQP3	466	346	324	415	319	402	0.0249446	0.888663	0.997733	AQP3	31.884	25.123	23.881	27.226	21.549	23.831	1.51698	1.41702	1.39587	1.45065	1.35313	1.39499
AQP4	0	0	0	0	0	0	NA	NA	NA	AQP4	0	0	0	0	0	0	0	0	0	0	0	0
AQP5	7	3	7	9	7	1	-0.735169	0.433551	0.990037	AQP5	0.479	0.218	0.516	0.59	0.473	0.059	0.169968	0.0856473	0.180699	0.201397	0.168203	0.024896
AQP6	0	0	0	0	0	0	NA	NA	NA	AQP6	0	0	0	0	0	0	0	0	0	0	0	0
AQP7	15	27	5	20	22	14	0.539257	0.361382	0.990037	AQP7	1.026	1.96	0.369	1.312	1.486	0.83	0.306639	0.471292	0.136403	0.363988	0.395501	0.262451
AQP7P1	27	18	8	16	14	15	-0.017166	0.975788	1	AQP7P1	1.847	1.307	0.59	1.05	0.946	0.889	0.454387	0.363048	0.201397	0.311754	0.289143	0.276232
AQP8	0	0	0	0	0	0	NA	NA	NA	AQP8	0	0	0	0	0	0	0	0	0	0	0	0
AQP9	0	1	0	0	1	4	2.10639	0.379032	0.990037	AQP9	0	0.073	0	0	0.068	0.237	0	0.0305997	0	0	0.0285713	0.0923697
AQPEP	5	2	13	9	10	12	-0.400137	0.608885	0.990037	AQPEP	0.342	0.145	0.958	0.59	0.676	0.711	0.127753	0.0588055	0.291813	0.201397	0.224274	0.23325
AQR	1700	1259	1552	1400	1338	1549	-0.175601	0.201474	0.990037	AQR	116.316	91.417	114.391	91.845	90.385	91.825	2.06936	1.96575	2.06217	1.96776	1.96087	1.96766
AR	65	32	36	40	36	59	-0.124876	0.729206	0.990037	AR	4.447	2.324	2.653	2.624	2.432	3.498	0.736157	0.521661	0.56265	0.559188	0.535547	0.653019
ARAF	1283	1361	1007	1189	1499	1452	0.0428955	0.798638	0.990037	ARAF	87.784	98.823	74.221	78.003	101.261	86.075	1.94833	1.99923	1.87634	1.89764	2.00971	1.93989
ARAP1	299	300	342	360	320	332	-0.00469996	0.976804	1	ARAP1	20.458	21.783	25.207	23.617	21.617	19.681	1.33159	1.35761	1.41842	1.39124	1.35443	1.31557
ARAP2	88	59	77	75	48	59	-0.18609	0.54524	0.990037	ARAP2	6.021	4.284	5.675	4.92	3.243	3.498	0.846399	0.722963	0.824451	0.772322	0.627673	0.653019
ARAP3	359	222	336	248	288	320	-0.373679	0.0344309	0.536284	ARAP3	24.563	16.12	24.765	16.27	19.455	18.97	1.40761	1.2335	1.41103	1.23729	1.3108	1.30038
ARC	3	0	1	2	6	7	-0.284069	0.827181	0.990037	ARC	0.205	0	0.074	0.131	0.405	0.415	0.080987	0	0.0310043	0.0534626	0.147676	0.150756
ARCN1	2598	3157	2955	3530	2232	4057	0.407614	0.00511743	0.179824	ARCN1	177.758	229.232	217.8	231.582	150.777	240.5	2.25227	2.36217	2.34005	2.36658	2.18121	2.38292
AREG	3	2	3	7	7	7	0.210364	0.829268	0.990037	AREG	0.205	0.145	0.221	0.459	0.473	0.415	0.080987	0.0588055	0.0867157	0.164055	0.168203	0.150756
ARF1	14311	18367	13047	21214	16462	22808	0.459085	0.000267639	0.0205654	ARF1	979.176	1333.64	961.636	1391.72	1112.05	1352.06	2.9913	3.12537	2.98346	3.14386	3.04651	3.13132
ARF3	4590	4254	4350	4818	5594	5706	-0.0311149	0.817893	0.990037	ARF3	314.053	308.886	320.619	316.08	377.888	338.253	2.49838	2.4912	2.50734	2.50117	2.57851	2.53052
ARF4	9354	13924	11976	13391	8536	15879	0.481197	0.00292609	0.124604	ARF4	640.012	1011.03	882.697	878.502	576.628	941.311	2.80687	3.00519	2.9463	2.94424	2.76165	2.97419
ARF5	2541	2997	2526	3274	3102	3452	0.203684	0.134977	0.912439	ARF5	173.858	217.615	186.18	214.787	209.548	204.635	2.24269	2.33968	2.27226	2.33403	2.32335	2.3131
ARF6	0	3	5	1	5	12	0.548429	0.644537	0.990037	ARF6	0	0.218	0.369	0.066	0.338	0.711	0	0.0856473	0.136403	0.0277572	0.126456	0.23325
ARFGAP1	781	1212	559	911	772	1330	0.675357	0.000231538	0.0182788	ARFGAP1	53.437	88.004	41.201	59.765	52.15	78.843	1.73589	1.94941	1.62532	1.78365	1.7255	1.90224
ARFGAP2	488	426	384	422	658	608	-0.125212	0.523852	0.990037	ARFGAP2	33.39	30.932	28.303	27.685	44.449	36.042	1.53643	1.50423	1.46691	1.45765	1.65752	1.56869
ARFGAP3	693	1148	538	1191	722	1368	0.880032	3.41654e-09	1.84589e-06	ARFGAP3	47.416	83.357	39.654	78.134	48.773	81.095	1.68499	1.92612	1.6091	1.89836	1.69699	1.91432
ARFGEF1	186	160	192	233	152	196	0.0965428	0.63951	0.990037	ARFGEF1	12.726	11.618	14.151	15.286	10.268	11.619	1.13754	1.10099	1.18044	1.21181	1.05185	1.10102
ARFGEF2	1041	935	993	1242	1044	1237	0.0928852	0.478415	0.990037	ARFGEF2	71.226	67.891	73.19	81.48	70.525	73.33	1.85869	1.83816	1.87035	1.91635	1.85446	1.87116
ARFIP1	182	149	147	176	148	211	0.112935	0.571448	0.990037	ARFIP1	12.453	10.819	10.835	11.546	9.998	12.508	1.12882	1.07258	1.07317	1.09851	1.04131	1.13059
ARFIP2	1230	1539	1135	1840	1399	2059	0.475625	0.000348641	0.0256496	ARFIP2	84.158	111.748	83.656	120.711	94.506	122.058	1.93023	2.05211	1.92766	2.08533	1.98003	2.09011
ARFRP1	523	447	447	496	565	453	-0.176928	0.276452	0.990037	ARFRP1	35.784	32.457	32.946	32.54	38.167	26.854	1.56566	1.52449	1.53079	1.52556	1.59292	1.44489
ARG1	0	0	0	0	0	0	NA	NA	NA	ARG1	0	0	0	0	0	0	0	0	0	0	0	0
ARG2	88	105	82	91	78	145	0.405435	0.109696	0.870496	ARG2	6.021	7.624	6.044	5.97	5.269	8.596	0.846399	0.935709	0.847819	0.843233	0.797198	0.98209
ARGFX	0	0	1	0	0	0	-1.00805	0.738956	0.990037	ARGFX	0	0	0.074	0	0	0	0	0	0.0310043	0	0	0
ARGLU1	329	179	302	343	327	430	-0.0941512	0.656757	0.990037	ARGLU1	22.511	12.997	22.259	22.502	22.09	25.49	1.37127	1.14603	1.36659	1.3711	1.36342	1.42308
ARHGAP1	2840	2752	2521	2781	2165	3463	0.207878	0.141221	0.923632	ARHGAP1	194.316	199.825	185.812	182.444	146.251	205.287	2.29074	2.30282	2.2714	2.2635	2.16806	2.31447
ARHGAP10	273	208	254	242	233	257	-0.155927	0.375299	0.990037	ARHGAP10	18.679	15.103	18.721	15.876	15.74	15.235	1.294	1.20691	1.29493	1.22727	1.22376	1.21045
ARHGAP11A	1774	1345	1429	1628	1295	1412	-0.0778306	0.611208	0.990037	ARHGAP11A	121.379	97.662	105.325	106.803	87.48	83.704	2.08771	1.99415	2.02664	2.03263	1.94685	1.9279
ARHGAP11B	399	207	430	371	257	317	-0.348285	0.114864	0.881802	ARHGAP11B	27.3	15.03	31.693	24.339	17.361	18.792	1.45179	1.20493	1.51445	1.40379	1.2639	1.29649
ARHGAP12	62	53	32	62	42	71	0.405183	0.211734	0.990037	ARHGAP12	4.242	3.848	2.359	4.067	2.837	4.209	0.719497	0.685563	0.52621	0.704751	0.583992	0.716754
ARHGAP15	0	0	1	1	0	0	-0.0462639	1	1	ARHGAP15	0	0	0.074	0.066	0	0	0	0	0.0310043	0.0277572	0	0
ARHGAP17	4393	4207	3213	3966	4133	5474	0.17076	0.249041	0.990037	ARHGAP17	300.574	305.474	236.816	260.185	279.194	324.5	2.47939	2.48639	2.37624	2.41695	2.44746	2.51255
ARHGAP18	280	286	278	298	190	185	0.0171373	0.94336	1	ARHGAP18	19.158	20.767	20.49	19.55	12.835	10.967	1.30445	1.3378	1.33224	1.31281	1.14098	1.07799
ARHGAP19	155	128	126	114	132	177	-0.0312166	0.889633	0.99792	ARHGAP19	10.605	9.294	9.287	7.479	8.917	10.493	1.06465	1.01258	1.01229	0.928345	0.99638	1.06043
ARHGAP20	33	15	20	15	15	19	-0.517316	0.305233	0.990037	ARHGAP20	2.258	1.089	1.474	0.984	1.013	1.126	0.512951	0.319938	0.3934	0.297542	0.303844	0.327563
ARHGAP21	971	807	881	1088	944	1106	0.0446149	0.737298	0.990037	ARHGAP21	66.437	58.597	64.935	71.377	63.769	65.564	1.8289	1.77522	1.81912	1.8596	1.81137	1.82324
ARHGAP22	31	24	32	25	37	20	-0.574041	0.165083	0.951821	ARHGAP22	2.121	1.743	2.359	1.64	2.499	1.186	0.494294	0.438226	0.52621	0.421604	0.543944	0.33965
ARHGAP23	1065	710	942	809	1066	842	-0.428357	0.00133673	0.072675	ARHGAP23	72.869	51.554	69.431	53.074	72.011	49.914	1.86846	1.72061	1.84776	1.73299	1.86339	1.70684
ARHGAP24	19	26	14	12	16	30	0.435551	0.400165	0.990037	ARHGAP24	1.3	1.888	1.032	0.787	1.081	1.778	0.361728	0.460597	0.307924	0.252125	0.318272	0.443732
ARHGAP25	0	0	0	0	0	0	NA	NA	NA	ARHGAP25	0	0	0	0	0	0	0	0	0	0	0	0
ARHGAP26	7	3	2	5	0	1	-0.00227274	0.998295	1	ARHGAP26	0.479	0.218	0.147	0.328	0	0.059	0.169968	0.0856473	0.0595634	0.123198	0	0.024896
ARHGAP27	46	18	40	21	32	60	-0.347294	0.421328	0.990037	ARHGAP27	3.147	1.307	2.948	1.378	2.162	3.557	0.617734	0.363048	0.596377	0.376212	0.499962	0.658679
ARHGAP28	23	10	27	33	24	27	-0.16636	0.725496	0.990037	ARHGAP28	1.574	0.726	1.99	2.165	1.621	1.601	0.410609	0.237041	0.475671	0.500374	0.418467	0.41514
ARHGAP29	667	458	692	758	509	717	-0.0194384	0.913114	1	ARHGAP29	45.637	33.256	51.004	49.728	34.384	42.504	1.66873	1.53474	1.71604	1.70525	1.54881	1.63853
ARHGAP30	1	0	1	0	0	0	-1.90673	0.483678	0.990037	ARHGAP30	0.068	0	0.074	0	0	0	0.0285713	0	0.0310043	0	0	0
ARHGAP31	33	55	42	41	29	30	0.259439	0.514688	0.990037	ARHGAP31	2.258	3.994	3.096	2.69	1.959	1.778	0.512951	0.698449	0.61236	0.567026	0.471145	0.443732
ARHGAP32	196	170	178	177	170	180	-0.0892775	0.649585	0.990037	ARHGAP32	13.411	12.344	13.12	11.612	11.484	10.67	1.15869	1.12529	1.14983	1.10078	1.09635	1.06707
ARHGAP33	62	31	65	43	68	42	-0.807432	0.00978044	0.268125	ARHGAP33	4.242	2.251	4.791	2.821	4.594	2.49	0.719497	0.512017	0.762754	0.582177	0.747722	0.542825
ARHGAP35	1795	1384	1666	1562	1643	1523	-0.236777	0.0685218	0.718672	ARHGAP35	122.816	100.493	122.793	102.473	110.989	90.284	2.09278	2.00644	2.0927	2.01483	2.04918	1.96039
ARHGAP36	1	1	3	1	1	2	-0.408738	0.805279	0.990037	ARHGAP36	0.068	0.073	0.221	0.066	0.068	0.119	0.0285713	0.0305997	0.0867157	0.0277572	0.0285713	0.0488301
ARHGAP39	14	5	16	18	17	19	-0.256285	0.660664	0.990037	ARHGAP39	0.958	0.363	1.179	1.181	1.148	1.126	0.291813	0.134496	0.338257	0.338656	0.332034	0.327563
ARHGAP4	1	1	0	0	0	1	0.873176	0.749417	0.990037	ARHGAP4	0.068	0.073	0	0	0	0.059	0.0285713	0.0305997	0	0	0	0.024896
ARHGAP40	0	0	0	0	0	0	NA	NA	NA	ARHGAP40	0	0	0	0	0	0	0	0	0	0	0	0
ARHGAP42	603	515	606	774	481	628	0.125973	0.460839	0.990037	ARHGAP42	41.258	37.395	44.666	50.777	32.493	37.228	1.62591	1.58427	1.65959	1.71414	1.52495	1.58238
ARHGAP44	112	62	104	118	128	136	-0.200231	0.435205	0.990037	ARHGAP44	7.663	4.502	7.665	7.741	8.647	8.062	0.937668	0.740521	0.937769	0.941561	0.984392	0.957224
ARHGAP5	1017	939	1143	1208	765	1214	0.141311	0.39942	0.990037	ARHGAP5	69.584	68.182	84.245	79.25	51.678	71.966	1.84871	1.83999	1.93067	1.90445	1.72163	1.86312
ARHGAP6	0	2	0	3	0	0	3.18331	0.167229	0.951984	ARHGAP6	0	0.145	0	0.197	0	0	0	0.0588055	0	0.0780942	0	0
ARHGAP9	0	0	0	0	0	3	2.2578	0.418669	0.990037	ARHGAP9	0	0	0	0	0	0.178	0	0	0	0	0	0.0711453
ARHGDIA	29	18	15	19	17	16	-0.233032	0.644083	0.990037	ARHGDIA	1.984	1.307	1.106	1.246	1.148	0.948	0.474799	0.363048	0.323458	0.35141	0.332034	0.289589
ARHGDIB	9	14	16	20	11	11	0.273574	0.646388	0.990037	ARHGDIB	0.616	1.017	1.179	1.312	0.743	0.652	0.208441	0.304706	0.338257	0.363988	0.241297	0.21801
ARHGDIG	2	2	2	3	1	2	0.436466	0.76084	0.990037	ARHGDIG	0.137	0.145	0.147	0.197	0.068	0.119	0.0557605	0.0588055	0.0595634	0.0780942	0.0285713	0.0488301
ARHGEF1	553	554	433	510	412	693	0.283746	0.0939475	0.824262	ARHGEF1	37.837	40.226	31.914	33.458	27.832	41.081	1.58925	1.61517	1.51738	1.53729	1.45987	1.62409
ARHGEF10	575	700	466	575	400	526	0.303507	0.135598	0.913293	ARHGEF10	39.342	50.828	34.347	37.722	27.021	31.181	1.60576	1.71456	1.54835	1.58796	1.44748	1.5076
ARHGEF10L	484	441	451	445	470	534	-0.0334566	0.82524	0.990037	ARHGEF10L	33.116	32.021	33.241	29.194	31.75	31.656	1.53296	1.51879	1.53455	1.47992	1.51521	1.51396
ARHGEF11	614	427	679	627	608	573	-0.285674	0.0700333	0.725902	ARHGEF11	42.011	31.005	50.046	41.134	41.072	33.968	1.63358	1.50522	1.70796	1.62463	1.62399	1.54367
ARHGEF12	1641	1181	1801	1857	1466	1771	-0.0971814	0.52833	0.990037	ARHGEF12	112.279	85.753	132.744	121.826	99.032	104.985	2.05415	1.93828	2.12627	2.08929	2.00014	2.02524
ARHGEF15	0	0	0	0	0	0	NA	NA	NA	ARHGEF15	0	0	0	0	0	0	0	0	0	0	0	0
ARHGEF16	103	87	102	149	76	99	0.199215	0.455287	0.990037	ARHGEF16	7.047	6.317	7.518	9.775	5.134	5.869	0.905634	0.864333	0.930338	1.03242	0.787744	0.836894
ARHGEF17	496	344	537	612	626	700	-0.0836403	0.659732	0.990037	ARHGEF17	33.937	24.978	39.58	40.15	42.288	41.496	1.54329	1.41461	1.60831	1.61437	1.63637	1.62835
ARHGEF18	330	295	311	248	306	246	-0.292308	0.133924	0.912297	ARHGEF18	22.579	21.42	22.922	16.27	20.671	14.583	1.37253	1.35064	1.3788	1.23729	1.33588	1.19265
ARHGEF19	265	218	239	235	223	346	0.0741626	0.69427	0.990037	ARHGEF19	18.132	15.829	17.616	15.417	15.064	20.511	1.28176	1.22606	1.26989	1.21529	1.20585	1.33266
ARHGEF2	581	427	424	393	554	537	-0.245311	0.150883	0.93199	ARHGEF2	39.753	31.005	31.251	25.782	37.424	31.833	1.61016	1.50522	1.50854	1.42784	1.5846	1.51631
ARHGEF25	0	0	0	0	0	0	NA	NA	NA	ARHGEF25	0	0	0	0	0	0	0	0	0	0	0	0
ARHGEF3	187	143	199	168	141	197	-0.11206	0.596057	0.990037	ARHGEF3	12.795	10.383	14.667	11.021	9.525	11.678	1.13972	1.05626	1.19499	1.07994	1.02222	1.10305
ARHGEF33	1	0	0	0	0	0	-1.00805	0.771447	0.990037	ARHGEF33	0.068	0	0	0	0	0	0.0285713	0	0	0	0	0
ARHGEF35	41	45	26	39	25	50	0.503928	0.176419	0.964573	ARHGEF35	2.805	3.267	1.916	2.559	1.689	2.964	0.580355	0.630123	0.464788	0.551328	0.429591	0.598134
ARHGEF37	31	34	50	52	41	28	-0.147511	0.703383	0.990037	ARHGEF37	2.121	2.469	3.685	3.411	2.77	1.66	0.494294	0.540204	0.67071	0.644537	0.576341	0.424882
ARHGEF38	0	0	0	0	0	0	NA	NA	NA	ARHGEF38	0	0	0	0	0	0	0	0	0	0	0	0
ARHGEF40	246	159	197	227	379	279	-0.372473	0.110099	0.871253	ARHGEF40	16.832	11.545	14.52	14.892	25.602	16.539	1.2512	1.09847	1.19089	1.20118	1.42491	1.244
ARHGEF5	105	89	63	112	71	105	0.312765	0.234968	0.990037	ARHGEF5	7.184	6.462	4.643	7.348	4.796	6.224	0.912966	0.872855	0.75151	0.921582	0.763128	0.858778
ARHGEF6	1	1	1	3	0	0	0.966685	0.659625	0.990037	ARHGEF6	0.068	0.073	0.074	0.197	0	0	0.0285713	0.0305997	0.0310043	0.0780942	0	0
ARHGEF7	433	417	372	425	424	448	0.0280879	0.859074	0.994055	ARHGEF7	29.626	30.279	27.418	27.882	28.642	26.558	1.48609	1.49525	1.45359	1.46063	1.47191	1.44025
ARHGEF9	98	99	109	98	67	103	0.0848866	0.749413	0.990037	ARHGEF9	6.705	7.188	8.034	6.429	4.526	6.106	0.886773	0.913178	0.95588	0.87093	0.742411	0.851625
ARID1A	1427	976	1566	1285	1277	1285	-0.327446	0.0226315	0.438159	ARID1A	97.637	70.868	115.423	84.301	86.264	76.175	1.99404	1.85654	2.06604	1.93095	1.94084	1.88748
ARID1B	1264	906	1446	1064	987	894	-0.413617	0.0192672	0.399412	ARID1B	86.484	65.785	106.578	69.803	66.674	52.997	1.94193	1.82468	2.03172	1.85005	1.83042	1.73237
ARID2	432	279	432	345	389	357	-0.408133	0.010298	0.277756	ARID2	29.558	20.258	31.841	22.633	26.278	21.163	1.48512	1.32752	1.51642	1.37352	1.43581	1.34563
ARID3A	101	55	66	85	66	80	-0.137645	0.625522	0.990037	ARID3A	6.911	3.994	4.865	5.576	4.458	4.742	0.898231	0.698449	0.768268	0.817962	0.737034	0.759063
ARID3B	57	40	48	81	32	64	0.36827	0.28005	0.990037	ARID3B	3.9	2.904	3.538	5.314	2.162	3.794	0.690196	0.59151	0.656864	0.800305	0.499962	0.680698
ARID3C	1	0	0	2	2	0	-0.645547	0.794842	0.990037	ARID3C	0.068	0	0	0.131	0.135	0	0.0285713	0	0	0.0534626	0.0549959	0
ARID4A	205	197	384	242	183	241	-0.249475	0.33318	0.990037	ARID4A	14.026	14.304	28.303	15.876	12.362	14.287	1.17684	1.1848	1.46691	1.22727	1.12587	1.18432
ARID4B	479	422	507	442	336	381	-0.124647	0.530377	0.990037	ARID4B	32.774	30.642	37.369	28.997	22.698	22.586	1.52858	1.50026	1.58398	1.47708	1.37471	1.37265
ARID5A	0	4	2	6	3	9	1.83567	0.114613	0.881802	ARID5A	0	0.29	0.147	0.394	0.203	0.534	0	0.11059	0.0595634	0.144263	0.0802656	0.185825
ARID5B	587	1015	584	1441	572	1700	1.18389	2.91035e-15	3.87054e-12	ARID5B	40.163	73.7	43.044	94.535	38.64	100.776	1.61451	1.87332	1.64389	1.98016	1.59813	2.00765
ARIH1	946	695	937	1026	721	795	-0.10226	0.551392	0.990037	ARIH1	64.726	50.465	69.062	67.31	48.705	47.128	1.81774	1.71151	1.84548	1.83448	1.6964	1.6824
ARIH2	2085	1811	2226	2049	1959	1953	-0.156043	0.256798	0.990037	ARIH2	142.658	131.498	164.068	134.422	132.335	115.774	2.15733	2.12221	2.21766	2.13169	2.12494	2.06735
ARL1	1225	1563	1165	1866	1105	2331	0.659107	8.44689e-07	0.000224096	ARL1	83.816	113.491	85.867	122.417	74.645	138.182	1.92848	2.05877	1.93885	2.09137	1.87878	2.14358
ARL10	161	110	193	161	142	141	-0.327884	0.142134	0.923632	ARL10	11.016	7.987	14.225	10.562	9.592	8.359	1.07976	0.953615	1.18256	1.06303	1.02498	0.971229
ARL11	0	0	0	0	0	0	NA	NA	NA	ARL11	0	0	0	0	0	0	0	0	0	0	0	0
ARL13A	1	0	0	2	1	1	0.49863	0.832061	0.990037	ARL13A	0.068	0	0	0.131	0.068	0.059	0.0285713	0	0	0.0534626	0.0285713	0.024896
ARL13B	204	145	185	211	139	170	-0.0572921	0.793494	0.990037	ARL13B	13.958	10.529	13.636	13.842	9.39	10.078	1.17487	1.06179	1.16542	1.17149	1.01662	1.04446
ARL14	0	0	0	1	0	0	0.915507	0.801473	0.990037	ARL14	0	0	0	0.066	0	0	0	0	0	0.0277572	0	0
ARL15	335	255	315	334	334	338	-0.141982	0.381015	0.990037	ARL15	22.921	18.516	23.217	21.912	22.563	20.037	1.37878	1.29039	1.38412	1.36006	1.37223	1.32298
ARL16	497	447	547	606	581	719	0.0566693	0.72213	0.990037	ARL16	34.005	32.457	40.317	39.756	39.248	42.622	1.54413	1.52449	1.61613	1.61019	1.60474	1.63971
ARL17A	1028	653	920	894	802	866	-0.244653	0.0976318	0.837911	ARL17A	70.337	47.415	67.809	58.65	54.177	51.337	1.85331	1.68498	1.83765	1.77561	1.74176	1.71881
ARL2	560	549	536	669	780	659	-0.0497305	0.770907	0.990037	ARL2	38.316	39.863	39.506	43.889	52.691	39.066	1.59457	1.61133	1.60752	1.65214	1.7299	1.60278
ARL2BP	1389	1490	1203	1503	1456	1827	0.204345	0.132801	0.911437	ARL2BP	95.037	108.19	88.668	98.603	98.356	108.305	1.98244	2.03818	1.95264	1.99827	1.99719	2.03864
ARL3	807	951	669	1096	988	1119	0.315323	0.0453046	0.610646	ARL3	55.216	69.053	49.309	71.902	66.742	66.335	1.74986	1.84543	1.70165	1.86274	1.83086	1.82824
ARL4A	108	95	95	144	72	137	0.391524	0.113017	0.878184	ARL4A	7.389	6.898	7.002	9.447	4.864	8.121	0.92371	0.897517	0.903199	1.01899	0.768194	0.960042
ARL4C	14	25	13	30	19	34	0.89672	0.0517237	0.642422	ARL4C	0.958	1.815	0.958	1.968	1.283	2.016	0.291813	0.449478	0.291813	0.472464	0.358506	0.479431
ARL4D	39	31	25	38	51	48	-0.0311922	0.933018	1	ARL4D	2.668	2.251	1.843	2.493	3.445	2.845	0.564429	0.512017	0.453777	0.543199	0.647872	0.584896
ARL5A	451	376	492	519	467	512	-0.0635849	0.683814	0.990037	ARL5A	30.858	27.302	36.263	34.048	31.547	30.351	1.50322	1.45182	1.57128	1.54466	1.51251	1.49625
ARL5B	542	392	496	527	361	431	-0.099487	0.593622	0.990037	ARL5B	37.084	28.463	36.558	34.573	24.386	25.55	1.58074	1.46928	1.5747	1.55112	1.40459	1.42406
ARL5C	0	0	0	0	0	0	NA	NA	NA	ARL5C	0	0	0	0	0	0	0	0	0	0	0	0
ARL6	26	17	14	15	21	20	-0.270255	0.588726	0.990037	ARL6	1.779	1.234	1.032	0.984	1.419	1.186	0.443889	0.349083	0.307924	0.297542	0.383636	0.33965
ARL6IP1	3203	2647	2393	2921	3353	3602	-0.0160853	0.91059	1	ARL6IP1	219.153	192.201	176.377	191.629	226.503	213.527	2.34272	2.28601	2.2489	2.28472	2.35699	2.33148
ARL6IP4	922	991	671	1171	1071	1223	0.298768	0.0678418	0.716836	ARL6IP4	63.084	71.957	49.456	76.822	72.349	72.5	1.80675	1.86307	1.70291	1.8911	1.86539	1.86629
ARL6IP5	3329	2756	3060	3750	3195	4267	0.104454	0.409487	0.990037	ARL6IP5	227.774	200.115	225.539	246.015	215.83	252.949	2.35941	2.30344	2.35514	2.39272	2.33612	2.40475
ARL6IP6	865	714	889	733	775	817	-0.207665	0.154712	0.939708	ARL6IP6	59.184	51.844	65.524	48.088	52.353	48.432	1.77948	1.723	1.82298	1.69098	1.72716	1.69401
ARL8A	188	246	264	195	335	346	-0.06008	0.803218	0.990037	ARL8A	12.863	17.862	19.458	12.793	22.63	20.511	1.14186	1.27559	1.31086	1.13966	1.37346	1.33266
ARL8B	2980	2551	2989	3163	2586	3324	0.0228323	0.858341	0.993904	ARL8B	203.895	185.23	220.306	207.505	174.691	197.047	2.31153	2.27005	2.34499	2.31912	2.24475	2.29677
ARL9	0	0	0	2	1	0	0.813015	0.786611	0.990037	ARL9	0	0	0	0.131	0.068	0	0	0	0	0.0534626	0.0285713	0
ARMC1	790	687	702	798	707	846	0.0337632	0.803181	0.990037	ARMC1	54.053	49.884	51.741	52.352	47.76	50.151	1.74078	1.70658	1.72215	1.72715	1.68806	1.70885
ARMC10	354	341	250	352	384	390	0.0909546	0.619848	0.990037	ARMC10	24.221	24.76	18.426	23.093	25.94	23.119	1.40176	1.41095	1.28838	1.38189	1.4304	1.38236
ARMC12	3	1	4	0	1	2	-1.48814	0.359155	0.990037	ARMC12	0.205	0.073	0.295	0	0.068	0.119	0.080987	0.0305997	0.11227	0	0.0285713	0.0488301
ARMC2	0	0	1	0	1	0	-1.92878	0.477512	0.990037	ARMC2	0	0	0.074	0	0.068	0	0	0	0.0310043	0	0.0285713	0
ARMC3	0	0	0	2	0	0	1.77112	0.54072	0.990037	ARMC3	0	0	0	0.131	0	0	0	0	0	0.0534626	0	0
ARMC4	58	35	44	52	21	30	-0.110326	0.788917	0.990037	ARMC4	3.968	2.541	3.243	3.411	1.419	1.778	0.696182	0.549126	0.627673	0.644537	0.383636	0.443732
ARMC5	107	132	107	110	164	177	0.0959403	0.704697	0.990037	ARMC5	7.321	9.585	7.886	7.216	11.079	10.493	0.920176	1.02469	0.948706	0.91466	1.08203	1.06043
ARMC6	389	336	340	315	373	310	-0.231532	0.189575	0.98085	ARMC6	26.616	24.397	25.06	20.665	25.197	18.377	1.44116	1.40478	1.41597	1.33576	1.41825	1.28729
ARMC7	202	157	198	218	174	175	-0.112117	0.579325	0.990037	ARMC7	13.821	11.4	14.594	14.302	11.754	10.374	1.17088	1.09342	1.19296	1.18475	1.10565	1.05591
ARMC8	510	413	533	550	556	552	-0.136271	0.3638	0.990037	ARMC8	34.895	29.988	39.285	36.082	37.559	32.723	1.55503	1.49119	1.60514	1.56916	1.58613	1.52793
ARMC9	438	900	416	1207	370	1003	1.29641	3.42585e-16	7.4625e-13	ARMC9	29.968	65.35	30.661	79.184	24.994	59.458	1.49091	1.82184	1.50052	1.90409	1.41487	1.78145
ARMCX1	64	121	78	115	53	117	0.813493	0.00244178	0.109894	ARMCX1	4.379	8.786	5.749	7.544	3.58	6.936	0.730702	0.990605	0.829239	0.931661	0.660865	0.899602
ARMCX2	777	918	545	830	937	1376	0.413909	0.0361474	0.548203	ARMCX2	53.163	66.657	40.17	54.451	63.297	81.57	1.7337	1.83031	1.61458	1.74391	1.80819	1.91682
ARMCX3	263	354	205	281	270	417	0.470116	0.0168712	0.37063	ARMCX3	17.995	25.704	15.11	18.435	18.239	24.72	1.27864	1.42658	1.2071	1.28858	1.28418	1.41027
ARMCX4	4	6	7	5	5	6	0.0381087	0.964191	1	ARMCX4	0.274	0.436	0.516	0.328	0.338	0.356	0.105169	0.157154	0.180699	0.123198	0.126456	0.13226
ARMCX5	208	174	230	234	214	285	0.0199153	0.916133	1	ARMCX5	14.232	12.634	16.952	15.351	14.456	16.895	1.18276	1.13462	1.25411	1.21354	1.1891	1.25273
ARMCX6	101	146	83	182	175	196	0.491951	0.0576957	0.671718	ARMCX6	6.911	10.601	6.118	11.94	11.822	11.619	0.898231	1.0645	0.852358	1.11193	1.10796	1.10102
ARMS2	0	0	0	0	0	0	NA	NA	NA	ARMS2	0	0	0	0	0	0	0	0	0	0	0	0
ARNT	1712	1506	1884	2190	1955	2251	0.0330874	0.81437	0.990037	ARNT	117.137	109.352	138.861	143.673	132.065	133.44	2.07239	2.04278	2.1457	2.16039	2.12406	2.12853
ARNT2	0	0	2	1	2	0	-1.96578	0.419069	0.990037	ARNT2	0	0	0.147	0.066	0.135	0	0	0	0.0595634	0.0277572	0.0549959	0
ARNTL	165	133	202	255	171	217	0.0965774	0.664567	0.990037	ARNTL	11.289	9.657	14.889	16.729	11.551	12.864	1.08952	1.02763	1.2011	1.24868	1.09868	1.14189
ARPC1A	2591	2214	2008	2520	2502	2828	0.0417245	0.747635	0.990037	ARPC1A	177.279	160.76	148.001	165.322	169.016	167.644	2.2511	2.20887	2.17319	2.22095	2.23049	2.22697
ARPC1B	2209	2116	1847	2216	2209	2499	0.079501	0.537841	0.990037	ARPC1B	151.142	153.644	136.134	145.378	149.223	148.141	2.18225	2.18933	2.13715	2.16548	2.17674	2.1736
ARPC2	10798	9972	9984	10501	11309	13087	0.0117735	0.923364	1	ARPC2	738.812	724.075	735.876	688.907	763.95	775.8	2.86912	2.86038	2.86739	2.83879	2.88363	2.89031
ARPC3	1875	2415	1899	1991	1849	2913	0.333305	0.0317055	0.521557	ARPC3	128.29	175.355	139.967	130.617	124.904	172.683	2.11156	2.24639	2.14912	2.11931	2.10004	2.23976
ARPC5	3698	3031	3221	3175	3287	3000	-0.185754	0.173569	0.959799	ARPC5	253.022	220.083	237.405	208.292	222.045	177.841	2.40487	2.34456	2.37732	2.32075	2.34839	2.25247
ARPC5L	158	60	218	137	245	218	-0.690057	0.0204539	0.412153	ARPC5L	10.811	4.357	16.068	8.988	16.55	12.923	1.07229	0.728922	1.23218	0.999479	1.24428	1.14373
ACTRT3	89	63	81	60	79	96	-0.24385	0.368837	0.990037	ACTRT3	6.089	4.574	5.97	3.936	5.337	5.691	0.850585	0.746167	0.843233	0.693375	0.801884	0.825491
ARPP19	1879	1601	1465	1844	1840	2029	0.0295975	0.822385	0.990037	ARPP19	128.563	116.25	107.979	120.974	124.296	120.28	2.11248	2.06911	2.03734	2.08627	2.09794	2.08379
ARPP21	2	0	0	0	1	2	-0.707203	0.777383	0.990037	ARPP21	0.137	0	0	0	0.068	0.119	0.0557605	0	0	0	0.0285713	0.0488301
ARR3	0	0	0	0	0	0	NA	NA	NA	ARR3	0	0	0	0	0	0	0	0	0	0	0	0
ARRB1	58	43	46	66	96	76	-0.178179	0.584646	0.990037	ARRB1	3.968	3.122	3.39	4.33	6.485	4.505	0.696182	0.615108	0.642465	0.726727	0.874192	0.740757
ARRB2	1332	1100	1195	1184	1573	1671	-0.112191	0.468037	0.990037	ARRB2	91.137	79.872	88.078	77.675	106.26	99.057	1.96443	1.9078	1.94977	1.89584	2.03044	2.00025
ARRDC1	303	278	213	307	389	392	0.0580312	0.778292	0.990037	ARRDC1	20.732	20.186	15.699	20.14	26.278	23.238	1.3371	1.32605	1.22269	1.3251	1.43581	1.3845
ARRDC2	138	112	107	161	200	199	0.0185225	0.939385	1	ARRDC2	9.442	8.132	7.886	10.562	13.51	11.797	1.01878	0.960566	0.948706	1.06303	1.16167	1.10711
ARRDC3	628	552	494	603	671	708	0.00596384	0.969181	1	ARRDC3	42.969	40.081	36.411	39.559	45.328	41.97	1.64315	1.61364	1.573	1.60809	1.66584	1.63317
ARRDC4	14	10	14	20	13	7	-0.192132	0.754685	0.990037	ARRDC4	0.958	0.726	1.032	1.312	0.878	0.415	0.291813	0.237041	0.307924	0.363988	0.273696	0.150756
ARRDC5	0	0	0	0	0	0	NA	NA	NA	ARRDC5	0	0	0	0	0	0	0	0	0	0	0	0
ARSA	134	107	135	128	110	166	0.0183861	0.934313	1	ARSA	9.168	7.769	9.95	8.397	7.431	9.841	1.00724	0.94295	1.03941	0.972989	0.925879	1.03507
ARSB	468	391	473	546	406	488	0.0254738	0.874974	0.995535	ARSB	32.021	28.391	34.863	35.82	27.426	28.929	1.51879	1.46821	1.55465	1.56608	1.45372	1.47609
ARSD	1	0	0	0	0	0	-1.00805	0.771447	0.990037	ARSD	0.068	0	0	0	0	0	0.0285713	0	0	0	0	0
ARSE	4	2	0	3	4	1	-0.423421	0.76822	0.990037	ARSE	0.274	0.145	0	0.197	0.27	0.059	0.105169	0.0588055	0	0.0780942	0.103804	0.024896
ARSF	0	1	0	0	0	0	0.915507	0.732759	0.990037	ARSF	0	0.073	0	0	0	0	0	0.0305997	0	0	0	0
ARSG	38	18	23	29	31	31	-0.297782	0.473796	0.990037	ARSG	2.6	1.307	1.695	1.903	2.094	1.838	0.556303	0.363048	0.430559	0.462847	0.49052	0.453012
ARSH	0	0	0	3	1	0	1.39664	0.622874	0.990037	ARSH	0	0	0	0.197	0.068	0	0	0	0	0.0780942	0.0285713	0
ARSI	12	6	14	6	10	2	-1.38566	0.0721039	0.733728	ARSI	0.821	0.436	1.032	0.394	0.676	0.119	0.26031	0.157154	0.307924	0.144263	0.224274	0.0488301
ARSJ	259	205	300	310	190	204	-0.109828	0.63343	0.990037	ARSJ	17.721	14.885	22.112	20.337	12.835	12.093	1.27233	1.20099	1.36384	1.32913	1.14098	1.11704
ARSK	204	211	194	352	164	266	0.503598	0.0142933	0.33898	ARSK	13.958	15.321	14.299	23.093	11.079	15.769	1.17487	1.21275	1.18466	1.38189	1.08203	1.22451
ART1	0	0	0	0	1	0	-1.00805	0.756382	0.990037	ART1	0	0	0	0	0.068	0	0	0	0	0	0.0285713	0
ART3	0	0	1	1	0	0	-0.0462639	1	1	ART3	0	0	0.074	0.066	0	0	0	0	0.0310043	0.0277572	0	0
ART4	1	0	1	0	0	1	-0.94456	0.722907	0.990037	ART4	0.068	0	0.074	0	0	0.059	0.0285713	0	0.0310043	0	0	0.024896
ART5	0	0	1	0	0	0	-1.00805	0.738956	0.990037	ART5	0	0	0.074	0	0	0	0	0	0.0310043	0	0	0
ARTN	0	2	0	2	4	0	0.0194077	0.988736	1	ARTN	0	0.145	0	0.131	0.27	0	0	0.0588055	0	0.0534626	0.103804	0
ARV1	336	330	274	446	339	379	0.23564	0.168871	0.953162	ARV1	22.99	23.962	20.195	29.259	22.9	22.467	1.38003	1.39728	1.32623	1.48085	1.3784	1.37046
ARVCF	21	13	41	36	39	26	-0.513369	0.257905	0.990037	ARVCF	1.437	0.944	3.022	2.362	2.635	1.541	0.386856	0.288696	0.604442	0.526598	0.560504	0.405005
ARX	0	0	0	0	0	0	NA	NA	NA	ARX	0	0	0	0	0	0	0	0	0	0	0	0
AS3MT	46	33	33	24	50	34	-0.539886	0.152281	0.935269	AS3MT	3.147	2.396	2.432	1.574	3.378	2.016	0.617734	0.530968	0.535547	0.410609	0.641276	0.479431
ASAH1	469	292	398	360	233	333	-0.20624	0.351362	0.990037	ASAH1	32.09	21.202	29.335	23.617	15.74	19.74	1.5197	1.34639	1.48194	1.39124	1.22376	1.31681
ASAH2	1	0	2	4	1	2	0.4677	0.779891	0.990037	ASAH2	0.068	0	0.147	0.262	0.068	0.119	0.0285713	0	0.0595634	0.101059	0.0285713	0.0488301
ASAH2B	59	87	103	93	61	116	0.343692	0.235647	0.990037	ASAH2B	4.037	6.317	7.592	6.101	4.121	6.877	0.702172	0.864333	0.934094	0.85132	0.709355	0.896361
ASAP1	458	410	644	472	465	562	-0.182386	0.318384	0.990037	ASAP1	31.337	29.77	47.466	30.965	31.412	33.315	1.5097	1.48813	1.68544	1.50467	1.51071	1.53548
ASAP2	608	517	582	661	446	636	0.0958447	0.558579	0.990037	ASAP2	41.6	37.54	42.897	43.364	30.128	37.702	1.62941	1.58591	1.64243	1.64703	1.49315	1.58773
ASAP3	229	194	215	184	260	313	-0.0894454	0.664645	0.990037	ASAP3	15.668	14.086	15.847	12.071	17.564	18.555	1.22188	1.17857	1.22652	1.11631	1.26867	1.29126
ASB1	422	350	359	433	363	490	0.0979041	0.528297	0.990037	ASB1	28.874	25.414	26.46	28.406	24.522	29.047	1.47529	1.42183	1.4387	1.46844	1.40691	1.4778
ASB10	2	1	1	1	3	1	-1.03756	0.535204	0.990037	ASB10	0.137	0.073	0.074	0.066	0.203	0.059	0.0557605	0.0305997	0.0310043	0.0277572	0.0802656	0.024896
ASB11	0	0	0	0	0	0	NA	NA	NA	ASB11	0	0	0	0	0	0	0	0	0	0	0	0
ASB13	99	97	91	120	198	175	-0.0540454	0.852121	0.992543	ASB13	6.774	7.043	6.707	7.872	13.375	10.374	0.890645	0.905418	0.886885	0.948022	1.15761	1.05591
ASB14	0	0	0	1	0	0	0.915507	0.801473	0.990037	ASB14	0	0	0	0.066	0	0	0	0	0	0.0277572	0	0
ASB15	0	0	0	0	0	0	NA	NA	NA	ASB15	0	0	0	0	0	0	0	0	0	0	0	0
ASB16	0	0	2	1	2	0	-1.96578	0.419069	0.990037	ASB16	0	0	0.147	0.066	0.135	0	0	0	0.0595634	0.0277572	0.0549959	0
ASB17	0	0	0	0	0	0	NA	NA	NA	ASB17	0	0	0	0	0	0	0	0	0	0	0	0
ASB18	0	0	0	0	0	0	NA	NA	NA	ASB18	0	0	0	0	0	0	0	0	0	0	0	0
ASB2	0	2	1	5	3	1	0.950649	0.544677	0.990037	ASB2	0	0.145	0.074	0.328	0.203	0.059	0	0.0588055	0.0310043	0.123198	0.0802656	0.024896
ASB4	1	0	0	1	4	2	-0.850414	0.664062	0.990037	ASB4	0.068	0	0	0.066	0.27	0.119	0.0285713	0	0	0.0277572	0.103804	0.0488301
ASB5	0	1	3	1	1	1	-0.491795	0.798739	0.990037	ASB5	0	0.073	0.221	0.066	0.068	0.059	0	0.0305997	0.0867157	0.0277572	0.0285713	0.024896
ASB6	600	559	507	600	723	751	0.00917106	0.95501	1	ASB6	41.053	40.589	37.369	39.362	48.84	44.519	1.6238	1.61898	1.58398	1.60597	1.69758	1.65819
ASB7	171	170	153	186	147	213	0.221755	0.255269	0.990037	ASB7	11.7	12.344	11.277	12.202	9.93	12.627	1.1038	1.12529	1.08909	1.12064	1.03862	1.1344
ASB8	264	209	285	231	338	363	-0.213117	0.286021	0.990037	ASB8	18.063	15.176	21.006	15.155	22.833	21.519	1.28019	1.20887	1.34254	1.20831	1.37718	1.35255
ASB9	168	150	212	137	171	119	-0.475486	0.0427231	0.59351	ASB9	11.495	10.892	15.626	8.988	11.551	7.054	1.09674	1.07525	1.22079	0.999479	1.09868	0.906012
ASB9P1	57	21	55	49	34	22	-0.721934	0.0771467	0.753128	ASB9P1	3.9	1.525	4.054	3.215	2.297	1.304	0.690196	0.402261	0.703635	0.624798	0.518119	0.362482
ASCC1	75	52	51	83	62	75	0.103936	0.719385	0.990037	ASCC1	5.132	3.776	3.759	5.445	4.188	4.446	0.787602	0.679064	0.677516	0.809223	0.715	0.736078
ASCC2	1280	1244	1155	1104	1153	1345	0.00161226	0.990307	1	ASCC2	87.579	90.328	85.13	72.427	77.888	79.732	1.94733	1.9606	1.93515	1.86586	1.89701	1.90705
ASCC3	1643	1417	1762	1406	1198	1439	-0.153275	0.370707	0.990037	ASCC3	112.416	102.89	129.869	92.239	80.928	85.304	2.05467	2.01657	2.11684	1.9696	1.91343	1.93603
ASCL1	0	0	0	0	0	0	NA	NA	NA	ASCL1	0	0	0	0	0	0	0	0	0	0	0	0
ASCL3	0	0	0	0	0	0	NA	NA	NA	ASCL3	0	0	0	0	0	0	0	0	0	0	0	0
ASCL4	0	0	0	0	0	0	NA	NA	NA	ASCL4	0	0	0	0	0	0	0	0	0	0	0	0
ASF1A	911	730	1001	1005	882	1065	-0.0613852	0.671908	0.990037	ASF1A	62.332	53.006	73.779	65.932	59.581	63.133	1.80162	1.73244	1.87378	1.82563	1.78234	1.80708
ASF1B	3588	3176	3135	3129	4257	3966	-0.144325	0.320202	0.990037	ASF1B	245.495	230.612	231.067	205.275	287.571	235.105	2.39181	2.36476	2.36561	2.31445	2.46025	2.37311
ASGR1	0	0	0	0	0	2	1.67568	0.557192	0.990037	ASGR1	0	0	0	0	0	0.119	0	0	0	0	0	0.0488301
ASGR2	0	0	0	0	0	0	NA	NA	NA	ASGR2	0	0	0	0	0	0	0	0	0	0	0	0
ASH1L	910	582	726	704	811	749	-0.316869	0.0226946	0.438398	ASH1L	62.263	42.259	53.51	46.185	54.785	44.401	1.80115	1.63608	1.73648	1.6738	1.74652	1.65707
ASH2L	688	659	740	714	679	834	0.0125471	0.930327	1	ASH2L	47.074	47.851	54.542	46.841	45.868	49.44	1.68191	1.68887	1.74462	1.6798	1.67088	1.70278
ASIP	0	0	0	2	1	0	0.813015	0.786611	0.990037	ASIP	0	0	0	0.131	0.068	0	0	0	0	0.0534626	0.0285713	0
ASL	586	532	599	724	525	697	0.133894	0.372116	0.990037	ASL	40.095	38.629	44.15	47.497	35.465	41.318	1.61379	1.59801	1.65466	1.68571	1.56188	1.62653
ASMT	0	0	0	0	0	0	NA	NA	NA	ASMT	0	0	0	0	0	0	0	0	0	0	0	0
ASMTL	55	53	39	48	69	67	-0.00278578	0.993094	1	ASMTL	3.763	3.848	2.875	3.149	4.661	3.972	0.677881	0.685563	0.588272	0.617943	0.752893	0.696531
ASNA1	2330	2469	2469	2678	2328	2521	0.062477	0.650407	0.990037	ASNA1	159.421	179.276	181.979	175.687	157.262	149.445	2.20526	2.25594	2.2624	2.2472	2.19938	2.17738
ASNS	382	336	416	543	373	585	0.248871	0.154382	0.938535	ASNS	26.137	24.397	30.661	35.623	25.197	34.679	1.43356	1.40478	1.50052	1.56375	1.41825	1.55241
ASNSD1	498	474	388	530	486	485	0.0791468	0.627244	0.990037	ASNSD1	34.074	34.418	28.598	34.77	32.83	28.751	1.54499	1.54922	1.47126	1.55352	1.5293	1.4735
ASPA	0	0	0	0	0	0	NA	NA	NA	ASPA	0	0	0	0	0	0	0	0	0	0	0	0
ASPDH	1	0	2	2	0	0	-0.679952	0.78324	0.990037	ASPDH	0.068	0	0.147	0.131	0	0	0.0285713	0	0.0595634	0.0534626	0	0
ASPG	0	0	0	0	1	0	-1.00805	0.756382	0.990037	ASPG	0	0	0	0	0.068	0	0	0	0	0	0.0285713	0
ASPH	2580	2018	2710	2515	1944	2466	-0.10218	0.505513	0.990037	ASPH	176.527	146.529	199.742	164.994	131.322	146.185	2.24926	2.16888	2.30264	2.22009	2.12163	2.16786
ASPHD1	319	349	214	385	294	396	0.409082	0.0223985	0.436091	ASPHD1	21.826	25.341	15.773	25.258	19.86	23.475	1.35843	1.42063	1.22461	1.41926	1.31931	1.38872
ASPHD2	6	10	14	8	8	17	0.245861	0.717545	0.990037	ASPHD2	0.411	0.726	1.032	0.525	0.54	1.008	0.149527	0.237041	0.307924	0.18327	0.187521	0.302764
ASPM	4118	2543	3870	3374	2730	3052	-0.309262	0.0580686	0.672887	ASPM	281.758	184.649	285.24	221.348	184.418	180.923	2.45141	2.26869	2.45673	2.34703	2.26815	2.25989
ASPN	0	0	0	0	0	0	NA	NA	NA	ASPN	0	0	0	0	0	0	0	0	0	0	0	0
ASPRV1	3	0	5	2	7	3	-1.69821	0.169012	0.953162	ASPRV1	0.205	0	0.369	0.131	0.473	0.178	0.080987	0	0.136403	0.0534626	0.168203	0.0711453
ASRGL1	62	60	43	45	77	98	0.100448	0.762405	0.990037	ASRGL1	4.242	4.357	3.169	2.952	5.202	5.809	0.719497	0.728922	0.620032	0.596817	0.792532	0.833083
ASS1	532	600	531	595	1091	1238	0.096786	0.829272	0.990037	ASS1	36.4	43.566	39.138	39.034	73.7	73.389	1.57287	1.649	1.60356	1.60243	1.87332	1.87151
ASTE1	85	86	102	100	86	85	-0.0576399	0.821977	0.990037	ASTE1	5.816	6.245	7.518	6.56	5.81	5.039	0.83353	0.860038	0.930338	0.878522	0.833147	0.780965
ASTL	0	2	2	1	2	4	0.718446	0.652129	0.990037	ASTL	0	0.145	0.147	0.066	0.135	0.237	0	0.0588055	0.0595634	0.0277572	0.0549959	0.0923697
ASTN1	0	0	0	0	0	0	NA	NA	NA	ASTN1	0	0	0	0	0	0	0	0	0	0	0	0
ASTN2	0	0	0	0	0	0	NA	NA	NA	ASTN2	0	0	0	0	0	0	0	0	0	0	0	0
ASUN	1027	632	738	922	642	652	-0.167193	0.385322	0.990037	ASUN	70.269	45.89	54.395	60.487	43.369	38.651	1.8529	1.67108	1.74347	1.78878	1.64708	1.59825
ASXL1	717	523	574	577	660	641	-0.211908	0.141802	0.923632	ASXL1	49.058	37.975	42.307	37.853	44.585	37.999	1.69947	1.59079	1.63656	1.58942	1.65882	1.59105
ASXL2	729	600	659	810	599	800	0.0972038	0.505037	0.990037	ASXL2	49.879	43.566	48.572	53.139	40.464	47.424	1.70654	1.649	1.69524	1.73351	1.61767	1.68506
ASXL3	0	0	0	0	0	0	NA	NA	NA	ASXL3	0	0	0	0	0	0	0	0	0	0	0	0
ASZ1	3	0	3	0	4	0	-4.22603	0.0229239	0.440474	ASZ1	0.205	0	0.221	0	0.27	0	0.080987	0	0.0867157	0	0.103804	0
ATAD1	1138	889	1272	1324	893	1407	0.0617804	0.714407	0.990037	ATAD1	77.863	64.551	93.753	86.86	60.324	83.407	1.89687	1.81658	1.97659	1.94379	1.78763	1.92638
ATAD2	713	572	805	535	721	714	-0.351067	0.0274172	0.47832	ATAD2	48.784	41.533	59.333	35.098	48.705	42.326	1.69709	1.62873	1.78055	1.55748	1.6964	1.63675
ATAD2B	111	80	89	104	109	78	-0.279806	0.269428	0.990037	ATAD2B	7.595	5.809	6.56	6.823	7.363	4.624	0.934246	0.833083	0.878522	0.893373	0.922362	0.750045
ATAD3A	2637	3147	2783	3356	3343	3620	0.159943	0.25425	0.990037	ATAD3A	180.427	228.506	205.122	220.167	225.828	214.594	2.2587	2.36079	2.31412	2.34472	2.3557	2.33364
ATAD3B	235	170	149	237	255	266	0.0171874	0.935096	1	ATAD3B	16.079	12.344	10.982	15.548	17.226	15.769	1.23246	1.12529	1.07853	1.21875	1.26069	1.22451
ATAD3C	1	0	1	2	1	2	0.297421	0.876876	0.995535	ATAD3C	0.068	0	0.074	0.131	0.068	0.119	0.0285713	0	0.0310043	0.0534626	0.0285713	0.0488301
ATAD5	390	266	465	344	322	322	-0.393658	0.0357459	0.546281	ATAD5	26.684	19.314	34.273	22.568	21.752	19.088	1.44223	1.3078	1.54744	1.37232	1.35702	1.30294
ATAT1	260	132	154	186	166	228	-0.147305	0.515503	0.990037	ATAT1	17.79	9.585	11.351	12.202	11.214	13.516	1.27393	1.02469	1.0917	1.12064	1.08686	1.16185
ATCAY	0	0	0	0	0	0	NA	NA	NA	ATCAY	0	0	0	0	0	0	0	0	0	0	0	0
ATE1	94	81	93	90	101	117	-0.0584773	0.809256	0.990037	ATE1	6.432	5.881	6.855	5.904	6.823	6.936	0.871106	0.837652	0.895146	0.839101	0.893373	0.899602
ATF1	805	474	968	670	682	565	-0.580391	0.00108665	0.0624154	ATF1	55.079	34.418	71.347	43.955	46.071	33.493	1.7488	1.54922	1.85942	1.65278	1.67275	1.53773
ATF2	737	612	550	599	694	763	-0.0507203	0.745237	0.990037	ATF2	50.426	44.438	40.538	39.297	46.881	45.231	1.71118	1.65742	1.61845	1.60527	1.68016	1.66493
ATF3	117	106	82	176	114	108	0.273108	0.295766	0.990037	ATF3	8.005	7.697	6.044	11.546	7.701	6.402	0.954484	0.939369	0.847819	1.09851	0.939569	0.869349
ATF4	3598	5002	4793	5712	4774	7611	0.40838	0.0105176	0.280617	ATF4	246.179	363.199	353.271	374.73	322.495	451.182	2.39301	2.56134	2.54934	2.57488	2.50987	2.65531
ATF5	369	295	272	293	347	453	0.0189107	0.919032	1	ATF5	25.247	21.42	20.048	19.222	23.441	26.854	1.41908	1.35064	1.32321	1.30582	1.38812	1.44489
ATF6	1266	1100	1350	1384	936	1661	0.157101	0.339749	0.990037	ATF6	86.621	79.872	99.502	90.796	63.229	98.464	1.94261	1.9078	2.00217	1.96282	1.80773	1.99767
ATF6B	1757	1794	1288	1519	1681	2216	0.183941	0.258296	0.990037	ATF6B	120.216	130.264	94.933	99.652	113.556	131.365	2.08356	2.11815	1.98197	2.00282	2.05902	2.12177
ATF7	487	369	390	360	430	450	-0.194816	0.227585	0.990037	ATF7	33.321	26.793	28.745	23.617	29.048	26.676	1.53556	1.44394	1.47341	1.39124	1.47782	1.4421
ATF7IP	694	412	326	328	428	456	-0.303398	0.184752	0.97363	ATF7IP	47.484	29.916	24.028	21.518	28.912	27.032	1.6856	1.49018	1.39843	1.35253	1.47585	1.44765
ATF7IP2	13	6	11	11	15	13	-0.449957	0.472148	0.990037	ATF7IP2	0.889	0.436	0.811	0.722	1.013	0.771	0.276232	0.157154	0.257918	0.236033	0.303844	0.248219
ATG10	307	189	404	315	305	304	-0.403724	0.0446418	0.604868	ATG10	21.005	13.723	29.777	20.665	20.603	18.021	1.34252	1.168	1.48823	1.33576	1.33451	1.27923
ATG12	901	750	908	994	679	1012	0.0885119	0.574464	0.990037	ATG12	61.647	54.458	66.925	65.21	45.868	59.992	1.7969	1.74396	1.83203	1.82092	1.67088	1.78527
ATG13	4	1	0	3	2	3	0.164087	0.910562	1	ATG13	0.274	0.073	0	0.197	0.135	0.178	0.105169	0.0305997	0	0.0780942	0.0549959	0.0711453
ATG14	153	93	124	186	123	162	0.0729393	0.758197	0.990037	ATG14	10.468	6.753	9.139	12.202	8.309	9.603	1.05949	0.88947	1.006	1.12064	0.968903	1.02543
ATG16L1	275	174	236	253	217	215	-0.234094	0.220496	0.990037	ATG16L1	18.816	12.634	17.395	16.598	14.659	12.745	1.29702	1.13462	1.2647	1.24546	1.19476	1.13814
ATG16L2	24	26	29	19	31	61	0.252058	0.572701	0.990037	ATG16L2	1.642	1.888	2.137	1.246	2.094	3.616	0.421933	0.460597	0.496515	0.35141	0.49052	0.664266
ATG2A	732	774	759	768	887	879	-0.0207881	0.890699	0.998036	ATG2A	50.084	56.201	55.942	50.384	59.919	52.107	1.70828	1.7574	1.75543	1.71083	1.78475	1.72515
ATG2B	390	280	334	364	256	347	-0.0354655	0.848614	0.991331	ATG2B	26.684	20.331	24.618	23.88	17.293	20.57	1.44223	1.32901	1.40855	1.39585	1.26228	1.33385
ATG3	1546	1381	1738	1697	1343	1594	-0.0387713	0.79563	0.990037	ATG3	105.779	100.276	128.1	111.33	90.723	94.493	2.02849	2.00551	2.11093	2.0505	1.96248	1.97997
ATG4A	98	97	107	122	100	111	0.0617476	0.792464	0.990037	ATG4A	6.705	7.043	7.886	8.004	6.755	6.58	0.886773	0.905418	0.948706	0.954435	0.889582	0.879669
ATG4B	919	849	852	917	946	990	-0.0267894	0.842073	0.990037	ATG4B	62.879	61.647	62.797	60.159	63.905	58.687	1.80536	1.7969	1.8048	1.78646	1.81228	1.77588
ATG4C	183	196	159	273	200	248	0.3504	0.0665753	0.713147	ATG4C	12.521	14.232	11.719	17.91	13.51	14.701	1.13101	1.18276	1.10445	1.27669	1.16167	1.19593
ATG4D	37	23	24	30	35	36	-0.165602	0.67552	0.990037	ATG4D	2.532	1.67	1.769	1.968	2.364	2.134	0.548021	0.426511	0.442323	0.472464	0.526856	0.496099
ATG5	507	468	463	559	400	673	0.252625	0.106929	0.864391	ATG5	34.69	33.982	34.126	36.673	27.021	39.896	1.55255	1.54384	1.54563	1.57603	1.44748	1.61168
ATG7	220	220	191	188	194	178	-0.0730968	0.730632	0.990037	ATG7	15.053	15.974	14.078	12.334	13.105	10.552	1.20556	1.22978	1.17834	1.12496	1.14937	1.06266
ATG9A	1456	1143	1181	1428	1539	1668	-0.0361225	0.795737	0.990037	ATG9A	99.621	82.994	87.046	93.682	103.963	98.879	2.00269	1.92425	1.94471	1.97627	2.02104	1.99947
ATG9B	0	0	0	0	0	0	NA	NA	NA	ATG9B	0	0	0	0	0	0	0	0	0	0	0	0
ATHL1	43	21	23	56	29	50	0.346014	0.394989	0.990037	ATHL1	2.942	1.525	1.695	3.674	1.959	2.964	0.595717	0.402261	0.430559	0.669689	0.471145	0.598134
ATIC	8872	7126	9559	8458	7027	9299	-0.090718	0.530337	0.990037	ATIC	607.033	517.425	704.551	554.878	474.691	551.247	2.78393	2.71469	2.84853	2.74498	2.67732	2.74213
ATL1	39	22	26	27	37	55	-0.0485853	0.902764	1	ATL1	2.668	1.597	1.916	1.771	2.499	3.26	0.564429	0.414472	0.464788	0.442637	0.543944	0.62941
ATL2	650	507	552	687	550	823	0.138864	0.36399	0.990037	ATL2	44.474	36.814	40.685	45.07	37.154	48.788	1.65776	1.57765	1.61998	1.66342	1.58154	1.69712
ATL3	1529	1448	1356	1472	1560	1912	0.0684373	0.612366	0.990037	ATL3	104.616	105.14	99.945	96.569	105.382	113.344	2.02373	2.02588	2.00408	1.98931	2.02687	2.05821
ATM	203	143	148	265	154	248	0.311332	0.154152	0.938535	ATM	13.89	10.383	10.908	17.385	10.403	14.701	1.17289	1.05626	1.07584	1.26446	1.05702	1.19593
ATMIN	511	428	504	592	483	495	-0.0354907	0.823071	0.990037	ATMIN	34.963	31.077	37.148	38.838	32.628	29.344	1.55586	1.50619	1.58147	1.6003	1.5267	1.48207
ATN1	2266	1554	1649	1441	1865	2074	-0.237127	0.125604	0.897936	ATN1	155.042	112.837	121.54	94.535	125.985	122.947	2.19324	2.05628	2.08828	1.98016	2.10375	2.09324
ATOH1	1	1	2	3	3	1	-0.326237	0.829694	0.990037	ATOH1	0.068	0.073	0.147	0.197	0.203	0.059	0.0285713	0.0305997	0.0595634	0.0780942	0.0802656	0.024896
ATOH7	2	1	1	0	0	5	0.892559	0.638201	0.990037	ATOH7	0.137	0.073	0.074	0	0	0.296	0.0557605	0.0305997	0.0310043	0	0	0.112605
ATOH8	31	36	34	49	23	49	0.547113	0.13744	0.915591	ATOH8	2.121	2.614	2.506	3.215	1.554	2.905	0.494294	0.557988	0.544812	0.624798	0.407221	0.591621
ATOX1	1438	1742	1200	1436	1428	1541	0.188787	0.253407	0.990037	ATOX1	98.39	126.488	88.447	94.207	96.465	91.351	1.99734	2.10547	1.95157	1.97867	1.98885	1.96544
ATP10A	0	0	0	0	0	0	NA	NA	NA	ATP10A	0	0	0	0	0	0	0	0	0	0	0	0
ATP10B	0	0	0	0	0	0	NA	NA	NA	ATP10B	0	0	0	0	0	0	0	0	0	0	0	0
ATP10D	139	160	151	195	100	168	0.375144	0.101847	0.850828	ATP10D	9.511	11.618	11.13	12.793	6.755	9.959	1.02164	1.10099	1.08386	1.13966	0.889582	1.03977
ATP11A	383	303	335	366	289	281	-0.122505	0.519239	0.990037	ATP11A	26.205	22.001	24.691	24.011	19.523	16.658	1.43465	1.36175	1.40978	1.39813	1.31224	1.24694
ATP11B	554	446	557	535	396	501	-0.0733257	0.676739	0.990037	ATP11B	37.905	32.384	41.054	35.098	26.751	29.699	1.59001	1.52354	1.62381	1.55748	1.44328	1.48712
ATP11C	1100	711	1174	1002	768	874	-0.290734	0.104319	0.858402	ATP11C	75.263	51.626	86.53	65.735	51.88	51.811	1.88231	1.7212	1.94216	1.82435	1.72329	1.72272
ATP12A	0	0	0	0	0	0	NA	NA	NA	ATP12A	0	0	0	0	0	0	0	0	0	0	0	0
ATP13A1	363	312	275	323	389	468	0.0469191	0.799391	0.990037	ATP13A1	24.837	22.655	20.269	21.19	26.278	27.743	1.41224	1.37392	1.32775	1.34616	1.43581	1.45853
ATP13A2	355	307	314	307	358	338	-0.152911	0.357291	0.990037	ATP13A2	24.29	22.292	23.144	20.14	24.184	20.037	1.40295	1.36721	1.38281	1.3251	1.40112	1.32298
ATP13A3	1414	926	1335	1320	792	1174	-0.10631	0.58615	0.990037	ATP13A3	96.748	67.238	98.397	86.597	53.502	69.595	1.99011	1.83403	1.99737	1.94249	1.73641	1.84877
ATP13A4	0	0	0	2	0	0	1.77112	0.54072	0.990037	ATP13A4	0	0	0	0.131	0	0	0	0	0	0.0534626	0	0
ATP13A5	0	0	0	0	0	0	NA	NA	NA	ATP13A5	0	0	0	0	0	0	0	0	0	0	0	0
ATP1A1	9836	7714	10328	11913	7382	9499	0.0223329	0.893208	0.998405	ATP1A1	672.991	560.12	761.231	781.539	498.672	563.103	2.82865	2.74906	2.88209	2.89351	2.69869	2.75136
ATP1A2	0	0	1	1	1	0	-0.964547	0.727398	0.990037	ATP1A2	0	0	0.074	0.066	0.068	0	0	0	0.0310043	0.0277572	0.0285713	0
ATP1A3	3	0	5	14	3	0	0.254198	0.846417	0.990504	ATP1A3	0.205	0	0.369	0.918	0.203	0	0.080987	0	0.136403	0.282849	0.0802656	0
ATP1A4	1	0	0	1	1	0	-0.918475	0.740548	0.990037	ATP1A4	0.068	0	0	0.066	0.068	0	0.0285713	0	0	0.0277572	0.0285713	0
ATP1B1	2804	2197	2578	3426	2266	3048	0.120531	0.410348	0.990037	ATP1B1	191.853	159.526	190.013	224.759	153.074	180.686	2.28523	2.20555	2.28106	2.35365	2.18773	2.25932
ATP1B2	4	6	11	5	6	10	-0.0772108	0.924329	1	ATP1B2	0.274	0.436	0.811	0.328	0.405	0.593	0.105169	0.157154	0.257918	0.123198	0.147676	0.202216
ATP1B3	2173	2064	2816	3856	2145	3337	0.299057	0.0997599	0.843811	ATP1B3	148.679	149.869	207.555	252.969	144.9	197.818	2.17516	2.1786	2.31922	2.40478	2.16406	2.29846
ATP1B4	0	0	0	0	0	0	NA	NA	NA	ATP1B4	0	0	0	0	0	0	0	0	0	0	0	0
ATP2A1	8	5	8	4	5	14	0.0445879	0.954337	1	ATP2A1	0.547	0.363	0.59	0.262	0.338	0.83	0.18949	0.134496	0.201397	0.101059	0.126456	0.262451
ATP2A2	3911	2746	3486	4141	3145	3661	-0.0568451	0.689147	0.990037	ATP2A2	267.595	199.389	256.937	271.666	212.452	217.025	2.4291	2.30187	2.41151	2.43563	2.3293	2.33851
ATP2A3	154	136	147	233	152	209	0.286953	0.170599	0.956385	ATP2A3	10.537	9.875	10.835	15.286	10.268	12.39	1.06209	1.03643	1.07317	1.21181	1.05185	1.12678
ATP2B1	639	651	548	1050	441	609	0.461743	0.0278124	0.48194	ATP2B1	43.721	47.27	40.391	68.884	29.791	36.102	1.65051	1.68368	1.61691	1.84438	1.48842	1.5694
ATP2B2	0	0	0	0	0	0	NA	NA	NA	ATP2B2	0	0	0	0	0	0	0	0	0	0	0	0
ATP2B3	1	0	0	0	0	0	-1.00805	0.771447	0.990037	ATP2B3	0.068	0	0	0	0	0	0.0285713	0	0	0	0	0
ATP2B4	1265	821	1330	1182	729	701	-0.339556	0.141122	0.923632	ATP2B4	86.553	59.613	98.028	77.544	49.246	41.555	1.94227	1.78257	1.99576	1.89511	1.7011	1.62895
ATP2C1	23	12	24	24	8	7	-0.396808	0.517799	0.990037	ATP2C1	1.574	0.871	1.769	1.574	0.54	0.415	0.410609	0.272074	0.442323	0.410609	0.187521	0.150756
ATP2C2	0	1	0	0	0	1	1.83891	0.497102	0.990037	ATP2C2	0	0.073	0	0	0	0.059	0	0.0305997	0	0	0	0.024896
ATP4A	0	0	0	0	0	0	NA	NA	NA	ATP4A	0	0	0	0	0	0	0	0	0	0	0	0
ATP4B	0	1	0	0	1	0	-0.0462634	1	1	ATP4B	0	0.073	0	0	0.068	0	0	0.0305997	0	0	0.0285713	0
ATP5A1	7361	7138	5766	7850	7171	9137	0.200402	0.112665	0.877415	ATP5A1	503.648	518.296	424.986	514.991	484.418	541.643	2.70299	2.71541	2.6294	2.71264	2.68612	2.73451
ATP5B	10296	10017	8785	11861	11084	13586	0.179084	0.149851	0.931156	ATP5B	704.465	727.343	647.503	778.128	748.751	805.381	2.84848	2.86234	2.81191	2.89161	2.87492	2.90654
ATP5C1	2861	2553	2488	2608	2905	3623	0.0341548	0.80346	0.990037	ATP5C1	195.753	185.375	183.379	171.095	196.24	214.772	2.29392	2.27039	2.26571	2.23577	2.29499	2.334
ATP5D	1593	1555	1710	1638	2564	2541	-0.100189	0.600285	0.990037	ATP5D	108.995	112.91	126.036	107.459	173.204	150.631	2.04137	2.05656	2.10393	2.03527	2.24106	2.18079
ATP5E	3195	3904	2522	3067	3387	3287	0.151338	0.387705	0.990037	ATP5E	218.606	283.473	185.885	201.207	228.8	194.854	2.34164	2.45404	2.27157	2.3058	2.36135	2.29193
ATP5EP2	0	1	1	1	1	0	-0.0105094	0.987407	1	ATP5EP2	0	0.073	0.074	0.066	0.068	0	0	0.0305997	0.0310043	0.0277572	0.0285713	0
ATP5F1	4864	4826	4041	5045	6296	5369	-0.0378656	0.811291	0.990037	ATP5F1	332.801	350.42	297.844	330.972	425.31	318.276	2.52349	2.54583	2.47544	2.5211	2.62973	2.50417
ATP5G1	2120	2208	1576	2045	2418	2880	0.175539	0.290781	0.990037	ATP5G1	145.053	160.325	116.16	134.16	163.342	170.727	2.16451	2.2077	2.06878	2.13085	2.21575	2.23484
ATP5G2	9896	10580	9738	11610	11860	14461	0.162213	0.220813	0.990037	ATP5G2	677.096	768.222	717.744	761.661	801.172	857.251	2.83129	2.88605	2.85657	2.88233	2.90427	2.93361
ATP5G3	4601	4324	3503	4464	5547	6449	0.102536	0.539632	0.990037	ATP5G3	314.806	313.969	258.19	292.856	374.713	382.298	2.49942	2.49827	2.41362	2.46813	2.57486	2.58354
ATP5H	5815	6017	5051	5697	5736	5995	0.0579641	0.673374	0.990037	ATP5H	397.869	436.899	372.287	373.746	387.481	355.385	2.60083	2.64137	2.57204	2.57374	2.58937	2.55192
ATP5I	1246	1206	1393	1573	1070	1723	0.215684	0.149402	0.931156	ATP5I	85.253	87.569	102.672	103.195	72.281	102.14	1.93577	1.94728	2.01566	2.01785	1.86499	2.01343
ATP5J	109	118	95	108	141	121	-0.0311408	0.89766	0.999223	ATP5J	7.458	8.568	7.002	7.085	9.525	7.173	0.927268	0.980821	0.903199	0.90768	1.02222	0.912381
ATP5L	6498	6274	6509	6796	5761	6722	0.032295	0.805565	0.990037	ATP5L	444.601	455.56	479.749	445.844	389.17	398.482	2.64895	2.6595	2.68192	2.65016	2.59125	2.6015
ATP5L2	45	18	27	44	17	39	0.112417	0.800027	0.990037	ATP5L2	3.079	1.307	1.99	2.887	1.148	2.312	0.610554	0.363048	0.475671	0.589615	0.332034	0.52009
ATP5S	130	101	110	128	109	156	0.0814913	0.714572	0.990037	ATP5S	8.895	7.334	8.108	8.397	7.363	9.248	0.995416	0.920853	0.959423	0.972989	0.922362	1.01064
ATP5SL	911	1046	935	908	1191	1231	0.0224701	0.892992	0.998405	ATP5SL	62.332	75.951	68.915	59.568	80.455	72.974	1.80162	1.88621	1.84457	1.78224	1.91092	1.86908
ATP6AP1	3781	2977	3911	3799	3621	4026	-0.125817	0.306611	0.990037	ATP6AP1	258.701	216.162	288.262	249.229	244.607	238.662	2.41447	2.33678	2.46129	2.39834	2.39024	2.3796
ATP6AP1L	5	7	5	10	3	23	1.5258	0.0505978	0.639629	ATP6AP1L	0.342	0.508	0.369	0.656	0.203	1.363	0.127753	0.178401	0.136403	0.21906	0.0802656	0.373464
ATP6AP2	849	680	973	1175	864	995	0.017514	0.916965	1	ATP6AP2	58.09	49.375	71.715	77.085	58.365	58.984	1.77151	1.70222	1.86162	1.89257	1.77353	1.77804
ATP6V0A1	914	966	929	837	711	1066	0.12439	0.46095	0.990037	ATP6V0A1	62.537	70.142	68.472	54.91	48.03	63.193	1.80303	1.85213	1.84181	1.74749	1.69046	1.80749
ATP6V0A2	227	192	241	254	232	256	-0.054109	0.763012	0.990037	ATP6V0A2	15.532	13.941	17.763	16.663	15.672	15.176	1.21833	1.17438	1.2733	1.24706	1.22199	1.20887
ATP6V0A4	19	12	27	12	4	13	-0.489707	0.448677	0.990037	ATP6V0A4	1.3	0.871	1.99	0.787	0.27	0.771	0.361728	0.272074	0.475671	0.252125	0.103804	0.248219
ATP6V0B	504	598	357	532	622	797	0.330641	0.0951824	0.829022	ATP6V0B	34.484	43.421	26.313	34.901	42.018	47.246	1.55003	1.64759	1.43637	1.55511	1.63365	1.68346
ATP6V0C	4952	4057	3720	5566	5407	6388	0.124124	0.408186	0.990037	ATP6V0C	338.822	294.582	274.185	365.151	365.256	378.682	2.53125	2.47068	2.43962	2.56366	2.56378	2.57942
ATP6V0CP3	0	0	0	0	0	0	NA	NA	NA	ATP6V0CP3	0	0	0	0	0	0	0	0	0	0	0	0
ATP6V0D1	824	856	468	1066	666	1028	0.549613	0.00177625	0.0882462	ATP6V0D1	56.379	62.155	34.494	69.934	44.99	60.94	1.75875	1.80041	1.55015	1.85085	1.66266	1.79197
ATP6V0D2	1	0	0	0	0	0	-1.00805	0.771447	0.990037	ATP6V0D2	0.068	0	0	0	0	0	0.0285713	0	0	0	0	0
ATP6V0E1	7690	7293	7164	8300	5539	6484	0.079679	0.636061	0.990037	ATP6V0E1	526.159	529.551	528.026	544.513	374.173	384.373	2.72194	2.72473	2.72348	2.73681	2.57423	2.58588
ATP6V0E2	158	150	138	165	211	169	-0.112559	0.604501	0.990037	ATP6V0E2	10.811	10.892	10.171	10.825	14.254	10.018	1.07229	1.07525	1.04809	1.0728	1.18338	1.0421
ATP6V1A	709	730	617	841	716	800	0.171316	0.231592	0.990037	ATP6V1A	48.511	53.006	45.476	55.173	48.368	47.424	1.6947	1.73244	1.66723	1.74953	1.69345	1.68506
ATP6V1B1	4	2	4	4	7	8	-0.194101	0.840516	0.990037	ATP6V1B1	0.274	0.145	0.295	0.262	0.473	0.474	0.105169	0.0588055	0.11227	0.101059	0.168203	0.168497
ATP6V1B2	1044	982	972	1107	899	1152	0.104507	0.438354	0.990037	ATP6V1B2	71.432	71.304	71.642	72.624	60.73	68.291	1.85993	1.85916	1.86119	1.86702	1.7905	1.84068
ATP6V1C1	651	546	642	620	606	644	-0.119268	0.402792	0.990037	ATP6V1C1	44.542	39.646	47.319	40.674	40.937	38.176	1.65841	1.60902	1.68412	1.61987	1.6226	1.59302
ATP6V1C2	0	0	0	1	0	0	0.915507	0.801473	0.990037	ATP6V1C2	0	0	0	0.066	0	0	0	0	0	0.0277572	0	0
ATP6V1D	1091	1040	1250	1048	937	1087	-0.0912987	0.571599	0.990037	ATP6V1D	74.648	75.515	92.132	68.753	63.297	64.438	1.8788	1.88375	1.9691	1.84356	1.80819	1.81583
ATP6V1E1	1662	1876	1397	2132	1803	2176	0.301394	0.0256551	0.464938	ATP6V1E1	113.716	136.218	102.967	139.868	121.797	128.994	2.05962	2.13741	2.0169	2.14881	2.08919	2.11392
ATP6V1E2	3	3	3	8	12	15	0.425022	0.625286	0.990037	ATP6V1E2	0.205	0.218	0.221	0.525	0.811	0.889	0.080987	0.0856473	0.0867157	0.18327	0.257918	0.276232
ATP6V1F	26	10	18	25	20	29	-0.0806236	0.86734	0.995431	ATP6V1F	1.779	0.726	1.327	1.64	1.351	1.719	0.443889	0.237041	0.366796	0.421604	0.371253	0.434409
ATP6V1G1	1676	1980	1504	2252	1890	2135	0.285491	0.0399579	0.573918	ATP6V1G1	114.674	143.769	110.853	147.74	127.674	126.563	2.06324	2.16068	2.04865	2.17243	2.10949	2.10572
ATP6V1G2	12	6	7	22	12	9	0.193721	0.774213	0.990037	ATP6V1G2	0.821	0.436	0.516	1.443	0.811	0.534	0.26031	0.157154	0.180699	0.387923	0.257918	0.185825
ATP6V1G3	0	0	0	0	0	0	NA	NA	NA	ATP6V1G3	0	0	0	0	0	0	0	0	0	0	0	0
ATP6V1H	924	826	917	1022	737	852	0.0215397	0.89343	0.998451	ATP6V1H	63.221	59.977	67.588	67.047	49.786	50.507	1.80768	1.78517	1.83625	1.83281	1.70574	1.71187
ATP7A	144	114	105	151	113	152	0.15188	0.491397	0.990037	ATP7A	9.853	8.278	7.739	9.906	7.633	9.011	1.03555	0.967454	0.941462	1.03767	0.936162	1.00048
ATP7B	25	29	20	33	36	31	0.155549	0.706972	0.990037	ATP7B	1.711	2.106	1.474	2.165	2.432	1.838	0.43313	0.492201	0.3934	0.500374	0.535547	0.453012
ATP8A1	77	49	61	52	50	48	-0.375033	0.229154	0.990037	ATP8A1	5.268	3.558	4.496	3.411	3.378	2.845	0.797129	0.658774	0.740047	0.644537	0.641276	0.584896
ATP8A2	0	0	0	0	0	0	NA	NA	NA	ATP8A2	0	0	0	0	0	0	0	0	0	0	0	0
ATP8B1	33	91	36	116	21	75	1.60868	1.93917e-06	0.000424383	ATP8B1	2.258	6.608	2.653	7.61	1.419	4.446	0.512951	0.881271	0.56265	0.935003	0.383636	0.736078
ATP8B2	1365	1789	1090	1882	1024	1905	0.641291	1.29531e-05	0.00191407	ATP8B2	93.395	129.901	80.339	123.467	69.174	112.929	1.97495	2.11694	1.9103	2.09505	1.84618	2.05663
ATP8B3	270	239	232	289	236	308	0.127434	0.455244	0.990037	ATP8B3	18.474	17.354	17.1	18.96	15.942	18.258	1.28946	1.26373	1.25768	1.30016	1.22896	1.28461
ATP8B4	2	2	1	2	0	2	0.967755	0.574625	0.990037	ATP8B4	0.137	0.145	0.074	0.131	0	0.119	0.0557605	0.0588055	0.0310043	0.0534626	0	0.0488301
ATP9A	1168	1094	1110	1487	1368	1612	0.139791	0.322084	0.990037	ATP9A	79.916	79.436	81.813	97.553	92.412	95.56	1.90803	1.90545	1.9181	1.99367	1.9704	1.9848
ATP9B	22	0	27	27	42	30	-0.823893	0.533489	0.990037	ATP9B	1.505	0	1.99	1.771	2.837	1.778	0.398808	0	0.475671	0.442637	0.583992	0.443732
ATPAF1	1004	1137	1019	1053	1155	1302	0.0902934	0.542718	0.990037	ATPAF1	68.695	82.558	75.106	69.081	78.023	77.183	1.8432	1.92199	1.88142	1.8456	1.89775	1.89311
ATPAF2	227	252	151	262	243	277	0.309909	0.126223	0.897936	ATPAF2	15.532	18.298	11.13	17.188	16.415	16.421	1.21833	1.28551	1.08386	1.25978	1.24092	1.24107
ATPBD4	105	93	135	131	107	99	-0.156991	0.528235	0.990037	ATPBD4	7.184	6.753	9.95	8.594	7.228	5.869	0.912966	0.88947	1.03941	0.982	0.915294	0.836894
ATPIF1	3272	3380	3774	3910	3090	4097	0.113255	0.409278	0.990037	ATPIF1	223.874	245.425	278.165	256.511	208.737	242.871	2.35194	2.39168	2.44586	2.4108	2.32168	2.38716
ATR	461	308	442	338	434	438	-0.360543	0.0228408	0.440073	ATR	31.542	22.364	32.578	22.174	29.318	25.965	1.51244	1.36855	1.52605	1.365	1.4817	1.4308
ATRIP	338	251	287	228	350	420	-0.179949	0.376557	0.990037	ATRIP	23.126	18.225	21.153	14.958	23.643	24.898	1.38249	1.28387	1.34543	1.20298	1.39169	1.41327
ATRN	174	110	141	190	146	206	0.0645247	0.767968	0.990037	ATRN	11.905	7.987	10.392	12.465	9.863	12.212	1.11076	0.953615	1.0566	1.12921	1.03595	1.12097
ATRNL1	0	1	0	0	0	0	0.915507	0.732759	0.990037	ATRNL1	0	0.073	0	0	0	0	0	0.0305997	0	0	0	0
ATRX	611	358	539	515	487	531	-0.282585	0.0750254	0.745713	ATRX	41.805	25.995	39.727	33.786	32.898	31.478	1.63149	1.43128	1.60988	1.5414	1.53017	1.51159
ATXN1	131	109	108	140	76	136	0.238312	0.334503	0.990037	ATXN1	8.963	7.915	7.96	9.185	5.134	8.062	0.99839	0.950121	0.952308	1.00796	0.787744	0.957224
ATXN10	5520	5523	4838	7033	5743	6607	0.201674	0.105211	0.859636	ATXN10	377.685	401.03	356.587	461.392	387.954	391.664	2.57828	2.60426	2.55338	2.66501	2.5899	2.59402
ATXN1L	517	389	520	539	497	616	-0.0566979	0.713777	0.990037	ATXN1L	35.374	28.246	38.327	35.361	33.574	36.517	1.56079	1.46607	1.59469	1.56064	1.53875	1.57423
ATXN2	1450	1076	1442	1155	1292	1429	-0.248409	0.0677231	0.716836	ATXN2	99.211	78.129	106.283	75.773	87.278	84.711	2.00092	1.89834	2.03053	1.88521	1.94585	1.93304
ATXN2L	3326	2893	2871	2868	3921	3645	-0.153658	0.290844	0.990037	ATXN2L	227.569	210.063	211.609	188.152	264.873	216.076	2.35902	2.32441	2.32758	2.27681	2.42467	2.33661
ATXN3	215	198	192	243	174	229	0.156866	0.405136	0.990037	ATXN3	14.711	14.377	14.151	15.942	11.754	13.575	1.1962	1.18687	1.18044	1.22896	1.10565	1.16361
ATXN3L	0	0	0	0	0	0	NA	NA	NA	ATXN3L	0	0	0	0	0	0	0	0	0	0	0	0
ATXN7	38	20	28	32	34	38	-0.217994	0.578262	0.990037	ATXN7	2.6	1.452	2.064	2.099	2.297	2.253	0.556303	0.38952	0.486289	0.491222	0.518119	0.512284
ATXN7L1	53	44	52	65	51	75	0.171465	0.569869	0.990037	ATXN7L1	3.626	3.195	3.833	4.264	3.445	4.446	0.665206	0.622732	0.684217	0.721316	0.647872	0.736078
ATXN7L2	80	93	105	86	127	113	-0.148691	0.570065	0.990037	ATXN7L2	5.474	6.753	7.739	5.642	8.579	6.699	0.811173	0.88947	0.941462	0.822299	0.98132	0.886434
ATXN7L3	570	441	597	549	543	821	0.00794029	0.963134	1	ATXN7L3	39	32.021	44.002	36.017	36.681	48.669	1.60206	1.51879	1.65323	1.5684	1.57612	1.69609
ATXN7L3B	1514	1047	1379	1135	1121	1077	-0.341616	0.0278686	0.48194	ATXN7L3B	103.59	76.024	101.64	74.46	75.726	63.845	2.01949	1.88663	2.01132	1.87772	1.88494	1.81188
ATXN8OS	0	0	2	0	0	1	-0.992243	0.726798	0.990037	ATXN8OS	0	0	0.147	0	0	0.059	0	0	0.0595634	0	0	0.024896
AUH	133	164	134	166	137	226	0.404484	0.0497914	0.635778	AUH	9.1	11.908	9.877	10.89	9.255	13.397	1.00432	1.11086	1.03651	1.07518	1.01094	1.15827
AUP1	1452	1786	1276	1735	2061	2315	0.235368	0.180474	0.967497	AUP1	99.348	129.683	94.048	113.823	139.226	137.234	2.00151	2.11622	1.97794	2.06003	2.14683	2.14061
AURKA	268	203	239	244	258	288	-0.114801	0.507918	0.990037	AURKA	18.337	14.74	17.616	16.007	17.429	17.073	1.28639	1.197	1.26989	1.23063	1.2655	1.25703
AURKAIP1	3478	3308	2865	3586	3389	5011	0.231903	0.0947131	0.826971	AURKAIP1	237.969	240.197	211.166	235.256	228.935	297.053	2.37834	2.38237	2.32668	2.37338	2.36161	2.47429
AURKAPS1	55	30	84	78	37	73	-0.0531987	0.885976	0.997118	AURKAPS1	3.763	2.178	6.191	5.117	2.499	4.327	0.677881	0.502154	0.856789	0.786538	0.543944	0.726483
AURKB	403	370	389	469	351	466	0.1372	0.380769	0.990037	AURKB	27.574	26.866	28.671	30.768	23.711	27.625	1.45597	1.44507	1.47233	1.50199	1.39289	1.45675
AURKC	1	8	4	2	3	1	0.495282	0.689002	0.990037	AURKC	0.068	0.581	0.295	0.131	0.203	0.059	0.0285713	0.198932	0.11227	0.0534626	0.0802656	0.024896
AUTS2	45	39	42	55	74	67	-0.0658769	0.842986	0.990037	AUTS2	3.079	2.832	3.096	3.608	4.999	3.972	0.610554	0.583426	0.61236	0.663512	0.778079	0.696531
AVEN	211	201	224	283	213	234	0.0945011	0.618285	0.990037	AVEN	14.437	14.595	16.51	18.566	14.389	13.872	1.18856	1.19299	1.24329	1.2915	1.18721	1.17237
AVIL	15	4	9	15	3	3	-0.34271	0.685566	0.990037	AVIL	1.026	0.29	0.663	0.984	0.203	0.178	0.306639	0.11059	0.220892	0.297542	0.0802656	0.0711453
AVL9	355	350	378	380	443	438	-0.0630303	0.703626	0.990037	AVL9	24.29	25.414	27.861	24.929	29.926	25.965	1.40295	1.42183	1.46031	1.41379	1.49032	1.4308
AVP	0	0	1	0	0	0	-1.00805	0.738956	0.990037	AVP	0	0	0.074	0	0	0	0	0	0.0310043	0	0	0
AVPI1	3025	3281	2746	3565	2967	3922	0.2534	0.0338013	0.533675	AVPI1	206.974	238.236	202.395	233.878	200.428	232.497	2.31801	2.37883	2.30834	2.37084	2.30412	2.36828
AVPR1A	11	3	0	6	3	2	-0.353936	0.76357	0.990037	AVPR1A	0.753	0.218	0	0.394	0.203	0.119	0.243782	0.0856473	0	0.144263	0.0802656	0.0488301
AVPR1B	0	0	0	0	1	0	-1.00805	0.756382	0.990037	AVPR1B	0	0	0	0	0.068	0	0	0	0	0	0.0285713	0
AVPR2	7	3	11	3	6	11	-0.599726	0.478424	0.990037	AVPR2	0.479	0.218	0.811	0.197	0.405	0.652	0.169968	0.0856473	0.257918	0.0780942	0.147676	0.21801
AWAT1	0	0	2	0	0	0	-1.95847	0.502409	0.990037	AWAT1	0	0	0.147	0	0	0	0	0	0.0595634	0	0	0
AWAT2	1	0	0	0	1	0	-1.87768	0.491837	0.990037	AWAT2	0.068	0	0	0	0.068	0	0.0285713	0	0	0	0.0285713	0
AXDND1	0	0	0	0	0	0	NA	NA	NA	AXDND1	0	0	0	0	0	0	0	0	0	0	0	0
AXIN1	260	211	285	222	293	345	-0.173767	0.367945	0.990037	AXIN1	17.79	15.321	21.006	14.564	19.793	20.452	1.27393	1.21275	1.34254	1.19212	1.31792	1.33147
AXIN2	21	26	29	34	38	69	0.461168	0.269601	0.990037	AXIN2	1.437	1.888	2.137	2.231	2.567	4.09	0.386856	0.460597	0.496515	0.509337	0.552303	0.706718
AXL	681	617	552	424	676	735	-0.14442	0.457241	0.990037	AXL	46.595	44.801	40.685	27.816	45.665	43.571	1.67756	1.66087	1.61998	1.45963	1.66899	1.64905
AZGP1	0	0	0	0	0	0	NA	NA	NA	AZGP1	0	0	0	0	0	0	0	0	0	0	0	0
AZI1	271	200	215	233	293	222	-0.294354	0.115702	0.884735	AZI1	18.542	14.522	15.847	15.286	19.793	13.16	1.29097	1.19095	1.22652	1.21181	1.31792	1.15106
AZI2	354	335	336	475	306	475	0.307381	0.0591146	0.675277	AZI2	24.221	24.325	24.765	31.162	20.671	28.158	1.40176	1.40355	1.41103	1.50734	1.33588	1.46476
AZIN1	1099	892	1053	1060	982	1043	-0.115019	0.392579	0.990037	AZIN1	75.195	64.769	77.612	69.54	66.336	61.829	1.88193	1.81802	1.89549	1.84844	1.82825	1.79816
AZU1	6	1	2	4	1	4	-0.0746209	0.949848	1	AZU1	0.411	0.073	0.147	0.262	0.068	0.237	0.149527	0.0305997	0.0595634	0.101059	0.0285713	0.0923697
B2M	12295	13497	13825	17762	17047	18043	0.131817	0.370091	0.990037	B2M	841.238	980.028	1018.98	1165.26	1151.57	1069.59	2.92543	2.99168	3.00859	3.06679	3.06167	3.02962
B3GALNT1	353	260	261	292	316	309	-0.156656	0.3623	0.990037	B3GALNT1	24.153	18.879	19.237	19.156	21.347	18.318	1.40059	1.29839	1.30615	1.3044	1.34922	1.28596
B3GALNT2	1210	871	939	915	933	1128	-0.129826	0.374882	0.990037	B3GALNT2	82.79	63.244	69.209	60.028	63.026	66.868	1.92319	1.80783	1.84639	1.78553	1.80636	1.83167
B3GALT1	11	6	12	12	19	9	-0.700651	0.272117	0.990037	B3GALT1	0.753	0.436	0.884	0.787	1.283	0.534	0.243782	0.157154	0.275081	0.252125	0.358506	0.185825
B3GALT2	0	0	0	0	0	0	NA	NA	NA	B3GALT2	0	0	0	0	0	0	0	0	0	0	0	0
B3GALT4	20	9	8	11	2	4	-0.325902	0.690481	0.990037	B3GALT4	1.368	0.653	0.59	0.722	0.135	0.237	0.374382	0.218273	0.201397	0.236033	0.0549959	0.0923697
B3GALT5	0	0	0	0	0	0	NA	NA	NA	B3GALT5	0	0	0	0	0	0	0	0	0	0	0	0
B3GALT6	611	530	572	686	722	867	0.0628799	0.692876	0.990037	B3GALT6	41.805	38.484	42.16	45.004	48.773	51.396	1.63149	1.59642	1.63508	1.6628	1.69699	1.7193
B3GALTL	168	147	149	243	160	199	0.246085	0.234992	0.990037	B3GALTL	11.495	10.674	10.982	15.942	10.808	11.797	1.09674	1.06722	1.07853	1.22896	1.07218	1.10711
B3GAT1	0	0	0	0	0	0	NA	NA	NA	B3GAT1	0	0	0	0	0	0	0	0	0	0	0	0
B3GAT2	0	0	0	0	0	1	0.915507	0.842877	0.990037	B3GAT2	0	0	0	0	0	0.059	0	0	0	0	0	0.024896
B3GAT3	225	238	169	234	276	313	0.179614	0.38215	0.990037	B3GAT3	15.395	17.281	12.456	15.351	18.644	18.555	1.21471	1.262	1.12892	1.21354	1.29323	1.29126
B3GNT1	314	270	304	373	319	476	0.186037	0.286857	0.990037	B3GNT1	21.484	19.605	22.406	24.47	21.549	28.217	1.35187	1.31397	1.36933	1.40603	1.35313	1.46564
B3GNT2	39	29	69	25	64	96	-0.306797	0.469989	0.990037	B3GNT2	2.668	2.106	5.086	1.64	4.323	5.691	0.564429	0.492201	0.784332	0.421604	0.726156	0.825491
B3GNT3	0	0	0	2	0	0	1.77112	0.54072	0.990037	B3GNT3	0	0	0	0.131	0	0	0	0	0	0.0534626	0	0
B3GNT4	0	0	0	1	0	0	0.915507	0.801473	0.990037	B3GNT4	0	0	0	0.066	0	0	0	0	0	0.0277572	0	0
B3GNT5	34	57	36	96	45	75	0.92816	0.00349505	0.138592	B3GNT5	2.326	4.139	2.653	6.298	3.04	4.446	0.521922	0.710879	0.56265	0.863204	0.606381	0.736078
B3GNT6	0	0	0	0	0	0	NA	NA	NA	B3GNT6	0	0	0	0	0	0	0	0	0	0	0	0
B3GNT8	0	0	0	0	0	0	NA	NA	NA	B3GNT8	0	0	0	0	0	0	0	0	0	0	0	0
B3GNTL1	99	83	59	81	79	68	-0.0566008	0.843577	0.990037	B3GNTL1	6.774	6.027	4.349	5.314	5.337	4.031	0.890645	0.84677	0.728273	0.800305	0.801884	0.701654
B4GALNT1	303	137	177	262	319	332	-0.206367	0.405479	0.990037	B4GALNT1	20.732	9.948	13.046	17.188	21.549	19.681	1.3371	1.03933	1.14755	1.25978	1.35313	1.31557
B4GALNT2	0	0	0	0	0	0	NA	NA	NA	B4GALNT2	0	0	0	0	0	0	0	0	0	0	0	0
B4GALNT3	3	0	0	0	0	0	-2.43799	0.377621	0.990037	B4GALNT3	0.205	0	0	0	0	0	0.080987	0	0	0	0	0
B4GALNT4	155	77	114	134	161	180	-0.214722	0.392244	0.990037	B4GALNT4	10.605	5.591	8.402	8.791	10.876	10.67	1.06465	0.818951	0.97322	0.990827	1.07467	1.06707
B4GALT1	7851	8006	7875	9656	6746	7992	0.148235	0.30728	0.990037	B4GALT1	537.175	581.322	580.431	633.471	455.709	473.768	2.73092	2.76516	2.7645	2.80241	2.65964	2.67648
B4GALT2	1587	1671	1121	1494	1505	1694	0.174163	0.278536	0.990037	B4GALT2	108.584	121.333	82.624	98.012	101.666	100.421	2.03975	2.08754	1.92233	1.99569	2.01143	2.00613
B4GALT3	1035	977	800	1212	970	1182	0.21756	0.117331	0.886714	B4GALT3	70.816	70.941	58.964	79.512	65.526	70.069	1.85622	1.85698	1.77789	1.90586	1.82299	1.85168
B4GALT4	410	474	462	704	530	754	0.393723	0.0196621	0.405171	B4GALT4	28.053	34.418	34.052	46.185	35.803	44.697	1.46319	1.54922	1.54471	1.6738	1.56588	1.65989
B4GALT5	934	1052	865	1713	906	1529	0.603758	5.69134e-05	0.00596349	B4GALT5	63.905	76.387	63.755	112.38	61.202	90.639	1.81228	1.88867	1.81127	2.05454	1.7938	1.96208
B4GALT6	58	30	64	40	40	39	-0.629803	0.0679562	0.716836	B4GALT6	3.968	2.178	4.717	2.624	2.702	2.312	0.696182	0.502154	0.757168	0.559188	0.568436	0.52009
B4GALT7	134	154	112	214	180	228	0.425179	0.0534255	0.648444	B4GALT7	9.168	11.182	8.255	14.039	12.159	13.516	1.00724	1.08572	0.966376	1.17722	1.11922	1.16185
NCR3LG1	363	380	494	585	466	614	0.181704	0.322085	0.990037	NCR3LG1	24.837	27.592	36.411	38.378	31.479	36.398	1.41224	1.45624	1.573	1.59525	1.5116	1.57285
B9D1	542	628	590	781	617	762	0.257905	0.0800561	0.764424	B9D1	37.084	45.6	43.486	51.237	41.68	45.172	1.58074	1.66839	1.64822	1.71798	1.63022	1.66438
B9D2	98	123	68	112	110	122	0.336732	0.186067	0.975709	B9D2	6.705	8.931	5.012	7.348	7.431	7.232	0.886773	0.996993	0.779019	0.921582	0.925879	0.915505
BAALC	1	0	1	0	0	1	-0.94456	0.722907	0.990037	BAALC	0.068	0	0.074	0	0	0.059	0.0285713	0	0.0310043	0	0	0.024896
BAAT	1	3	3	0	0	2	0.302013	0.86718	0.995431	BAAT	0.068	0.218	0.221	0	0	0.119	0.0285713	0.0856473	0.0867157	0	0	0.0488301
BABAM1	1800	1832	1419	1774	1782	2402	0.215859	0.136037	0.914085	BABAM1	123.158	133.023	104.588	116.381	120.378	142.391	2.09397	2.12718	2.02361	2.0696	2.08414	2.15652
BACE1	318	312	280	413	293	478	0.371575	0.0227791	0.43954	BACE1	21.758	22.655	20.638	27.094	19.793	28.336	1.35713	1.37392	1.33522	1.44861	1.31792	1.4674
BACE2	482	415	632	598	494	688	0.00679604	0.969459	1	BACE2	32.979	30.133	46.582	39.231	33.371	40.785	1.53121	1.49322	1.67744	1.60456	1.53619	1.62102
BACH1	132	90	88	93	83	68	-0.296384	0.292842	0.990037	BACH1	9.032	6.535	6.486	6.101	5.607	4.031	1.00139	0.877083	0.87425	0.85132	0.820004	0.701654
BACH2	13	14	12	13	2	8	0.354106	0.627695	0.990037	BACH2	0.889	1.017	0.884	0.853	0.135	0.474	0.276232	0.304706	0.275081	0.267875	0.0549959	0.168497
BAD	1242	1166	1179	1142	1114	1291	-0.0179182	0.897322	0.999223	BAD	84.979	84.664	86.899	74.92	75.253	76.531	1.93439	1.9328	1.94398	1.88036	1.88226	1.88948
BAG1	2953	2725	2886	3290	2194	2951	0.112021	0.463231	0.990037	BAG1	202.048	197.864	212.714	215.837	148.21	174.936	2.3076	2.29856	2.32983	2.33613	2.1738	2.24535
BAG2	852	899	638	1066	1019	941	0.172564	0.318496	0.990037	BAG2	58.295	65.277	47.024	69.934	68.836	55.783	1.77302	1.82136	1.68146	1.85085	1.84408	1.75422
BAG3	1335	1476	1148	1739	1528	1854	0.287228	0.0380729	0.559055	BAG3	91.342	107.174	84.614	114.085	103.22	109.906	1.9654	2.03412	1.93254	2.06102	2.01795	2.04496
BAG4	312	288	340	371	321	442	0.113254	0.49878	0.990037	BAG4	21.347	20.912	25.06	24.339	21.684	26.202	1.34922	1.34068	1.41597	1.40379	1.35572	1.4346
BAG5	10	5	8	13	6	15	0.375203	0.594258	0.990037	BAG5	0.684	0.363	0.59	0.853	0.405	0.889	0.226342	0.134496	0.201397	0.267875	0.147676	0.276232
BAG6	2063	2131	1670	2130	2144	2367	0.132774	0.340679	0.990037	BAG6	141.153	154.734	123.088	139.736	144.832	140.316	2.15276	2.19238	2.09373	2.14841	2.16385	2.15019
BAHCC1	3	2	6	2	5	2	-1.27779	0.267717	0.990037	BAHCC1	0.205	0.145	0.442	0.131	0.338	0.119	0.080987	0.0588055	0.158965	0.0534626	0.126456	0.0488301
BAHD1	359	312	249	260	374	357	-0.118476	0.549493	0.990037	BAHD1	24.563	22.655	18.353	17.057	25.265	21.163	1.40761	1.37392	1.28675	1.25665	1.41938	1.34563
BAI1	0	0	0	0	2	0	-1.90004	0.518418	0.990037	BAI1	0	0	0	0	0.135	0	0	0	0	0	0.0549959	0
BAI2	434	278	397	464	443	460	-0.15144	0.376447	0.990037	BAI2	29.695	20.186	29.261	30.44	29.926	27.269	1.48707	1.32605	1.48088	1.49748	1.49032	1.45131
BAI3	1	0	0	0	0	0	-1.00805	0.771447	0.990037	BAI3	0.068	0	0	0	0	0	0.0285713	0	0	0	0	0
BAIAP2	889	607	716	613	773	720	-0.338629	0.0198166	0.407867	BAIAP2	60.826	44.075	52.773	40.215	52.218	42.682	1.79117	1.65394	1.73056	1.61506	1.72606	1.6403
BAIAP2L1	973	757	790	801	904	1043	-0.0892623	0.532245	0.990037	BAIAP2L1	66.574	54.966	58.227	52.549	61.067	61.829	1.82978	1.74792	1.77252	1.72875	1.79286	1.79816
BAIAP2L2	0	1	1	1	0	0	0.912334	0.750708	0.990037	BAIAP2L2	0	0.073	0.074	0.066	0	0	0	0.0305997	0.0310043	0.0277572	0	0
BAIAP3	0	7	1	6	0	3	3.88927	0.0153072	0.352443	BAIAP3	0	0.508	0.074	0.394	0	0.178	0	0.178401	0.0310043	0.144263	0	0.0711453
BAK1	396	438	325	352	443	460	0.0668785	0.719459	0.990037	BAK1	27.095	31.804	23.954	23.093	29.926	27.269	1.44863	1.51593	1.39714	1.38189	1.49032	1.45131
BAMBI	69	87	73	124	46	73	0.553141	0.0711218	0.730615	BAMBI	4.721	6.317	5.381	8.135	3.107	4.327	0.757472	0.864333	0.804889	0.960709	0.613525	0.726483
BANF1	1199	1238	1096	1339	1360	1422	0.0837368	0.54392	0.990037	BANF1	82.037	89.892	80.781	87.844	91.871	84.296	1.91927	1.95853	1.91265	1.94863	1.96788	1.93093
BANF2	0	1	0	1	0	0	1.88195	0.485022	0.990037	BANF2	0	0.073	0	0.066	0	0	0	0.0305997	0	0.0277572	0	0
BANK1	35	9	19	21	10	12	-0.658472	0.253814	0.990037	BANK1	2.395	0.653	1.4	1.378	0.676	0.711	0.53084	0.218273	0.380211	0.376212	0.224274	0.23325
BANP	231	268	201	329	229	305	0.40108	0.0219986	0.430688	BANP	15.805	19.46	14.815	21.584	15.47	18.08	1.22544	1.31091	1.19907	1.3538	1.21669	1.28058
BAP1	3674	3608	2782	2911	3578	3751	0.0012821	0.993513	1	BAP1	251.379	261.98	205.049	190.973	241.703	222.36	2.40205	2.41992	2.31397	2.28324	2.38508	2.34901
BARD1	611	585	531	707	689	701	0.0733519	0.624672	0.990037	BARD1	41.805	42.477	39.138	46.382	46.544	41.555	1.63149	1.63826	1.60356	1.67561	1.6771	1.62895
BARHL1	0	0	0	0	0	0	NA	NA	NA	BARHL1	0	0	0	0	0	0	0	0	0	0	0	0
BARHL2	0	0	0	0	0	0	NA	NA	NA	BARHL2	0	0	0	0	0	0	0	0	0	0	0	0
BARX1	112	46	95	93	172	147	-0.499701	0.111168	0.874049	BARX1	7.663	3.34	7.002	6.101	11.619	8.714	0.937668	0.63749	0.903199	0.85132	1.10102	0.987398
BARX2	0	0	0	0	0	0	NA	NA	NA	BARX2	0	0	0	0	0	0	0	0	0	0	0	0
BASP1	453	314	467	414	872	851	-0.27812	0.540355	0.990037	BASP1	30.995	22.8	34.42	27.16	58.906	50.447	1.50508	1.37658	1.54925	1.44963	1.77747	1.71136
BASP1P1	1	4	0	0	0	0	2.02145	0.433479	0.990037	BASP1P1	0.068	0.29	0	0	0	0	0.0285713	0.11059	0	0	0	0
BATF	0	0	0	0	0	0	NA	NA	NA	BATF	0	0	0	0	0	0	0	0	0	0	0	0
BATF2	0	1	0	0	0	0	0.915507	0.732759	0.990037	BATF2	0	0.073	0	0	0	0	0	0.0305997	0	0	0	0
BATF3	46	41	54	60	62	45	-0.202989	0.530752	0.990037	BATF3	3.147	2.977	3.98	3.936	4.188	2.668	0.617734	0.599556	0.697229	0.693375	0.715	0.564429
BAX	584	580	743	757	795	819	-0.0413942	0.801835	0.990037	BAX	39.958	42.114	54.763	49.662	53.704	48.551	1.61234	1.63462	1.74635	1.70468	1.73802	1.69505
BAZ1A	288	146	213	226	178	188	-0.330329	0.128479	0.902225	BAZ1A	19.705	10.601	15.699	14.826	12.024	11.145	1.31608	1.0645	1.22269	1.19937	1.11474	1.0844
BAZ1B	549	407	964	738	626	741	-0.268844	0.22891	0.990037	BAZ1B	37.563	29.553	71.052	48.416	42.288	43.927	1.58617	1.48505	1.85765	1.69387	1.63637	1.65251
BAZ2A	1151	976	985	1011	859	1020	-0.0340427	0.823973	0.990037	BAZ2A	78.753	70.868	72.6	66.326	58.028	60.466	1.90175	1.85654	1.86688	1.82818	1.77106	1.78863
BAZ2B	174	107	232	241	157	151	-0.245654	0.34892	0.990037	BAZ2B	11.905	7.769	17.1	15.811	10.606	8.951	1.11076	0.94295	1.25768	1.22559	1.06468	0.997867
BBC3	24	35	24	45	30	35	0.514438	0.187649	0.977311	BBC3	1.642	2.541	1.769	2.952	2.027	2.075	0.421933	0.549126	0.442323	0.596817	0.481012	0.487845
BBOX1	1	0	0	0	0	0	-1.00805	0.771447	0.990037	BBOX1	0.068	0	0	0	0	0	0.0285713	0	0	0	0	0
BBS1	280	236	300	417	330	364	0.0927167	0.62484	0.990037	BBS1	19.158	17.136	22.112	27.357	22.292	21.578	1.30445	1.25854	1.36384	1.45266	1.36721	1.35369
BBS10	49	34	26	35	35	40	-0.0536708	0.886203	0.997118	BBS10	3.353	2.469	1.916	2.296	2.364	2.371	0.638789	0.540204	0.464788	0.517987	0.526856	0.527759
BBS12	67	53	47	43	27	60	0.106725	0.769089	0.990037	BBS12	4.584	3.848	3.464	2.821	1.824	3.557	0.746945	0.685563	0.649724	0.582177	0.450865	0.658679
BBS2	417	424	492	808	472	763	0.452727	0.0161249	0.362527	BBS2	28.532	30.787	36.263	53.008	31.885	45.231	1.47029	1.50225	1.57128	1.73246	1.517	1.66493
BBS4	275	259	291	316	282	416	0.158618	0.36535	0.990037	BBS4	18.816	18.806	21.448	20.731	19.05	24.661	1.29702	1.2968	1.35118	1.33708	1.30211	1.40927
BBS7	120	108	99	110	122	147	0.0455145	0.841617	0.990037	BBS7	8.211	7.842	7.297	7.216	8.241	8.714	0.964307	0.946551	0.918921	0.91466	0.965719	0.987398
BBS9	240	232	223	363	216	339	0.398203	0.0278917	0.48194	BBS9	16.421	16.846	16.436	23.814	14.591	20.096	1.24107	1.25154	1.24145	1.3947	1.19287	1.3242
BBX	1291	887	1580	1214	1170	1301	-0.315821	0.0485097	0.628365	BBX	88.332	64.406	116.455	79.643	79.036	77.124	1.95101	1.81562	2.06987	1.90657	1.90329	1.89278
BCAM	148	81	102	100	161	118	-0.513096	0.0323229	0.52575	BCAM	10.126	5.881	7.518	6.56	10.876	6.995	1.04634	0.837652	0.930338	0.878522	1.07467	0.902818
BCAN	0	0	0	0	0	0	NA	NA	NA	BCAN	0	0	0	0	0	0	0	0	0	0	0	0
BCAP29	488	414	485	530	379	550	0.0867335	0.595255	0.990037	BCAP29	33.39	30.061	35.747	34.77	25.602	32.604	1.53643	1.49222	1.56522	1.55352	1.42491	1.52639
BCAP31	156	167	113	140	133	206	0.307809	0.167754	0.952165	BCAP31	10.674	12.126	8.329	9.185	8.984	12.212	1.06722	1.11813	0.969835	1.00796	0.999305	1.12097
BCAR1	1	3	2	0	3	2	-0.272134	0.861742	0.994835	BCAR1	0.068	0.218	0.147	0	0.203	0.119	0.0285713	0.0856473	0.0595634	0	0.0802656	0.0488301
BCAR3	161	262	161	322	96	256	0.963512	3.31284e-05	0.00389631	BCAR3	11.016	19.024	11.867	21.124	6.485	15.176	1.07976	1.30155	1.10948	1.34486	0.874192	1.20887
BCAS1	0	0	0	0	0	0	NA	NA	NA	BCAS1	0	0	0	0	0	0	0	0	0	0	0	0
BCAS2	1805	1600	1338	2481	1746	2302	0.326868	0.0303856	0.509048	BCAS2	123.5	116.177	98.618	162.763	117.947	136.463	2.09517	2.06884	1.99834	2.21422	2.07535	2.13819
BCAS3	270	269	234	372	375	410	0.196444	0.31647	0.990037	BCAS3	18.474	19.532	17.247	24.405	25.332	24.305	1.28946	1.31243	1.26119	1.40492	1.42048	1.40321
BCAS4	66	32	33	50	46	56	-0.129379	0.710367	0.990037	BCAS4	4.516	2.324	2.432	3.28	3.107	3.32	0.741624	0.521661	0.535547	0.631444	0.613525	0.635484
BCAT1	1829	1856	1639	2111	1996	1968	0.0769325	0.575765	0.990037	BCAT1	125.142	134.766	120.803	138.49	134.835	116.663	2.10086	2.13279	2.08566	2.14454	2.13301	2.07064
BCAT2	1122	1210	1219	1121	1290	1531	0.0366278	0.808469	0.990037	BCAT2	76.769	87.859	89.847	73.542	87.143	90.758	1.89081	1.9487	1.95831	1.8724	1.94519	1.96264
BCCIP	2008	1876	2358	2405	1933	2238	-0.00613149	0.966188	1	BCCIP	137.39	136.218	173.798	157.777	130.579	132.669	2.1411	2.13741	2.24254	2.20079	2.11919	2.12603
BCDIN3D	67	77	63	60	67	69	0.0306712	0.913684	1	BCDIN3D	4.584	5.591	4.643	3.936	4.526	4.09	0.746945	0.818951	0.75151	0.693375	0.742411	0.706718
BCHE	0	0	0	0	0	1	0.915507	0.842877	0.990037	BCHE	0	0	0	0	0	0.059	0	0	0	0	0	0.024896
BCKDHA	565	711	461	650	877	1098	0.311743	0.153393	0.938535	BCKDHA	38.658	51.626	33.978	42.643	59.243	65.09	1.59833	1.7212	1.54379	1.63991	1.77991	1.82014
BCKDHB	410	386	372	653	500	563	0.259045	0.151102	0.933003	BCKDHB	28.053	28.028	27.418	42.839	33.776	33.375	1.46319	1.46282	1.45359	1.64186	1.54128	1.53624
BCKDK	1373	1181	1015	1117	1330	1435	-0.0374681	0.805189	0.990037	BCKDK	93.942	85.753	74.811	73.28	89.845	85.067	1.97746	1.93828	1.87973	1.87087	1.9583	1.93484
BCL10	180	120	117	181	134	189	0.126788	0.567821	0.990037	BCL10	12.316	8.713	8.624	11.874	9.052	11.204	1.12437	0.987353	0.983356	1.10971	1.00225	1.0865
BCL11A	1	1	0	2	4	3	0.18626	0.907233	1	BCL11A	0.068	0.073	0	0.131	0.27	0.178	0.0285713	0.0305997	0	0.0534626	0.103804	0.0711453
BCL11B	3	1	0	0	0	0	-1.47978	0.62606	0.990037	BCL11B	0.205	0.073	0	0	0	0	0.080987	0.0305997	0	0	0	0
BCL2	35	50	45	74	47	87	0.660864	0.0356676	0.546198	BCL2	2.395	3.631	3.317	4.855	3.175	5.157	0.53084	0.665675	0.635182	0.767527	0.620656	0.789369
BCL2A1	0	0	0	0	0	0	NA	NA	NA	BCL2A1	0	0	0	0	0	0	0	0	0	0	0	0
BCL2L1	1172	1209	1147	1353	918	1096	0.139491	0.405928	0.990037	BCL2L1	80.19	87.786	84.54	88.762	62.013	64.971	1.9095	1.94834	1.93217	1.95309	1.79943	1.81935
BCL2L10	0	3	0	0	0	0	2.57557	0.337208	0.990037	BCL2L10	0	0.218	0	0	0	0	0	0.0856473	0	0	0	0
BCL2L11	191	190	191	239	235	343	0.252585	0.212369	0.990037	BCL2L11	13.068	13.796	14.078	15.679	15.875	20.333	1.14823	1.17014	1.17834	1.22217	1.22724	1.32905
BCL2L12	648	622	661	591	878	909	-0.102579	0.566351	0.990037	BCL2L12	44.337	45.164	48.719	38.772	59.311	53.886	1.65645	1.6643	1.69652	1.59958	1.7804	1.73946
BCL2L13	297	315	301	375	366	393	0.114689	0.495022	0.990037	BCL2L13	20.321	22.872	22.185	24.601	24.724	23.297	1.32881	1.37789	1.36521	1.40826	1.41034	1.38555
BCL2L14	0	0	0	0	0	0	NA	NA	NA	BCL2L14	0	0	0	0	0	0	0	0	0	0	0	0
BCL2L15	1	0	0	0	1	0	-1.87768	0.491837	0.990037	BCL2L15	0.068	0	0	0	0.068	0	0.0285713	0	0	0	0.0285713	0
BCL3	99	63	71	79	142	116	-0.33964	0.238687	0.990037	BCL3	6.774	4.574	5.233	5.183	9.592	6.877	0.890645	0.746167	0.794697	0.791199	1.02498	0.896361
BCL6	222	300	217	269	261	362	0.363566	0.0515224	0.641766	BCL6	15.19	21.783	15.994	17.647	17.631	21.459	1.20925	1.35761	1.2303	1.27061	1.27024	1.35139
BCL6B	4	1	0	0	0	4	0.256398	0.89735	0.999223	BCL6B	0.274	0.073	0	0	0	0.237	0.105169	0.0305997	0	0	0	0.0923697
BCL7A	14	21	30	22	23	35	0.144509	0.757198	0.990037	BCL7A	0.958	1.525	2.211	1.443	1.554	2.075	0.291813	0.402261	0.50664	0.387923	0.407221	0.487845
BCL7B	308	424	397	450	557	513	0.0827446	0.686678	0.990037	BCL7B	21.074	30.787	29.261	29.522	37.627	30.411	1.34388	1.50225	1.48088	1.48461	1.58689	1.49708
BCL7C	106	153	224	134	246	240	-0.201187	0.484893	0.990037	BCL7C	7.253	11.109	16.51	8.791	16.618	14.227	0.916612	1.08311	1.24329	0.990827	1.24596	1.18261
BCL9	212	117	169	150	198	191	-0.399677	0.0486654	0.629189	BCL9	14.505	8.495	12.456	9.841	13.375	11.323	1.19047	0.977495	1.12892	1.03507	1.15761	1.09072
BCL9L	280	134	203	210	185	177	-0.411635	0.0545788	0.655287	BCL9L	19.158	9.73	14.962	13.777	12.497	10.493	1.30445	1.0306	1.20309	1.16959	1.13024	1.06043
BCLAF1	2688	2124	2108	2190	2408	2604	-0.104271	0.427436	0.990037	BCLAF1	183.916	154.225	155.371	143.673	162.666	154.366	2.26697	2.19096	2.19416	2.16039	2.21396	2.19136
BCMO1	0	0	0	0	0	0	NA	NA	NA	BCMO1	0	0	0	0	0	0	0	0	0	0	0	0
BCO2	4	1	4	4	4	0	-1.30705	0.323684	0.990037	BCO2	0.274	0.073	0.295	0.262	0.27	0	0.105169	0.0305997	0.11227	0.101059	0.103804	0
BCOR	1328	701	1136	835	1114	1001	-0.553116	5.50934e-05	0.00581351	BCOR	90.863	50.9	83.729	54.779	75.253	59.34	1.96314	1.71517	1.92803	1.74647	1.88226	1.78061
BCORL1	7	5	14	8	8	7	-0.606333	0.416586	0.990037	BCORL1	0.479	0.363	1.032	0.525	0.54	0.415	0.169968	0.134496	0.307924	0.18327	0.187521	0.150756
BCR	762	607	564	786	809	659	-0.0997388	0.550547	0.990037	BCR	52.137	44.075	41.57	51.565	54.65	39.066	1.7254	1.65394	1.6291	1.7207	1.74547	1.60278
BCRP2	2	1	0	1	1	0	-0.549684	0.813508	0.990037	BCRP2	0.137	0.073	0	0.066	0.068	0	0.0557605	0.0305997	0	0.0277572	0.0285713	0
BCRP3	651	508	499	563	533	557	-0.0895584	0.56264	0.990037	BCRP3	44.542	36.886	36.779	36.935	36.005	33.019	1.65841	1.57848	1.57725	1.57904	1.56826	1.53172
BCS1L	797	612	621	563	784	943	-0.1133	0.520529	0.990037	BCS1L	54.532	44.438	45.771	36.935	52.961	55.901	1.74454	1.65742	1.66998	1.57904	1.73208	1.75512
BDH1	407	432	456	524	494	534	0.0800419	0.612513	0.990037	BDH1	27.847	31.368	33.61	34.376	33.371	31.656	1.4601	1.51012	1.5392	1.54871	1.53619	1.51396
BDH2	242	257	197	306	364	385	0.181156	0.400435	0.990037	BDH2	16.558	18.661	14.52	20.075	24.589	22.823	1.24448	1.29361	1.19089	1.32377	1.40805	1.377
BDKRB1	58	27	74	40	27	18	-0.945845	0.030232	0.506966	BDKRB1	3.968	1.96	5.454	2.624	1.824	1.067	0.696182	0.471292	0.809829	0.559188	0.450865	0.31534
BDKRB2	31	26	31	17	19	20	-0.391047	0.398652	0.990037	BDKRB2	2.121	1.888	2.285	1.115	1.283	1.186	0.494294	0.460597	0.516535	0.32531	0.358506	0.33965
BDNF	0	0	1	0	0	0	-1.00805	0.738956	0.990037	BDNF	0	0	0.074	0	0	0	0	0	0.0310043	0	0	0
BDP1	430	381	330	327	296	337	-0.0424496	0.829538	0.990037	BDP1	29.421	27.665	24.323	21.452	19.996	19.977	1.48317	1.45735	1.40352	1.35126	1.32214	1.32174
BEAN1	0	0	0	0	0	0	NA	NA	NA	BEAN1	0	0	0	0	0	0	0	0	0	0	0	0
BECN1	1308	1145	1406	1449	1254	1483	-0.0184105	0.890837	0.998036	BECN1	89.495	83.139	103.63	95.06	84.711	87.913	1.95662	1.925	2.01966	1.98254	1.93304	1.94897
BEGAIN	187	182	205	226	189	221	0.0603128	0.749105	0.990037	BEGAIN	12.795	13.215	15.11	14.826	12.767	13.101	1.13972	1.15275	1.2071	1.19937	1.13884	1.14925
BEND2	0	2	0	0	0	0	1.9894	0.488292	0.990037	BEND2	0	0.145	0	0	0	0	0	0.0588055	0	0	0	0
BEND3	107	45	76	70	75	72	-0.523529	0.0617432	0.690478	BEND3	7.321	3.267	5.602	4.592	5.066	4.268	0.920176	0.630123	0.819676	0.747567	0.782902	0.721646
BEND4	0	1	0	0	0	1	1.83891	0.497102	0.990037	BEND4	0	0.073	0	0	0	0.059	0	0.0305997	0	0	0	0.024896
BEND5	2	1	0	0	0	0	-0.896529	0.792946	0.990037	BEND5	0.137	0.073	0	0	0	0	0.0557605	0.0305997	0	0	0	0
BEND6	66	57	59	42	57	53	-0.294673	0.346245	0.990037	BEND6	4.516	4.139	4.349	2.755	3.85	3.142	0.741624	0.710879	0.728273	0.57461	0.685742	0.61721
BEND7	0	0	0	0	0	0	NA	NA	NA	BEND7	0	0	0	0	0	0	0	0	0	0	0	0
BEST1	0	0	0	3	0	1	2.74834	0.26133	0.990037	BEST1	0	0	0	0.197	0	0.059	0	0	0	0.0780942	0	0.024896
BEST2	0	0	0	0	0	0	NA	NA	NA	BEST2	0	0	0	0	0	0	0	0	0	0	0	0
BEST3	2	0	0	0	0	1	-0.895775	0.752931	0.990037	BEST3	0.137	0	0	0	0	0.059	0.0557605	0	0	0	0	0.024896
BEST4	1	0	2	0	3	3	-1.15172	0.532512	0.990037	BEST4	0.068	0	0.147	0	0.203	0.178	0.0285713	0	0.0595634	0	0.0802656	0.0711453
BET1	1278	1630	1339	1883	1197	1665	0.396921	0.00613521	0.199279	BET1	87.442	118.356	98.692	123.532	80.86	98.702	1.94666	2.07684	1.99866	2.09528	1.91307	1.9987
BET1L	295	412	291	487	337	582	0.623546	9.9764e-05	0.00933439	BET1L	20.184	29.916	21.448	31.949	22.765	34.501	1.32601	1.49018	1.35118	1.51784	1.37594	1.55024
BET3L	6	5	6	6	2	3	-0.0315055	0.972645	1	BET3L	0.411	0.363	0.442	0.394	0.135	0.178	0.149527	0.134496	0.158965	0.144263	0.0549959	0.0711453
BEX1	19	13	14	21	12	26	0.346301	0.504811	0.990037	BEX1	1.3	0.944	1.032	1.378	0.811	1.541	0.361728	0.288696	0.307924	0.376212	0.257918	0.405005
BEX2	1	0	0	0	0	0	-1.00805	0.771447	0.990037	BEX2	0.068	0	0	0	0	0	0.0285713	0	0	0	0	0
BEX4	0	0	0	0	0	0	NA	NA	NA	BEX4	0	0	0	0	0	0	0	0	0	0	0	0
BEX5	1	0	0	0	0	0	-1.00805	0.771447	0.990037	BEX5	0.068	0	0	0	0	0	0.0285713	0	0	0	0	0
BFAR	1053	917	882	840	956	1030	-0.0941107	0.521974	0.990037	BFAR	72.048	66.584	65.008	55.107	64.58	61.059	1.86361	1.82984	1.8196	1.74902	1.81677	1.7928
BFSP1	29	54	50	59	61	81	0.403805	0.233873	0.990037	BFSP1	1.984	3.921	3.685	3.871	4.121	4.802	0.474799	0.692053	0.67071	0.687618	0.709355	0.763578
BFSP2	0	0	0	0	0	0	NA	NA	NA	BFSP2	0	0	0	0	0	0	0	0	0	0	0	0
BGLAP	117	117	123	174	137	144	0.150673	0.498739	0.990037	BGLAP	8.005	8.495	9.066	11.415	9.255	8.536	0.954484	0.977495	1.00286	1.09395	1.01094	0.979366
BGN	21	3	17	17	18	12	-0.892539	0.139599	0.922602	BGN	1.437	0.218	1.253	1.115	1.216	0.711	0.386856	0.0856473	0.352761	0.32531	0.34557	0.23325
BHLHA15	28	22	15	19	33	29	-0.163398	0.722265	0.990037	BHLHA15	1.916	1.597	1.106	1.246	2.229	1.719	0.464788	0.414472	0.323458	0.35141	0.509068	0.434409
BHLHB9	0	0	0	0	0	2	1.67568	0.557192	0.990037	BHLHB9	0	0	0	0	0	0.119	0	0	0	0	0	0.0488301
BHLHE22	0	0	0	0	0	3	2.2578	0.418669	0.990037	BHLHE22	0	0	0	0	0	0.178	0	0	0	0	0	0.0711453
BHLHE23	0	0	0	0	0	0	NA	NA	NA	BHLHE23	0	0	0	0	0	0	0	0	0	0	0	0
BHLHE40	3099	2191	2844	2934	2335	3229	-0.0486502	0.73249	0.990037	BHLHE40	212.037	159.09	209.618	192.482	157.735	191.416	2.32846	2.20436	2.3235	2.28664	2.20067	2.28424
BHLHE41	7	6	7	12	10	13	0.293917	0.674812	0.990037	BHLHE41	0.479	0.436	0.516	0.787	0.676	0.771	0.169968	0.157154	0.180699	0.252125	0.224274	0.248219
BHMT	0	1	0	0	0	0	0.915507	0.732759	0.990037	BHMT	0	0.073	0	0	0	0	0	0.0305997	0	0	0	0
BHMT2	0	0	0	0	0	0	NA	NA	NA	BHMT2	0	0	0	0	0	0	0	0	0	0	0	0
BICC1	389	335	432	458	294	422	0.0658449	0.723079	0.990037	BICC1	26.616	24.325	31.841	30.047	19.86	25.016	1.44116	1.40355	1.51642	1.49202	1.31931	1.41524
BICD1	23	13	19	19	14	20	-0.166588	0.741983	0.990037	BICD1	1.574	0.944	1.4	1.246	0.946	1.186	0.410609	0.288696	0.380211	0.35141	0.289143	0.33965
BICD2	710	565	661	678	916	788	-0.228458	0.151843	0.934406	BICD2	48.579	41.025	48.719	44.479	61.878	46.713	1.6953	1.62351	1.69652	1.65781	1.7985	1.67864
BIK	0	2	5	4	2	5	0.541018	0.674418	0.990037	BIK	0	0.145	0.369	0.262	0.135	0.296	0	0.0588055	0.136403	0.101059	0.0549959	0.112605
BIN1	30	16	16	25	28	26	-0.199609	0.661695	0.990037	BIN1	2.053	1.162	1.179	1.64	1.891	1.541	0.484727	0.334856	0.338257	0.421604	0.461048	0.405005
BIN2	2	0	0	0	0	2	-0.12055	0.964633	1	BIN2	0.137	0	0	0	0	0.119	0.0557605	0	0	0	0	0.0488301
BIN3	251	303	240	223	261	294	0.090899	0.651775	0.990037	BIN3	17.174	22.001	17.689	14.63	17.631	17.428	1.25945	1.36175	1.27159	1.19396	1.27024	1.26548
BIRC2	462	290	454	541	267	520	0.116486	0.60176	0.990037	BIRC2	31.611	21.057	33.462	35.492	18.036	30.826	1.51336	1.34355	1.53734	1.5622	1.27958	1.50278
BIRC3	36	17	21	36	6	24	0.235517	0.667125	0.990037	BIRC3	2.463	1.234	1.548	2.362	0.405	1.423	0.539452	0.349083	0.406199	0.526598	0.147676	0.384353
BIRC5	3230	3332	2975	3459	3245	4390	0.189825	0.13067	0.904386	BIRC5	221	241.939	219.274	226.924	219.208	260.24	2.34635	2.3855	2.34296	2.35779	2.34283	2.41704
BIRC6	541	412	545	610	442	470	-0.0872189	0.620213	0.990037	BIRC6	37.016	29.916	40.17	40.018	29.858	27.862	1.57997	1.49018	1.61458	1.61297	1.48937	1.46033
BIRC7	1	0	0	0	1	0	-1.87768	0.491837	0.990037	BIRC7	0.068	0	0	0	0.068	0	0.0285713	0	0	0	0.0285713	0
BIRC8	0	0	0	0	0	0	NA	NA	NA	BIRC8	0	0	0	0	0	0	0	0	0	0	0	0
BLCAP	2	1	3	2	3	0	-1.44703	0.363946	0.990037	BLCAP	0.137	0.073	0.221	0.131	0.203	0	0.0557605	0.0305997	0.0867157	0.0534626	0.0802656	0
BLID	67	19	83	92	31	54	-0.230132	0.59899	0.990037	BLID	4.584	1.38	6.118	6.036	2.094	3.201	0.746945	0.376577	0.852358	0.847326	0.49052	0.623353
BLK	0	0	0	0	0	0	NA	NA	NA	BLK	0	0	0	0	0	0	0	0	0	0	0	0
BLM	423	267	342	348	326	326	-0.26322	0.121545	0.891635	BLM	28.942	19.387	25.207	22.83	22.022	19.325	1.47628	1.30935	1.41842	1.37712	1.36214	1.30803
BLMH	1041	718	1122	1034	888	910	-0.255209	0.104751	0.858426	BLMH	71.226	52.135	82.698	67.834	59.987	53.945	1.85869	1.72538	1.92272	1.8378	1.78524	1.73993
BLNK	0	0	0	0	0	0	NA	NA	NA	BLNK	0	0	0	0	0	0	0	0	0	0	0	0
BLOC1S1	920	985	730	958	836	856	0.142981	0.386867	0.990037	BLOC1S1	62.947	71.522	53.805	62.849	56.474	50.744	1.80582	1.86047	1.73882	1.80515	1.75947	1.71386
BLOC1S2	689	497	598	646	614	762	-0.0584486	0.6888	0.990037	BLOC1S2	47.142	36.088	44.076	42.38	41.477	45.172	1.68252	1.56923	1.65395	1.63729	1.62815	1.66438
BLOC1S3	2	4	15	3	10	13	-0.549169	0.526885	0.990037	BLOC1S3	0.137	0.29	1.106	0.197	0.676	0.771	0.0557605	0.11059	0.323458	0.0780942	0.224274	0.248219
BLVRA	873	633	721	828	960	845	-0.201419	0.171579	0.957862	BLVRA	59.732	45.963	53.142	54.32	64.85	50.092	1.78342	1.67176	1.73353	1.74288	1.81856	1.70835
BLVRB	1030	1137	771	1000	1200	1288	0.152007	0.380842	0.990037	BLVRB	70.474	82.558	56.827	65.604	81.063	76.353	1.85415	1.92199	1.76213	1.8235	1.91415	1.88848
BLZF1	588	433	627	752	517	765	0.0961436	0.585603	0.990037	BLZF1	40.232	31.44	46.213	49.334	34.925	45.349	1.61523	1.51108	1.67406	1.70186	1.5554	1.66604
BMF	389	413	323	446	338	543	0.365543	0.0198436	0.407939	BMF	26.616	29.988	23.807	29.259	22.833	32.189	1.44116	1.49119	1.39457	1.48085	1.37718	1.52099
BMP1	555	303	556	485	364	459	-0.30847	0.116011	0.884735	BMP1	37.974	22.001	40.98	31.818	24.589	27.21	1.59077	1.36175	1.62304	1.51611	1.40805	1.4504
BMP10	0	0	0	0	0	0	NA	NA	NA	BMP10	0	0	0	0	0	0	0	0	0	0	0	0
BMP15	0	0	0	0	0	0	NA	NA	NA	BMP15	0	0	0	0	0	0	0	0	0	0	0	0
BMP2	225	177	206	262	295	314	-0.0165916	0.934175	1	BMP2	15.395	12.852	15.183	17.188	19.928	18.614	1.21471	1.14151	1.20906	1.25978	1.32073	1.29257
BMP2K	291	291	277	359	300	286	0.0661361	0.713496	0.990037	BMP2K	19.911	21.13	20.416	23.552	20.266	16.954	1.32037	1.34498	1.33074	1.39009	1.32769	1.25416
BMP3	0	0	0	0	1	0	-1.00805	0.756382	0.990037	BMP3	0	0	0	0	0.068	0	0	0	0	0	0.0285713	0
BMP4	130	179	83	201	39	50	0.784234	0.307072	0.990037	BMP4	8.895	12.997	6.118	13.186	2.635	2.964	0.995416	1.14603	0.852358	1.15186	0.560504	0.598134
BMP5	1	2	0	0	2	1	0.0319161	0.984802	1	BMP5	0.068	0.145	0	0	0.135	0.059	0.0285713	0.0588055	0	0	0.0549959	0.024896
BMP6	855	1056	989	1362	885	1588	0.487374	0.000824096	0.0507039	BMP6	58.5	76.677	72.895	89.353	59.784	94.137	1.77452	1.89029	1.86862	1.95594	1.78379	1.97835
BMP7	0	0	0	0	0	0	NA	NA	NA	BMP7	0	0	0	0	0	0	0	0	0	0	0	0
BMP8A	3	2	0	0	0	0	-0.436697	0.867968	0.995431	BMP8A	0.205	0.145	0	0	0	0	0.080987	0.0588055	0	0	0	0
BMP8B	66	50	40	44	51	87	0.146604	0.659125	0.990037	BMP8B	4.516	3.631	2.948	2.887	3.445	5.157	0.741624	0.665675	0.596377	0.589615	0.647872	0.789369
BMPER	346	240	343	330	477	490	-0.215349	0.297089	0.990037	BMPER	23.674	17.427	25.281	21.649	32.223	29.047	1.39224	1.26545	1.41964	1.35505	1.52144	1.4778
BMPR1A	362	281	354	384	362	347	-0.145269	0.374228	0.990037	BMPR1A	24.768	20.404	26.092	25.192	24.454	20.57	1.41108	1.33049	1.43284	1.41817	1.40576	1.33385
BMPR1B	72	66	79	84	61	69	-0.00229289	0.988677	1	BMPR1B	4.926	4.792	5.823	5.511	4.121	4.09	0.772762	0.762829	0.833975	0.813648	0.709355	0.706718
BMPR2	816	507	839	743	672	662	-0.342325	0.0331304	0.528275	BMPR2	55.832	36.814	61.839	48.744	45.395	39.244	1.75459	1.57765	1.79823	1.69674	1.66647	1.6047
BMS1	1396	1347	1295	1430	1284	1528	0.0693727	0.593436	0.990037	BMS1	95.516	97.807	95.449	93.814	86.737	90.58	1.9846	1.99479	1.9843	1.97687	1.94318	1.9618
BMX	0	1	0	0	1	0	-0.0462634	1	1	BMX	0	0.073	0	0	0.068	0	0	0.0305997	0	0	0.0285713	0
BNC1	2	0	2	0	0	0	-2.90677	0.227906	0.990037	BNC1	0.137	0	0.147	0	0	0	0.0557605	0	0.0595634	0	0	0
BNC2	258	144	233	182	120	142	-0.427483	0.104231	0.858402	BNC2	17.653	10.456	17.173	11.94	8.106	8.418	1.27075	1.05903	1.25943	1.11193	0.959328	0.973959
BNIP1	185	167	124	156	188	200	0.0311411	0.886153	0.997118	BNIP1	12.658	12.126	9.139	10.234	12.7	11.856	1.13539	1.11813	1.006	1.05053	1.13672	1.10911
BNIP2	572	461	546	568	392	606	0.0589032	0.732185	0.990037	BNIP2	39.137	33.474	40.243	37.263	26.481	35.924	1.60354	1.53749	1.61535	1.58278	1.43903	1.56731
BNIP3	1282	1440	1493	1504	1246	1981	0.232458	0.119493	0.887595	BNIP3	87.716	104.56	110.042	98.668	84.17	117.434	1.948	2.0235	2.04549	1.99856	1.93029	2.07348
BNIP3L	1548	1665	1638	2174	1670	2297	0.277044	0.0321364	0.524853	BNIP3L	105.916	120.897	120.73	142.623	112.813	136.167	2.02904	2.08599	2.0854	2.15722	2.05619	2.13725
BNIPL	10	9	5	9	8	5	-0.0153837	0.981216	1	BNIPL	0.684	0.653	0.369	0.59	0.54	0.296	0.226342	0.218273	0.136403	0.201397	0.187521	0.112605
BOC	68	49	54	36	46	47	-0.382198	0.251473	0.990037	BOC	4.653	3.558	3.98	2.362	3.107	2.786	0.752279	0.658774	0.697229	0.526598	0.613525	0.578181
BOD1	807	831	839	848	945	1000	-0.00188218	0.989068	1	BOD1	55.216	60.34	61.839	55.632	63.837	59.28	1.74986	1.78774	1.79823	1.75306	1.81182	1.78017
BOD1L1	356	292	428	403	260	376	-0.0241413	0.904684	1	BOD1L1	24.358	21.202	31.546	26.438	17.564	22.289	1.40411	1.34639	1.5125	1.43835	1.26867	1.36715
BOK	0	0	0	1	2	4	1.17024	0.60196	0.990037	BOK	0	0	0	0.066	0.135	0.237	0	0	0	0.0277572	0.0549959	0.0923697
BOLA1	40	53	33	59	53	68	0.463639	0.150657	0.931917	BOLA1	2.737	3.848	2.432	3.871	3.58	4.031	0.572523	0.685563	0.535547	0.687618	0.660865	0.701654
BOLA2B	1230	1410	1505	1533	1520	1571	0.0352962	0.813319	0.990037	BOLA2B	84.158	102.381	110.927	100.571	102.68	93.129	1.93023	2.01444	2.04893	2.00677	2.01569	1.97372
BOLA3	627	652	861	937	517	624	0.0907313	0.672647	0.990037	BOLA3	42.9	47.342	63.46	61.471	34.925	36.991	1.64246	1.68432	1.80929	1.79568	1.5554	1.57968
BOLL	0	0	0	0	0	1	0.915507	0.842877	0.990037	BOLL	0	0	0	0	0	0.059	0	0	0	0	0	0.024896
BOP1	1126	1032	1007	845	1194	894	-0.290501	0.0881206	0.801481	BOP1	77.042	74.934	74.221	55.435	80.658	52.997	1.89233	1.88044	1.87634	1.75155	1.912	1.73237
BORA	201	140	261	261	198	207	-0.188609	0.399008	0.990037	BORA	13.753	10.166	19.237	17.123	13.375	12.271	1.16888	1.0479	1.30615	1.25823	1.15761	1.1229
BPGM	199	183	176	177	259	275	-0.0556563	0.795056	0.990037	BPGM	13.616	13.288	12.972	11.612	17.496	16.302	1.16483	1.15497	1.14526	1.10078	1.26708	1.2381
BPHL	197	152	164	186	211	223	-0.085496	0.660732	0.990037	BPHL	13.479	11.037	12.088	12.202	14.254	13.219	1.16074	1.08052	1.11687	1.12064	1.18338	1.15287
BPI	0	0	0	0	1	0	-1.00805	0.756382	0.990037	BPI	0	0	0	0	0.068	0	0	0	0	0	0.0285713	0
BPIFA2	0	0	0	0	0	0	NA	NA	NA	BPIFA2	0	0	0	0	0	0	0	0	0	0	0	0
BPIFA3	0	0	0	0	0	0	NA	NA	NA	BPIFA3	0	0	0	0	0	0	0	0	0	0	0	0
BPIFA4P	0	0	0	0	0	0	NA	NA	NA	BPIFA4P	0	0	0	0	0	0	0	0	0	0	0	0
BPIFB1	0	0	0	0	0	0	NA	NA	NA	BPIFB1	0	0	0	0	0	0	0	0	0	0	0	0
BPIFB2	0	0	0	0	0	0	NA	NA	NA	BPIFB2	0	0	0	0	0	0	0	0	0	0	0	0
BPIFB3	0	0	0	0	0	0	NA	NA	NA	BPIFB3	0	0	0	0	0	0	0	0	0	0	0	0
BPIFB4	2	2	0	0	1	1	0.0444535	0.981808	1	BPIFB4	0.137	0.145	0	0	0.068	0.059	0.0557605	0.0588055	0	0	0.0285713	0.024896
BPIFB6	0	0	0	0	0	0	NA	NA	NA	BPIFB6	0	0	0	0	0	0	0	0	0	0	0	0
BPIFC	0	0	0	0	0	0	NA	NA	NA	BPIFC	0	0	0	0	0	0	0	0	0	0	0	0
BPNT1	433	289	366	371	257	431	-0.0127568	0.947863	1	BPNT1	29.626	20.985	26.976	24.339	17.361	25.55	1.48609	1.34213	1.44679	1.40379	1.2639	1.42406
BPTF	1219	921	1079	1185	890	1286	0.0317441	0.830999	0.990037	BPTF	83.405	66.875	79.528	77.741	60.122	76.234	1.92637	1.83171	1.90595	1.8962	1.7862	1.88781
BRAF	314	292	296	378	291	407	0.199267	0.216645	0.990037	BRAF	21.484	21.202	21.817	24.798	19.658	24.127	1.35187	1.34639	1.35826	1.41159	1.31509	1.40014
BRAP	513	519	478	567	460	527	0.111215	0.476908	0.990037	BRAP	35.1	37.685	35.231	37.197	31.074	31.241	1.55751	1.58754	1.55908	1.58203	1.50615	1.50841
BRAT1	1153	741	960	755	1027	1072	-0.345911	0.0200689	0.409164	BRAT1	78.89	53.805	70.757	49.531	69.376	63.548	1.90249	1.73882	1.85586	1.70356	1.84742	1.80988
BRCA1	419	324	415	433	468	600	-0.013348	0.938847	1	BRCA1	28.668	23.526	30.588	28.406	31.615	35.568	1.47229	1.38963	1.49952	1.46844	1.51342	1.5631
BRCA2	291	195	200	216	207	219	-0.189397	0.335864	0.990037	BRCA2	19.911	14.159	14.741	14.17	13.983	12.982	1.32037	1.18067	1.19703	1.18099	1.1756	1.14557
BRCC3	70	70	71	99	74	72	0.116407	0.671693	0.990037	BRCC3	4.789	5.083	5.233	6.495	4.999	4.268	0.762604	0.784118	0.794697	0.874772	0.778079	0.721646
BRD1	463	330	342	378	440	384	-0.23366	0.15602	0.940532	BRD1	31.679	23.962	25.207	24.798	29.723	22.764	1.51427	1.39728	1.41842	1.41159	1.48746	1.37592
BRD2	1266	843	964	1108	968	1212	-0.0721755	0.619575	0.990037	BRD2	86.621	61.211	71.052	72.689	65.391	71.848	1.94261	1.79387	1.85765	1.8674	1.82211	1.86242
BRD3	1041	710	1174	785	949	895	-0.460372	0.00197718	0.0962913	BRD3	71.226	51.554	86.53	51.499	64.107	53.056	1.85869	1.72061	1.94216	1.72015	1.81363	1.73284
BRD4	1578	1080	1513	1397	1289	1485	-0.203303	0.139595	0.922602	BRD4	107.969	78.42	111.516	91.649	87.075	88.031	2.0373	1.89993	2.05121	1.96684	1.94485	1.94954
BRD7	596	534	521	539	603	588	-0.0932189	0.53426	0.990037	BRD7	40.779	38.774	38.401	35.361	40.734	34.857	1.62096	1.5996	1.59551	1.56064	1.62049	1.55457
BRD8	3	2	3	0	2	0	-1.94929	0.272364	0.990037	BRD8	0.205	0.145	0.221	0	0.135	0	0.080987	0.0588055	0.0867157	0	0.0549959	0
BRD9	1011	767	1130	1044	1174	1126	-0.239321	0.0975577	0.837911	BRD9	69.174	55.692	83.287	68.49	79.307	66.75	1.84618	1.75352	1.92576	1.84192	1.90475	1.83091
BRDT	1	1	0	0	1	0	-0.918782	0.769935	0.990037	BRDT	0.068	0.073	0	0	0.068	0	0.0285713	0.0305997	0	0	0.0285713	0
BRE	19	21	36	24	33	33	-0.244601	0.572953	0.990037	BRE	1.3	1.525	2.653	1.574	2.229	1.956	0.361728	0.402261	0.56265	0.410609	0.509068	0.470704
BREA2	0	0	0	3	1	1	1.79035	0.474934	0.990037	BREA2	0	0	0	0.197	0.068	0.059	0	0	0	0.0780942	0.0285713	0.024896
BRF1	96	53	86	60	106	97	-0.522535	0.0543492	0.653892	BRF1	6.568	3.848	6.339	3.936	7.161	5.75	0.878981	0.685563	0.865637	0.693375	0.911743	0.829304
BRF2	148	177	132	165	178	242	0.297501	0.164086	0.951821	BRF2	10.126	12.852	9.729	10.825	12.024	14.346	1.04634	1.14151	1.03056	1.0728	1.11474	1.186
BRI3	1076	1594	1771	2571	916	1905	0.622385	0.00562001	0.190518	BRI3	73.621	115.742	130.532	168.668	61.878	112.929	1.87286	2.06723	2.11903	2.2296	1.7985	2.05663
BRI3BP	272	152	317	235	244	298	-0.361098	0.0818158	0.770738	BRI3BP	18.611	11.037	23.365	15.417	16.483	17.666	1.2925	1.08052	1.38677	1.21529	1.24262	1.27105
BRIP1	408	236	266	213	293	266	-0.473309	0.0164538	0.36608	BRIP1	27.916	17.136	19.606	13.974	19.793	15.769	1.46114	1.25854	1.31399	1.17534	1.31792	1.22451
BRIX1	4156	3621	3217	4042	2987	3707	0.0968777	0.517186	0.990037	BRIX1	284.358	262.924	237.111	265.171	201.779	219.752	2.45539	2.42148	2.37678	2.42516	2.30702	2.3439
BRK1	2819	2841	3045	3651	2988	3053	0.0600287	0.669954	0.990037	BRK1	192.879	206.287	224.433	239.52	201.847	180.983	2.28753	2.31657	2.35302	2.38115	2.30717	2.26003
BRMS1	1031	1184	939	1031	1334	1417	0.0916239	0.590173	0.990037	BRMS1	70.542	85.971	69.209	67.638	90.115	84	1.85456	1.93937	1.84639	1.83656	1.95959	1.92942
BRMS1L	223	188	206	269	237	225	-0.0180947	0.92355	1	BRMS1L	15.258	13.651	15.183	17.647	16.01	13.338	1.21107	1.16587	1.20906	1.27061	1.2307	1.15649
BROX	741	591	679	647	562	608	-0.14426	0.372132	0.990037	BROX	50.7	42.913	50.046	42.446	37.964	36.042	1.71349	1.64259	1.70796	1.63795	1.59066	1.56869
MPC2	1067	1083	1067	1299	1192	1385	0.125158	0.341636	0.990037	MPC2	73.005	78.638	78.644	85.219	80.522	82.103	1.86926	1.90112	1.90115	1.9356	1.91127	1.91962
MPC1	1316	1334	1376	1603	1527	1964	0.153678	0.264661	0.990037	MPC1	90.042	96.863	101.419	105.163	103.153	116.426	1.95924	1.99062	2.01038	2.02597	2.01767	2.06976
BRPF1	267	239	217	248	313	325	-0.0253989	0.892974	0.998405	BRPF1	18.268	17.354	15.994	16.27	21.144	19.266	1.28484	1.26373	1.2303	1.23729	1.34526	1.30677
BRPF3	402	388	318	416	329	419	0.180049	0.27488	0.990037	BRPF3	27.505	28.173	23.438	27.291	22.225	24.838	1.45492	1.46498	1.38807	1.45165	1.36596	1.41226
BRS3	4	2	3	0	3	1	-1.73738	0.246366	0.990037	BRS3	0.274	0.145	0.221	0	0.203	0.059	0.105169	0.0588055	0.0867157	0	0.0802656	0.024896
BRSK1	80	58	35	39	105	108	-0.160224	0.676504	0.990037	BRSK1	5.474	4.211	2.58	2.559	7.093	6.402	0.811173	0.716921	0.553883	0.551328	0.90811	0.869349
BRSK2	7	10	10	12	21	7	-0.42695	0.526546	0.990037	BRSK2	0.479	0.726	0.737	0.787	1.419	0.415	0.169968	0.237041	0.2398	0.252125	0.383636	0.150756
BRWD1	870	499	919	804	650	712	-0.340411	0.0564578	0.665911	BRWD1	59.526	36.233	67.735	52.746	43.909	42.208	1.78194	1.57093	1.83718	1.73035	1.65233	1.63556
BRWD3	275	179	241	340	238	309	0.0656978	0.742204	0.990037	BRWD3	18.816	12.997	17.763	22.305	16.077	18.318	1.29702	1.14603	1.2733	1.36745	1.23241	1.28596
BSCL2	836	1007	795	1109	1034	1437	0.356842	0.018981	0.397697	BSCL2	57.2	73.119	58.596	72.755	69.849	85.186	1.76492	1.86993	1.77522	1.86779	1.85033	1.93544
BSDC1	521	540	425	573	509	621	0.208671	0.165335	0.951821	BSDC1	35.647	39.21	31.325	37.591	34.384	36.813	1.56404	1.60433	1.50954	1.58649	1.54881	1.57764
BSG	17429	15024	16326	18215	17503	19324	-0.0175658	0.875099	0.995535	BSG	1192.51	1090.9	1203.32	1194.97	1182.37	1145.53	3.07683	3.03818	3.08074	3.07772	3.07312	3.05939
BSN	0	0	0	7	1	1	2.799	0.196491	0.988645	BSN	0	0	0	0.459	0.068	0.059	0	0	0	0.164055	0.0285713	0.024896
BSND	0	0	0	0	1	0	-1.00805	0.756382	0.990037	BSND	0	0	0	0	0.068	0	0	0	0	0	0.0285713	0
BSPH1	0	0	0	0	0	0	NA	NA	NA	BSPH1	0	0	0	0	0	0	0	0	0	0	0	0
BSPRY	0	0	0	0	0	0	NA	NA	NA	BSPRY	0	0	0	0	0	0	0	0	0	0	0	0
BST1	2	2	2	1	1	9	1.15147	0.390304	0.990037	BST1	0.137	0.145	0.147	0.066	0.068	0.534	0.0557605	0.0588055	0.0595634	0.0277572	0.0285713	0.185825
BST2	10454	11241	9719	10838	10740	13516	0.156537	0.219462	0.990037	BST2	715.275	816.218	716.344	711.015	725.513	801.232	2.85508	2.91234	2.85573	2.85249	2.86124	2.9043
BSX	0	0	0	0	0	0	NA	NA	NA	BSX	0	0	0	0	0	0	0	0	0	0	0	0
BTAF1	595	532	555	841	492	538	0.171492	0.366006	0.990037	BTAF1	40.711	38.629	40.907	55.173	33.236	31.893	1.62025	1.59801	1.62229	1.74953	1.53448	1.5171
BTBD1	3425	2410	2934	2964	2665	3425	-0.0939759	0.478894	0.990037	BTBD1	234.343	174.992	216.252	194.45	180.027	203.035	2.3717	2.24549	2.33696	2.29104	2.25774	2.3097
BTBD10	125	99	169	150	108	135	-0.131503	0.592813	0.990037	BTBD10	8.553	7.188	12.456	9.841	7.296	8.003	0.98014	0.913178	1.12892	1.03507	0.918869	0.954387
BTBD11	2	0	1	0	1	0	-2.8925	0.204169	0.990037	BTBD11	0.137	0	0.074	0	0.068	0	0.0557605	0	0.0310043	0	0.0285713	0
BTBD16	0	0	1	0	3	5	0.143631	0.941267	1	BTBD16	0	0	0.074	0	0.203	0.296	0	0	0.0310043	0	0.0802656	0.112605
BTBD17	0	0	0	0	0	0	NA	NA	NA	BTBD17	0	0	0	0	0	0	0	0	0	0	0	0
BTBD18	0	0	1	1	1	1	-0.13506	0.957578	1	BTBD18	0	0	0.074	0.066	0.068	0.059	0	0	0.0310043	0.0277572	0.0285713	0.024896
BTBD19	25	13	18	26	20	27	-0.00256349	0.982181	1	BTBD19	1.711	0.944	1.327	1.706	1.351	1.601	0.43313	0.288696	0.366796	0.432328	0.371253	0.41514
BTBD2	1538	1326	1479	1118	1728	1601	-0.276517	0.0778124	0.75538	BTBD2	105.232	96.282	109.01	73.345	116.731	94.908	2.02626	1.98803	2.04143	1.87125	2.07089	1.98185
BTBD3	4232	3548	4262	5355	3680	4838	0.113397	0.420369	0.990037	BTBD3	289.558	257.623	314.133	351.309	248.593	286.798	2.46323	2.41267	2.49849	2.54692	2.39723	2.45909
BTBD6	277	241	327	305	277	330	-0.069364	0.694013	0.990037	BTBD6	18.953	17.499	24.102	20.009	18.712	19.562	1.30001	1.26715	1.39971	1.32241	1.29473	1.31307
BTBD7	505	410	445	550	423	424	-0.0330642	0.846405	0.990504	BTBD7	34.553	29.77	32.799	36.082	28.575	25.135	1.55088	1.48813	1.5289	1.56916	1.47092	1.41722
BTBD8	39	28	27	26	23	26	-0.187924	0.653649	0.990037	BTBD8	2.668	2.033	1.99	1.706	1.554	1.541	0.564429	0.481872	0.475671	0.432328	0.407221	0.405005
BTBD9	163	139	184	162	137	168	-0.0996542	0.638111	0.990037	BTBD9	11.153	10.093	13.562	10.628	9.255	9.959	1.08468	1.04505	1.16322	1.06551	1.01094	1.03977
BTC	29	22	41	45	21	18	-0.152657	0.74158	0.990037	BTC	1.984	1.597	3.022	2.952	1.419	1.067	0.474799	0.414472	0.604442	0.596817	0.383636	0.31534
BTD	363	391	375	502	331	451	0.278763	0.0877381	0.800055	BTD	24.837	28.391	27.64	32.933	22.36	26.735	1.41224	1.46821	1.45697	1.53062	1.36847	1.44303
BTF3	9546	9067	9214	10627	10166	11159	0.0414343	0.721069	0.990037	BTF3	653.149	658.362	679.123	697.173	686.738	661.508	2.81568	2.81912	2.83259	2.84396	2.83742	2.82119
BTF3L4	719	582	649	727	699	841	-0.00217096	0.986804	1	BTF3L4	49.195	42.259	47.835	47.694	47.219	49.855	1.70066	1.63608	1.68873	1.68748	1.68322	1.70633
BTF3P11	0	0	2	0	1	0	-2.52337	0.319719	0.990037	BTF3P11	0	0	0.147	0	0.068	0	0	0	0.0595634	0	0.0285713	0
BTG1	1197	1002	1042	1186	1185	1473	0.0376958	0.778872	0.990037	BTG1	81.9	72.756	76.801	77.806	80.05	87.32	1.91855	1.8678	1.89099	1.89656	1.90875	1.94606
BTG2	225	154	195	117	272	174	-0.678369	0.00215333	0.100619	BTG2	15.395	11.182	14.373	7.676	18.374	10.315	1.21471	1.08572	1.18676	0.93832	1.28722	1.05365
BTG3	257	244	308	370	311	371	0.101734	0.577682	0.990037	BTG3	17.584	17.717	22.701	24.273	21.009	21.993	1.26914	1.27224	1.37477	1.40266	1.3426	1.3616
BTG4	0	0	0	0	0	0	NA	NA	NA	BTG4	0	0	0	0	0	0	0	0	0	0	0	0
BTK	0	0	0	0	0	0	NA	NA	NA	BTK	0	0	0	0	0	0	0	0	0	0	0	0
BTLA	1	1	0	0	0	0	-0.0462636	1	1	BTLA	0.068	0.073	0	0	0	0	0.0285713	0.0305997	0	0	0	0
BTN1A1	0	0	0	0	0	0	NA	NA	NA	BTN1A1	0	0	0	0	0	0	0	0	0	0	0	0
BTN2A1	300	232	316	324	278	274	-0.161209	0.369404	0.990037	BTN2A1	20.526	16.846	23.291	21.256	18.78	16.243	1.33296	1.25154	1.38545	1.34745	1.29623	1.23661
BTN2A2	132	137	133	142	164	209	0.124888	0.569158	0.990037	BTN2A2	9.032	9.948	9.803	9.316	11.079	12.39	1.00139	1.03933	1.03354	1.01351	1.08203	1.12678
BTN3A1	79	93	50	83	78	109	0.42039	0.126377	0.897936	BTN3A1	5.405	6.753	3.685	5.445	5.269	6.462	0.806519	0.88947	0.67071	0.809223	0.797198	0.872855
BTN3A2	429	523	555	474	664	833	0.0835192	0.686729	0.990037	BTN3A2	29.353	37.975	40.907	31.096	44.855	49.38	1.4822	1.59079	1.62229	1.50645	1.66139	1.70226
BTN3A3	107	146	116	143	129	174	0.345244	0.115064	0.881802	BTN3A3	7.321	10.601	8.55	9.381	8.714	10.315	0.920176	1.0645	0.980003	1.01624	0.987398	1.05365
BTNL2	0	0	0	0	0	0	NA	NA	NA	BTNL2	0	0	0	0	0	0	0	0	0	0	0	0
BTNL3	0	0	0	0	0	0	NA	NA	NA	BTNL3	0	0	0	0	0	0	0	0	0	0	0	0
BTNL8	0	0	0	0	0	0	NA	NA	NA	BTNL8	0	0	0	0	0	0	0	0	0	0	0	0
BTNL9	1	3	0	1	0	0	1.96679	0.41702	0.990037	BTNL9	0.068	0.218	0	0.066	0	0	0.0285713	0.0856473	0	0.0277572	0	0
BTRC	209	143	227	205	179	190	-0.252609	0.209504	0.990037	BTRC	14.3	10.383	16.731	13.449	12.092	11.263	1.18469	1.05626	1.24873	1.15984	1.11701	1.0886
BUB1	1267	1074	1043	1363	1251	1565	0.110356	0.411181	0.990037	BUB1	86.69	77.984	76.875	89.418	84.508	92.774	1.94295	1.89754	1.8914	1.95625	1.93201	1.97208
BUB1B	2394	1864	2292	2276	2002	2270	-0.113134	0.387209	0.990037	BUB1B	163.8	135.347	168.933	149.315	135.24	134.566	2.21696	2.13465	2.23028	2.177	2.1343	2.13215
BUB3	5841	4962	5442	6007	6087	4916	-0.169684	0.226855	0.990037	BUB3	399.648	360.295	401.105	394.083	411.192	291.422	2.60276	2.55786	2.60434	2.59669	2.6151	2.46601
BUD13	86	90	62	101	90	103	0.26048	0.308544	0.990037	BUD13	5.884	6.535	4.57	6.626	6.08	6.106	0.837841	0.877083	0.745855	0.882297	0.850033	0.851625
BUD31	994	1102	1288	1739	1037	1331	0.268831	0.12563	0.897936	BUD31	68.011	80.017	94.933	114.085	70.052	78.902	1.83892	1.90858	1.98197	2.06102	1.85158	1.90256
BVES	82	65	83	87	58	97	0.0969454	0.722242	0.990037	BVES	5.611	4.72	6.118	5.708	3.918	5.75	0.820267	0.757396	0.852358	0.826593	0.691789	0.829304
BYSL	790	667	579	647	781	648	-0.164483	0.322783	0.990037	BYSL	54.053	48.431	42.675	42.446	52.758	38.414	1.74078	1.694	1.64023	1.63795	1.73044	1.59565
BZRAP1	5	5	3	5	5	9	0.486722	0.591098	0.990037	BZRAP1	0.342	0.363	0.221	0.328	0.338	0.534	0.127753	0.134496	0.0867157	0.123198	0.126456	0.185825
BZW1	8204	7605	8887	9687	6442	10700	0.187623	0.204947	0.990037	BZW1	561.327	552.205	655.021	635.505	435.173	634.298	2.74999	2.74289	2.81692	2.8038	2.63966	2.80298
BZW2	4056	3388	3950	3817	3752	4118	-0.10524	0.378812	0.990037	BZW2	277.516	246.005	291.137	250.41	253.457	244.116	2.44485	2.39271	2.46559	2.40038	2.40561	2.38937
C10orf10	2	52	14	43	12	79	2.56315	2.57338e-07	8.39455e-05	C10orf10	0.137	3.776	1.032	2.821	0.811	4.683	0.0557605	0.679064	0.307924	0.582177	0.257918	0.754578
DNAJC9-AS1	0	0	0	0	0	0	NA	NA	NA	DNAJC9-AS1	0	0	0	0	0	0	0	0	0	0	0	0
C10orf105	0	0	0	0	0	0	NA	NA	NA	C10orf105	0	0	0	0	0	0	0	0	0	0	0	0
C10orf107	4	2	1	3	4	2	-0.396669	0.755033	0.990037	C10orf107	0.274	0.145	0.074	0.197	0.27	0.119	0.105169	0.0588055	0.0310043	0.0780942	0.103804	0.0488301
C10orf108	0	0	0	0	0	0	NA	NA	NA	C10orf108	0	0	0	0	0	0	0	0	0	0	0	0
C10orf11	27	62	43	78	32	71	0.992083	0.00268343	0.116063	C10orf11	1.847	4.502	3.169	5.117	2.162	4.209	0.454387	0.740521	0.620032	0.786538	0.499962	0.716754
C10orf111	1	1	1	1	0	1	0.540203	0.807827	0.990037	C10orf111	0.068	0.073	0.074	0.066	0	0.059	0.0285713	0.0305997	0.0310043	0.0277572	0	0.024896
C10orf113	0	0	0	0	0	0	NA	NA	NA	C10orf113	0	0	0	0	0	0	0	0	0	0	0	0
C10orf116	17	21	12	17	5	9	0.464583	0.468132	0.990037	C10orf116	1.163	1.525	0.884	1.115	0.338	0.534	0.335057	0.402261	0.275081	0.32531	0.126456	0.185825
C10orf118	356	441	308	551	227	414	0.619337	0.00217209	0.100949	C10orf118	24.358	32.021	22.701	36.148	15.334	24.542	1.40411	1.51879	1.37477	1.56994	1.21309	1.40725
C10orf12	274	226	378	306	195	192	-0.272947	0.284697	0.990037	C10orf12	18.747	16.41	27.861	20.075	13.173	11.382	1.2955	1.2408	1.46031	1.32377	1.15146	1.09279
C10orf120	0	0	0	0	0	0	NA	NA	NA	C10orf120	0	0	0	0	0	0	0	0	0	0	0	0
TEX36	0	1	0	0	0	1	1.83891	0.497102	0.990037	TEX36	0	0.073	0	0	0	0.059	0	0.0305997	0	0	0	0.024896
FUOM	48	65	49	34	82	87	0.00607513	0.986093	1	FUOM	3.284	4.72	3.612	2.231	5.539	5.157	0.631849	0.757396	0.663889	0.509337	0.815511	0.789369
C10orf128	0	0	0	0	0	0	NA	NA	NA	C10orf128	0	0	0	0	0	0	0	0	0	0	0	0
C10orf129	0	0	0	0	0	0	NA	NA	NA	C10orf129	0	0	0	0	0	0	0	0	0	0	0	0
C10orf131	0	3	2	2	0	10	2.78221	0.0739954	0.740339	C10orf131	0	0.218	0.147	0.131	0	0.593	0	0.0856473	0.0595634	0.0534626	0	0.202216
LINC00619	0	0	3	0	0	1	-1.57878	0.559426	0.990037	LINC00619	0	0	0.221	0	0	0.059	0	0	0.0867157	0	0	0.024896
C10orf137	725	500	690	672	483	558	-0.183173	0.315888	0.990037	C10orf137	49.605	36.305	50.857	44.086	32.628	33.078	1.70419	1.57177	1.71481	1.65404	1.5267	1.53247
SKIDA1	0	0	0	1	0	1	1.72559	0.529325	0.990037	SKIDA1	0	0	0	0.066	0	0.059	0	0	0	0.0277572	0	0.024896
C10orf2	551	419	535	635	470	508	-0.0493274	0.768962	0.990037	C10orf2	37.7	30.424	39.432	41.658	31.75	30.114	1.58771	1.49726	1.60673	1.63	1.51521	1.49296
C10orf25	1	5	3	1	0	1	0.832774	0.608679	0.990037	C10orf25	0.068	0.363	0.221	0.066	0	0.059	0.0285713	0.134496	0.0867157	0.0277572	0	0.024896
WBP1L	485	408	435	409	438	346	-0.254982	0.153021	0.938152	WBP1L	33.184	29.625	32.062	26.832	29.588	20.511	1.53382	1.48608	1.51933	1.44454	1.48555	1.33266
TBATA	0	0	0	0	0	0	NA	NA	NA	TBATA	0	0	0	0	0	0	0	0	0	0	0	0
R3HCC1L	134	100	161	182	97	141	0.0428245	0.867859	0.995431	R3HCC1L	9.168	7.261	11.867	11.94	6.553	8.359	1.00724	0.917033	1.10948	1.11193	0.878119	0.971229
C10orf32	359	325	327	381	276	349	0.0880938	0.613913	0.990037	C10orf32	24.563	23.599	24.102	24.995	18.644	20.689	1.40761	1.39092	1.39971	1.41489	1.29323	1.33624
C10orf35	17	29	28	41	29	35	0.445178	0.28244	0.990037	C10orf35	1.163	2.106	2.064	2.69	1.959	2.075	0.335057	0.492201	0.486289	0.567026	0.471145	0.487845
CACUL1	950	914	913	1038	800	928	0.0707467	0.639008	0.990037	CACUL1	65	66.366	67.293	68.097	54.042	55.012	1.81954	1.82844	1.83438	1.83946	1.74069	1.74828
C10orf47	109	89	110	90	72	102	-0.0992072	0.703701	0.990037	C10orf47	7.458	6.462	8.108	5.904	4.864	6.047	0.927268	0.872855	0.959423	0.839101	0.768194	0.848004
C10orf53	0	0	0	0	0	0	NA	NA	NA	C10orf53	0	0	0	0	0	0	0	0	0	0	0	0
C10orf54	155	119	87	119	126	88	-0.194575	0.471034	0.990037	C10orf54	10.605	8.641	6.412	7.807	8.512	5.217	1.06465	0.984122	0.869935	0.944828	0.978272	0.793581
C10orf55	1	0	0	0	1	0	-1.87768	0.491837	0.990037	C10orf55	0.068	0	0	0	0.068	0	0.0285713	0	0	0	0.0285713	0
C10orf62	4	1	2	3	0	3	0.148376	0.919396	1	C10orf62	0.274	0.073	0.147	0.197	0	0.178	0.105169	0.0305997	0.0595634	0.0780942	0	0.0711453
C10orf67	6	4	5	3	2	10	0.307732	0.750997	0.990037	C10orf67	0.411	0.29	0.369	0.197	0.135	0.593	0.149527	0.11059	0.136403	0.0780942	0.0549959	0.202216
C10orf68	0	0	0	2	0	1	2.32582	0.364616	0.990037	C10orf68	0	0	0	0.131	0	0.059	0	0	0	0.0534626	0	0.024896
C10orf71	0	0	0	0	0	0	NA	NA	NA	C10orf71	0	0	0	0	0	0	0	0	0	0	0	0
C10orf76	237	223	229	262	288	302	0.00580404	0.974217	1	C10orf76	16.216	16.192	16.879	17.188	19.455	17.903	1.23593	1.23533	1.25234	1.25978	1.3108	1.27653
PLEKHS1	0	0	0	0	0	0	NA	NA	NA	PLEKHS1	0	0	0	0	0	0	0	0	0	0	0	0
C10orf82	0	0	0	0	0	0	NA	NA	NA	C10orf82	0	0	0	0	0	0	0	0	0	0	0	0
C10orf88	165	169	147	178	150	162	0.100773	0.626341	0.990037	C10orf88	11.289	12.271	10.835	11.677	10.133	9.603	1.08952	1.1229	1.07317	1.10302	1.04661	1.02543
C10orf90	0	0	0	0	0	0	NA	NA	NA	C10orf90	0	0	0	0	0	0	0	0	0	0	0	0
C10orf91	5	8	4	8	14	10	0.128323	0.867514	0.995431	C10orf91	0.342	0.581	0.295	0.525	0.946	0.593	0.127753	0.198932	0.11227	0.18327	0.289143	0.202216
C10orf95	5	1	1	4	2	3	-0.0634499	0.958494	1	C10orf95	0.342	0.073	0.074	0.262	0.135	0.178	0.127753	0.0305997	0.0310043	0.101059	0.0549959	0.0711453
CCDC172	0	0	0	0	0	0	NA	NA	NA	CCDC172	0	0	0	0	0	0	0	0	0	0	0	0
C10orf99	0	0	0	0	0	0	NA	NA	NA	C10orf99	0	0	0	0	0	0	0	0	0	0	0	0
C11orf1	17	16	15	19	16	32	0.410525	0.40874	0.990037	C11orf1	1.163	1.162	1.106	1.246	1.081	1.897	0.335057	0.334856	0.323458	0.35141	0.318272	0.461948
C11orf10	2328	2951	2385	3344	2897	3040	0.25169	0.0856644	0.790738	C11orf10	159.285	214.275	175.788	219.38	195.699	180.212	2.20489	2.33299	2.24745	2.34317	2.2938	2.25819
C11orf16	0	0	0	0	0	0	NA	NA	NA	C11orf16	0	0	0	0	0	0	0	0	0	0	0	0
VPS51	943	967	1158	1452	1729	2118	0.157333	0.475061	0.990037	VPS51	64.521	70.215	85.351	95.257	116.798	125.556	1.81638	1.85257	1.93627	1.98343	2.07114	2.10228
C11orf20	2	2	2	4	2	6	0.912211	0.452653	0.990037	C11orf20	0.137	0.145	0.147	0.262	0.135	0.356	0.0557605	0.0588055	0.0595634	0.101059	0.0549959	0.13226
C11orf21	5	3	1	1	0	0	-0.50146	0.779044	0.990037	C11orf21	0.342	0.218	0.074	0.066	0	0	0.127753	0.0856473	0.0310043	0.0277572	0	0
C11orf24	1162	1778	1401	1794	1329	1804	0.422176	0.00574715	0.192937	C11orf24	79.505	129.102	103.261	117.693	89.777	106.942	1.90582	2.11428	2.01812	2.07443	1.95798	2.03319
C11orf30	659	457	595	754	817	735	-0.156325	0.36607	0.990037	C11orf30	45.09	33.183	43.855	49.465	55.19	43.571	1.66361	1.53381	1.65181	1.70299	1.74966	1.64905
C11orf31	740	815	624	752	783	758	0.0831395	0.611559	0.990037	C11orf31	50.632	59.178	45.992	49.334	52.894	44.934	1.71292	1.77944	1.67202	1.70186	1.73154	1.66213
C11orf34	0	0	0	1	0	0	0.915507	0.801473	0.990037	C11orf34	0	0	0	0.066	0	0	0	0	0	0.0277572	0	0
C11orf35	10	12	7	9	8	16	0.517881	0.433191	0.990037	C11orf35	0.684	0.871	0.516	0.59	0.54	0.948	0.226342	0.272074	0.180699	0.201397	0.187521	0.289589
C11orf40	0	0	0	0	0	0	NA	NA	NA	C11orf40	0	0	0	0	0	0	0	0	0	0	0	0
KIAA1549L	0	2	0	0	0	0	1.9894	0.488292	0.990037	KIAA1549L	0	0.145	0	0	0	0	0	0.0588055	0	0	0	0
C11orf42	0	0	0	0	0	0	NA	NA	NA	C11orf42	0	0	0	0	0	0	0	0	0	0	0	0
C11orf45	0	0	2	0	0	3	0.36855	0.890755	0.998036	C11orf45	0	0	0.147	0	0	0.178	0	0	0.0595634	0	0	0.0711453
ARL14EP	191	145	143	208	176	190	0.0378124	0.851529	0.992345	ARL14EP	13.068	10.529	10.54	13.646	11.889	11.263	1.14823	1.06179	1.06221	1.16572	1.11022	1.0886
C11orf48	153	180	160	160	184	195	0.0621546	0.76542	0.990037	C11orf48	10.468	13.07	11.793	10.497	12.43	11.56	1.05949	1.14829	1.10697	1.06058	1.12808	1.09899
C11orf49	1485	1503	1989	1802	1640	1912	-0.0315317	0.83792	0.990037	C11orf49	101.605	109.134	146.6	118.218	110.786	113.344	2.01117	2.04192	2.16909	2.07634	2.04839	2.05821
ANAPC15	1100	1080	1110	1313	923	1187	0.144396	0.327708	0.990037	ANAPC15	75.263	78.42	81.813	86.138	62.351	70.366	1.88231	1.89993	1.9181	1.94021	1.80175	1.85349
C11orf52	1	0	0	3	0	1	1.79027	0.470207	0.990037	C11orf52	0.068	0	0	0.197	0	0.059	0.0285713	0	0	0.0780942	0	0.024896
C11orf53	1	3	0	0	4	7	0.930254	0.547481	0.990037	C11orf53	0.068	0.218	0	0	0.27	0.415	0.0285713	0.0856473	0	0	0.103804	0.150756
C11orf54	447	375	348	537	469	628	0.220375	0.195978	0.987502	C11orf54	30.584	27.229	25.65	35.229	31.682	37.228	1.49947	1.4507	1.4257	1.55906	1.51431	1.58238
C11orf57	113	176	94	119	85	155	0.597656	0.0198756	0.408111	C11orf57	7.732	12.78	6.928	7.807	5.742	9.188	0.941114	1.13925	0.899164	0.944828	0.828789	1.00809
C11orf58	4672	3896	4628	4456	3814	4190	-0.109731	0.432126	0.990037	C11orf58	319.664	282.892	341.109	292.331	257.645	248.384	2.50605	2.45315	2.53416	2.46736	2.4127	2.39687
MSANTD2	116	68	77	78	72	93	-0.199151	0.460958	0.990037	MSANTD2	7.937	4.938	5.675	5.117	4.864	5.513	0.951192	0.77364	0.824451	0.786538	0.768194	0.813781
C11orf63	8	1	5	2	5	3	-1.65524	0.127873	0.901286	C11orf63	0.547	0.073	0.369	0.131	0.338	0.178	0.18949	0.0305997	0.136403	0.0534626	0.126456	0.0711453
C11orf65	1	0	2	0	2	0	-3.23601	0.136364	0.915111	C11orf65	0.068	0	0.147	0	0.135	0	0.0285713	0	0.0595634	0	0.0549959	0
AAMDC	302	356	222	330	305	376	0.320398	0.081486	0.769422	AAMDC	20.663	25.849	16.363	21.649	20.603	22.289	1.33572	1.42893	1.23962	1.35505	1.33451	1.36715
C11orf70	142	116	95	130	119	158	0.132205	0.558748	0.990037	C11orf70	9.716	8.423	7.002	8.529	8.039	9.366	1.03003	0.974189	0.903199	0.979047	0.95612	1.01561
C11orf73	693	677	709	796	619	664	0.0378971	0.813143	0.990037	C11orf73	47.416	49.158	52.257	52.221	41.815	39.362	1.68499	1.70034	1.72638	1.72608	1.6316	1.60597
C11orf74	79	80	102	120	89	116	0.16159	0.520269	0.990037	C11orf74	5.405	5.809	7.518	7.872	6.012	6.877	0.806519	0.833083	0.930338	0.948022	0.845842	0.896361
C11orf75	310	347	275	451	292	429	0.432556	0.00700972	0.218362	C11orf75	21.211	25.196	20.269	29.587	19.725	25.431	1.34657	1.41823	1.32775	1.48554	1.31649	1.42211
C11orf80	180	127	256	183	204	188	-0.430639	0.0458269	0.613712	C11orf80	12.316	9.222	18.869	12.006	13.781	11.145	1.12437	1.00954	1.29818	1.11414	1.1697	1.0844
C11orf82	248	189	222	249	168	195	-0.0564006	0.789838	0.990037	C11orf82	16.968	13.723	16.363	16.335	11.349	11.56	1.2545	1.168	1.23962	1.23892	1.09163	1.09899
C11orf83	649	518	464	554	580	624	-0.0417798	0.788971	0.990037	C11orf83	44.405	37.612	34.199	36.345	39.18	36.991	1.6571	1.58672	1.54653	1.57223	1.60401	1.57968
C11orf84	348	313	363	311	503	347	-0.367889	0.0507944	0.639629	C11orf84	23.811	22.727	26.755	20.403	33.979	20.57	1.39464	1.37524	1.44334	1.33047	1.54381	1.33385
C11orf85	0	0	0	0	0	0	NA	NA	NA	C11orf85	0	0	0	0	0	0	0	0	0	0	0	0
C11orf86	122	265	123	281	174	429	1.15377	9.76498e-08	3.59206e-05	C11orf86	8.347	19.242	9.066	18.435	11.754	25.431	0.970672	1.30625	1.00286	1.28858	1.10565	1.42211
C11orf87	0	0	0	0	0	0	NA	NA	NA	C11orf87	0	0	0	0	0	0	0	0	0	0	0	0
C11orf88	0	0	0	0	0	0	NA	NA	NA	C11orf88	0	0	0	0	0	0	0	0	0	0	0	0
C11orf9	21	22	15	13	18	40	0.411875	0.415335	0.990037	C11orf9	1.437	1.597	1.106	0.853	1.216	2.371	0.386856	0.414472	0.323458	0.267875	0.34557	0.527759
C11orf91	0	0	0	0	0	2	1.67568	0.557192	0.990037	C11orf91	0	0	0	0	0	0.119	0	0	0	0	0	0.0488301
C11orf92	0	0	1	2	2	2	0.282672	0.888598	0.997733	C11orf92	0	0	0.074	0.131	0.135	0.119	0	0	0.0310043	0.0534626	0.0549959	0.0488301
C11orf93	0	5	1	4	3	4	1.66473	0.213884	0.990037	C11orf93	0	0.363	0.074	0.262	0.203	0.237	0	0.134496	0.0310043	0.101059	0.0802656	0.0923697
C11orf94	6	6	8	6	6	4	-0.357761	0.672635	0.990037	C11orf94	0.411	0.436	0.59	0.394	0.405	0.237	0.149527	0.157154	0.201397	0.144263	0.147676	0.0923697
C11orf95	1	0	1	2	4	4	-0.129697	0.931736	1	C11orf95	0.068	0	0.074	0.131	0.27	0.237	0.0285713	0	0.0310043	0.0534626	0.103804	0.0923697
C11orf96	1	0	0	0	0	0	-1.00805	0.771447	0.990037	C11orf96	0.068	0	0	0	0	0	0.0285713	0	0	0	0	0
C12orf10	643	695	611	763	677	778	0.165466	0.243744	0.990037	C12orf10	43.995	50.465	45.034	50.056	45.733	46.12	1.65316	1.71151	1.66308	1.70805	1.66962	1.67321
CCER1	0	0	0	0	0	0	NA	NA	NA	CCER1	0	0	0	0	0	0	0	0	0	0	0	0
C12orf23	704	1122	693	1256	582	1272	0.835426	1.00832e-08	4.98082e-06	C12orf23	48.169	81.469	51.078	82.399	39.316	75.404	1.69169	1.91629	1.71665	1.92116	1.60548	1.88312
FAM216A	413	355	432	553	503	536	0.0338779	0.840973	0.990037	FAM216A	28.258	25.777	31.841	36.279	33.979	31.774	1.46624	1.42776	1.51642	1.57146	1.54381	1.51553
METTL25	14	23	13	17	10	20	0.665156	0.217051	0.990037	METTL25	0.958	1.67	0.958	1.115	0.676	1.186	0.291813	0.426511	0.291813	0.32531	0.224274	0.33965
C12orf29	587	508	575	600	603	602	-0.0961619	0.501228	0.990037	C12orf29	40.163	36.886	42.381	39.362	40.734	35.687	1.61451	1.57848	1.6373	1.60597	1.62049	1.56451
LINC00612	0	1	0	0	0	0	0.915507	0.732759	0.990037	LINC00612	0	0.073	0	0	0	0	0	0.0305997	0	0	0	0
FAM222A	0	0	1	0	4	3	-0.899249	0.666301	0.990037	FAM222A	0	0	0.074	0	0.27	0.178	0	0	0.0310043	0	0.103804	0.0711453
KIAA1551	121	68	80	88	79	80	-0.291953	0.274355	0.990037	KIAA1551	8.279	4.938	5.896	5.773	5.337	4.742	0.967501	0.77364	0.838597	0.830781	0.801884	0.759063
C12orf36	0	0	0	0	0	0	NA	NA	NA	C12orf36	0	0	0	0	0	0	0	0	0	0	0	0
LINC00615	0	0	0	0	0	0	NA	NA	NA	LINC00615	0	0	0	0	0	0	0	0	0	0	0	0
C12orf39	4	1	1	2	0	5	0.592767	0.697319	0.990037	C12orf39	0.274	0.073	0.074	0.131	0	0.296	0.105169	0.0305997	0.0310043	0.0534626	0	0.112605
C12orf4	109	78	84	162	82	133	0.373174	0.155179	0.940532	C12orf4	7.458	5.664	6.191	10.628	5.539	7.884	0.927268	0.823735	0.856789	1.06551	0.815511	0.948609
C12orf40	0	0	0	0	0	0	NA	NA	NA	C12orf40	0	0	0	0	0	0	0	0	0	0	0	0
C12orf42	0	0	0	0	0	0	NA	NA	NA	C12orf42	0	0	0	0	0	0	0	0	0	0	0	0
C12orf43	196	192	142	196	226	231	0.0895421	0.666974	0.990037	C12orf43	13.411	13.941	10.466	12.858	15.267	13.694	1.15869	1.17438	1.05941	1.1417	1.21131	1.16714
C12orf44	753	1191	606	1066	835	1178	0.613697	0.00020918	0.0166659	C12orf44	51.521	86.479	44.666	69.934	56.406	69.832	1.72033	1.9419	1.65959	1.85085	1.75896	1.85023
C12orf45	170	115	108	156	165	119	-0.224059	0.346439	0.990037	C12orf45	11.632	8.35	7.96	10.234	11.146	7.054	1.10147	0.970812	0.952308	1.05053	1.08443	0.906012
MAPKAPK5-AS1	78	58	82	91	55	65	-0.0605375	0.837961	0.990037	MAPKAPK5-AS1	5.337	4.211	6.044	5.97	3.715	3.853	0.801884	0.716921	0.847819	0.843233	0.673482	0.68601
C12orf49	192	137	161	153	203	201	-0.236186	0.24026	0.990037	C12orf49	13.137	9.948	11.867	10.037	13.713	11.915	1.15036	1.03933	1.10948	1.04285	1.1677	1.11109
C12orf5	333	241	236	284	284	256	-0.167646	0.362205	0.990037	C12orf5	22.784	17.499	17.395	18.632	19.185	15.176	1.37628	1.26715	1.2647	1.29296	1.30503	1.20887
C12orf50	0	0	0	0	0	0	NA	NA	NA	C12orf50	0	0	0	0	0	0	0	0	0	0	0	0
HECTD4	430	235	382	391	287	339	-0.249189	0.205498	0.990037	HECTD4	29.421	17.064	28.156	25.651	19.388	20.096	1.48317	1.25681	1.46473	1.42571	1.30937	1.3242
C12orf52	431	493	410	548	420	577	0.310991	0.0355511	0.546009	C12orf52	29.49	35.797	30.219	35.951	28.372	34.205	1.48416	1.56581	1.49442	1.56763	1.46793	1.5466
C12orf54	0	0	0	1	0	0	0.915507	0.801473	0.990037	C12orf54	0	0	0	0.066	0	0	0	0	0	0.0277572	0	0
C12orf56	5	5	1	2	6	0	-0.716128	0.580078	0.990037	C12orf56	0.342	0.363	0.074	0.131	0.405	0	0.127753	0.134496	0.0310043	0.0534626	0.147676	0
C12orf57	2017	2452	1960	2463	2526	2864	0.211868	0.143435	0.923632	C12orf57	138.006	178.042	144.463	161.582	170.637	169.779	2.14303	2.25295	2.16275	2.21107	2.23461	2.23243
TMEM52B	0	0	0	0	0	0	NA	NA	NA	TMEM52B	0	0	0	0	0	0	0	0	0	0	0	0
C12orf60	8	14	10	10	17	20	0.273267	0.65354	0.990037	C12orf60	0.547	1.017	0.737	0.656	1.148	1.186	0.18949	0.304706	0.2398	0.21906	0.332034	0.33965
C12orf61	19	12	18	18	28	25	-0.313154	0.524045	0.990037	C12orf61	1.3	0.871	1.327	1.181	1.891	1.482	0.361728	0.272074	0.366796	0.338656	0.461048	0.394802
COX14	112	157	83	123	142	139	0.287124	0.265329	0.990037	COX14	7.663	11.4	6.118	8.069	9.592	8.24	0.937668	1.09342	0.852358	0.957559	1.02498	0.965672
C12orf65	614	556	577	707	498	537	0.050018	0.771532	0.990037	C12orf65	42.011	40.372	42.528	46.382	33.641	31.833	1.63358	1.61671	1.63877	1.67561	1.53959	1.51631
C12orf66	43	29	43	43	54	48	-0.287348	0.398717	0.990037	C12orf66	2.942	2.106	3.169	2.821	3.648	2.845	0.595717	0.492201	0.620032	0.582177	0.667266	0.584896
C12orf68	1	0	0	2	2	1	-0.0884921	0.965551	1	C12orf68	0.068	0	0	0.131	0.135	0.059	0.0285713	0	0	0.0534626	0.0549959	0.024896
C12orf69	0	0	0	0	0	0	NA	NA	NA	C12orf69	0	0	0	0	0	0	0	0	0	0	0	0
C12orf70	0	0	2	2	0	1	0.433209	0.861468	0.994813	C12orf70	0	0	0.147	0.131	0	0.059	0	0	0.0595634	0.0534626	0	0.024896
C12orf71	0	0	0	0	0	1	0.915507	0.842877	0.990037	C12orf71	0	0	0	0	0	0.059	0	0	0	0	0	0.024896
C12orf73	317	322	330	372	411	398	-0.00721267	0.96621	1	C12orf73	21.69	23.381	24.323	24.405	27.764	23.594	1.35583	1.38705	1.40352	1.40492	1.45885	1.39083
C12orf74	0	0	0	0	0	0	NA	NA	NA	C12orf74	0	0	0	0	0	0	0	0	0	0	0	0
C12orf75	421	416	472	470	463	493	-0.0280292	0.857345	0.993904	C12orf75	28.805	30.206	34.789	30.834	31.277	29.225	1.47429	1.49424	1.55375	1.50289	1.50889	1.48037
C12orf76	0	2	0	0	0	1	2.47445	0.326407	0.990037	C12orf76	0	0.145	0	0	0	0.059	0	0.0588055	0	0	0	0.024896
C12orf77	0	0	0	0	0	0	NA	NA	NA	C12orf77	0	0	0	0	0	0	0	0	0	0	0	0
RGCC	826	995	838	1026	1584	2337	0.336801	0.468121	0.990037	RGCC	56.516	72.248	61.765	67.31	107.003	138.538	1.75979	1.8648	1.79772	1.83448	2.03344	2.14469
TEX29	1	7	0	1	0	0	2.99838	0.15369	0.938535	TEX29	0.068	0.508	0	0.066	0	0	0.0285713	0.178401	0	0.0277572	0	0
TEX26	1	0	0	0	0	0	-1.00805	0.771447	0.990037	TEX26	0.068	0	0	0	0	0	0.0285713	0	0	0	0	0
TEX30	334	319	436	485	443	440	-0.0286677	0.876055	0.995535	TEX30	22.853	23.163	32.136	31.818	29.926	26.083	1.37754	1.38315	1.5203	1.51611	1.49032	1.4327
FAM216B	0	0	0	0	0	0	NA	NA	NA	FAM216B	0	0	0	0	0	0	0	0	0	0	0	0
MEDAG	0	0	0	0	0	1	0.915507	0.842877	0.990037	MEDAG	0	0	0	0	0	0.059	0	0	0	0	0	0.024896
C13orf35	0	0	0	0	0	0	NA	NA	NA	C13orf35	0	0	0	0	0	0	0	0	0	0	0	0
C14orf1	2405	1822	2611	1805	2453	2387	-0.367923	0.00817476	0.241204	C14orf1	164.553	132.297	192.445	118.415	165.706	141.502	2.21894	2.12482	2.28656	2.07706	2.22195	2.15382
C14orf101	101	98	123	156	97	110	0.125166	0.619029	0.990037	C14orf101	6.911	7.116	9.066	10.234	6.553	6.521	0.898231	0.909342	1.00286	1.05053	0.878119	0.876276
NRDE2	332	264	327	338	343	328	-0.161269	0.322331	0.990037	NRDE2	22.716	19.169	24.102	22.174	23.17	19.444	1.37504	1.30468	1.39971	1.365	1.38328	1.31057
C14orf105	0	0	0	0	0	0	NA	NA	NA	C14orf105	0	0	0	0	0	0	0	0	0	0	0	0
TMEM251	62	82	87	88	76	72	0.0618438	0.82635	0.990037	TMEM251	4.242	5.954	6.412	5.773	5.134	4.268	0.719497	0.842235	0.869935	0.830781	0.787744	0.721646
GPATCH2L	223	214	139	214	184	209	0.190087	0.369372	0.990037	GPATCH2L	15.258	15.539	10.245	14.039	12.43	12.39	1.21107	1.21851	1.05096	1.17722	1.12808	1.12678
C14orf119	347	432	367	527	404	547	0.374797	0.0163894	0.36608	C14orf119	23.742	31.368	27.05	34.573	27.291	32.426	1.39343	1.51012	1.44793	1.55112	1.45165	1.52408
DTD2	397	328	306	356	303	340	-0.0136954	0.937394	1	DTD2	27.163	23.816	22.554	23.355	20.468	20.155	1.44968	1.39473	1.37206	1.38659	1.33179	1.32541
GSKIP	241	228	207	275	243	269	0.111346	0.527613	0.990037	GSKIP	16.49	16.555	15.257	18.041	16.415	15.946	1.24279	1.2444	1.21104	1.27969	1.24092	1.22907
VIPAS39	345	286	269	355	317	413	0.12287	0.459145	0.990037	VIPAS39	23.605	20.767	19.827	23.289	21.414	24.483	1.39102	1.3378	1.31863	1.38541	1.35052	1.40625
PCNXL4	807	570	894	932	643	864	-0.055281	0.753538	0.990037	PCNXL4	55.216	41.388	65.893	61.143	43.436	51.218	1.74986	1.62724	1.82538	1.79339	1.64773	1.71782
C14orf142	304	278	438	516	378	481	0.107704	0.602306	0.990037	C14orf142	20.8	20.186	32.283	33.852	25.535	28.514	1.33846	1.32605	1.52222	1.54223	1.42382	1.47003
L3HYPDH	141	145	160	211	150	142	0.0945248	0.678165	0.990037	L3HYPDH	9.647	10.529	11.793	13.842	10.133	8.418	1.02723	1.06179	1.10697	1.17149	1.04661	0.973959
C14orf159	6	2	2	1	1	0	-1.54554	0.333912	0.990037	C14orf159	0.411	0.145	0.147	0.066	0.068	0	0.149527	0.0588055	0.0595634	0.0277572	0.0285713	0
C14orf162	2	0	2	0	0	1	-1.94475	0.416633	0.990037	C14orf162	0.137	0	0.147	0	0	0.059	0.0557605	0	0.0595634	0	0	0.024896
C14orf166	3135	3692	3058	3945	2580	3463	0.302366	0.046092	0.614647	C14orf166	214.5	268.079	225.391	258.807	174.285	205.287	2.33345	2.42988	2.35486	2.41465	2.24374	2.31447
C14orf166B	0	0	0	0	0	0	NA	NA	NA	C14orf166B	0	0	0	0	0	0	0	0	0	0	0	0
C14orf169	118	75	69	125	123	82	-0.180656	0.523385	0.990037	C14orf169	8.074	5.446	5.086	8.2	8.309	4.861	0.957799	0.80929	0.784332	0.963788	0.968903	0.767972
TMEM253	1	1	0	9	8	8	0.895468	0.458285	0.990037	TMEM253	0.068	0.073	0	0.59	0.54	0.474	0.0285713	0.0305997	0	0.201397	0.187521	0.168497
C14orf177	0	0	0	0	0	0	NA	NA	NA	C14orf177	0	0	0	0	0	0	0	0	0	0	0	0
C14orf178	25	16	45	29	21	34	-0.290847	0.519007	0.990037	C14orf178	1.711	1.162	3.317	1.903	1.419	2.016	0.43313	0.334856	0.635182	0.462847	0.383636	0.479431
C14orf180	0	0	0	1	0	0	0.915507	0.801473	0.990037	C14orf180	0	0	0	0.066	0	0	0	0	0	0.0277572	0	0
C14orf182	0	1	0	1	1	2	1.82328	0.436692	0.990037	C14orf182	0	0.073	0	0.066	0.068	0.119	0	0.0305997	0	0.0277572	0.0285713	0.0488301
C14orf183	0	0	0	0	0	0	NA	NA	NA	C14orf183	0	0	0	0	0	0	0	0	0	0	0	0
C14orf2	4209	5128	4662	4953	4371	4935	0.14274	0.328146	0.990037	C14orf2	287.985	372.348	343.615	324.936	295.272	292.548	2.46088	2.57211	2.53733	2.51313	2.47169	2.46768
NOP9	758	660	528	501	781	738	-0.157323	0.408529	0.990037	NOP9	51.863	47.923	38.917	32.868	52.758	43.749	1.72315	1.68951	1.60116	1.52979	1.73044	1.65078
C14orf23	0	0	1	0	0	0	-1.00805	0.738956	0.990037	C14orf23	0	0	0.074	0	0	0	0	0	0.0310043	0	0	0
C14orf28	17	22	22	37	28	23	0.23764	0.600283	0.990037	C14orf28	1.163	1.597	1.622	2.427	1.891	1.363	0.335057	0.414472	0.418633	0.534914	0.461048	0.373464
C14orf37	0	0	0	3	0	0	2.35555	0.393205	0.990037	C14orf37	0	0	0	0.197	0	0	0	0	0	0.0780942	0	0
CCDC175	0	0	0	0	0	0	NA	NA	NA	CCDC175	0	0	0	0	0	0	0	0	0	0	0	0
C14orf39	0	0	0	0	0	0	NA	NA	NA	C14orf39	0	0	0	0	0	0	0	0	0	0	0	0
ELMSAN1	426	204	346	323	313	403	-0.295475	0.130143	0.903763	ELMSAN1	29.147	14.813	25.502	21.19	21.144	23.89	1.47924	1.19901	1.42328	1.34616	1.34526	1.39602
CCDC176	33	52	15	45	24	29	0.802042	0.0645625	0.70513	CCDC176	2.258	3.776	1.106	2.952	1.621	1.719	0.512951	0.679064	0.323458	0.596817	0.418467	0.434409
SYNE3	14	15	16	20	11	23	0.43626	0.40719	0.990037	SYNE3	0.958	1.089	1.179	1.312	0.743	1.363	0.291813	0.319938	0.338257	0.363988	0.241297	0.373464
C14orf79	39	23	26	27	25	21	-0.378503	0.375752	0.990037	C14orf79	2.668	1.67	1.916	1.771	1.689	1.245	0.564429	0.426511	0.464788	0.442637	0.429591	0.351216
C14orf80	216	164	196	170	289	273	-0.271618	0.21305	0.990037	C14orf80	14.779	11.908	14.446	11.153	19.523	16.184	1.19808	1.11086	1.18882	1.08468	1.31224	1.23512
C14orf93	121	114	108	120	138	100	-0.171724	0.472687	0.990037	C14orf93	8.279	8.278	7.96	7.872	9.322	5.928	0.967501	0.967454	0.952308	0.948022	1.01376	0.840608
FAM219B	192	202	245	203	235	265	-0.0621142	0.753221	0.990037	FAM219B	13.137	14.667	18.058	13.318	15.875	15.709	1.15036	1.19499	1.28008	1.15588	1.22724	1.22295
C15orf23	1546	1429	1359	1670	1578	1755	0.0648978	0.605828	0.990037	C15orf23	105.779	103.761	100.166	109.559	106.598	104.037	2.02849	2.0202	2.00503	2.04359	2.0318	2.02134
EMC7	1420	1705	1229	1654	1755	2034	0.247053	0.112224	0.876259	EMC7	97.158	123.801	90.584	108.509	118.555	120.576	1.99193	2.09622	1.96182	2.03945	2.07757	2.08485
C15orf26	0	4	0	1	0	2	3.67946	0.0709589	0.730507	C15orf26	0	0.29	0	0.066	0	0.119	0	0.11059	0	0.0277572	0	0.0488301
C15orf27	0	0	0	0	0	0	NA	NA	NA	C15orf27	0	0	0	0	0	0	0	0	0	0	0	0
KATNBL1	373	276	401	353	333	327	-0.265123	0.120524	0.888458	KATNBL1	25.521	20.041	29.556	23.158	22.495	19.385	1.42359	1.32307	1.4851	1.38306	1.37098	1.30931
C15orf32	0	0	0	0	1	0	-1.00805	0.756382	0.990037	C15orf32	0	0	0	0	0.068	0	0	0	0	0	0.0285713	0
FAM227B	83	87	80	98	81	81	0.0837391	0.746368	0.990037	FAM227B	5.679	6.317	5.896	6.429	5.472	4.802	0.824711	0.864333	0.838597	0.87093	0.811039	0.763578
HEXA-AS1	2	0	0	1	0	1	-0.0769379	0.974183	1	HEXA-AS1	0.137	0	0	0.066	0	0.059	0.0557605	0	0	0.0277572	0	0.024896
C15orf37	25	15	20	25	18	31	0.101606	0.825305	0.990037	C15orf37	1.711	1.089	1.474	1.64	1.216	1.838	0.43313	0.319938	0.3934	0.421604	0.34557	0.453012
C15orf39	130	130	56	101	126	92	0.041943	0.892271	0.998405	C15orf39	8.895	9.439	4.128	6.626	8.512	5.454	0.995416	1.01866	0.709948	0.882297	0.978272	0.809829
C15orf40	315	294	299	337	355	444	0.0889479	0.601017	0.990037	C15orf40	21.553	21.348	22.038	22.109	23.981	26.32	1.3532	1.34924	1.36244	1.36378	1.39761	1.43648
C15orf41	187	145	175	166	157	198	-0.0839385	0.670963	0.990037	C15orf41	12.795	10.529	12.898	10.89	10.606	11.737	1.13972	1.06179	1.14295	1.07518	1.06468	1.10507
TICRR	543	305	585	480	559	474	-0.48956	0.00283753	0.121978	TICRR	37.153	22.146	43.118	31.49	37.762	28.099	1.58153	1.36448	1.64462	1.51175	1.58841	1.46388
C15orf43	1	0	0	0	0	0	-1.00805	0.771447	0.990037	C15orf43	0.068	0	0	0	0	0	0.0285713	0	0	0	0	0
VWA9	81	71	74	77	80	94	-0.0111639	0.965437	1	VWA9	5.542	5.155	5.454	5.052	5.404	5.572	0.815711	0.789228	0.809829	0.781899	0.806451	0.817698
C15orf48	1	1	2	2	1	1	-0.0624783	0.971047	1	C15orf48	0.068	0.073	0.147	0.131	0.068	0.059	0.0285713	0.0305997	0.0595634	0.0534626	0.0285713	0.024896
LINC00593	0	0	0	0	0	0	NA	NA	NA	LINC00593	0	0	0	0	0	0	0	0	0	0	0	0
C15orf52	282	261	197	320	186	331	0.40742	0.0332608	0.529509	C15orf52	19.295	18.951	14.52	20.993	12.565	19.622	1.30739	1.29996	1.19089	1.34228	1.13242	1.31433
C15orf53	0	0	0	0	0	0	NA	NA	NA	C15orf53	0	0	0	0	0	0	0	0	0	0	0	0
C15orf54	2	0	0	0	0	0	-1.85349	0.526976	0.990037	C15orf54	0.137	0	0	0	0	0	0.0557605	0	0	0	0	0
C15orf55	0	0	0	0	0	0	NA	NA	NA	C15orf55	0	0	0	0	0	0	0	0	0	0	0	0
C15orf57	307	274	355	316	375	449	-0.0656198	0.719481	0.990037	C15orf57	21.005	19.895	26.165	20.731	25.332	26.617	1.34252	1.32004	1.43401	1.33708	1.42048	1.44118
GDPGP1	136	89	85	131	106	120	0.00509046	0.980816	1	GDPGP1	9.305	6.462	6.265	8.594	7.161	7.114	1.01305	0.872855	0.861236	0.982	0.911743	0.909235
C15orf59	1	0	5	1	1	1	-1.93316	0.291785	0.990037	C15orf59	0.068	0	0.369	0.066	0.068	0.059	0.0285713	0	0.136403	0.0277572	0.0285713	0.024896
C15orf60	0	0	0	0	0	0	NA	NA	NA	C15orf60	0	0	0	0	0	0	0	0	0	0	0	0
C15orf61	219	249	220	293	268	357	0.28731	0.110284	0.872231	C15orf61	14.984	18.08	16.215	19.222	18.104	21.163	1.20369	1.28058	1.23591	1.30582	1.28112	1.34563
C15orf62	64	32	41	62	53	61	-0.0934129	0.77624	0.990037	C15orf62	4.379	2.324	3.022	4.067	3.58	3.616	0.730702	0.521661	0.604442	0.704751	0.660865	0.664266
HYPK	3349	2929	2538	2716	2810	3108	-0.0264693	0.854507	0.992918	HYPK	229.143	212.677	187.065	178.18	189.822	184.243	2.362	2.32976	2.27431	2.25329	2.28063	2.26774
C16orf11	0	0	1	0	0	0	-1.00805	0.738956	0.990037	C16orf11	0	0	0.074	0	0	0	0	0	0.0310043	0	0	0
C16orf13	486	629	429	556	710	756	0.211494	0.278854	0.990037	C16orf13	33.253	45.672	31.62	36.476	47.962	44.816	1.5347	1.66906	1.51348	1.57375	1.68986	1.66102
C16orf3	30	9	19	16	16	12	-0.864325	0.107941	0.865581	C16orf3	2.053	0.653	1.4	1.05	1.081	0.711	0.484727	0.218273	0.380211	0.311754	0.318272	0.23325
TSR3	586	445	585	642	668	722	-0.0911296	0.560303	0.990037	TSR3	40.095	32.312	43.118	42.118	45.125	42.8	1.61379	1.5226	1.64462	1.63466	1.66394	1.64147
C16orf45	186	348	193	468	142	424	1.19635	2.6847e-10	1.93399e-07	C16orf45	12.726	25.269	14.225	30.703	9.592	25.135	1.13754	1.41944	1.18256	1.5011	1.02498	1.41722
C16orf46	2	2	0	3	5	14	1.32621	0.268766	0.990037	C16orf46	0.137	0.145	0	0.197	0.338	0.83	0.0557605	0.0588055	0	0.0780942	0.126456	0.262451
ENKD1	84	126	70	92	117	112	0.255898	0.356736	0.990037	ENKD1	5.747	9.149	5.159	6.036	7.904	6.639	0.829111	1.00642	0.78951	0.847326	0.949585	0.883037
C16orf5	1656	1581	1739	1563	1874	2151	-0.0493627	0.731167	0.990037	C16orf5	113.305	114.798	128.174	102.539	126.593	127.512	2.05807	2.0637	2.11118	2.0151	2.10583	2.10894
C16orf52	329	254	339	345	213	350	0.0466267	0.817236	0.990037	C16orf52	22.511	18.443	24.986	22.633	14.389	20.748	1.37127	1.28876	1.41474	1.37352	1.18721	1.33742
PAGR1	450	526	665	586	734	984	0.100401	0.638501	0.990037	PAGR1	30.79	38.193	49.014	38.444	49.583	58.332	1.50229	1.59321	1.69909	1.59598	1.704	1.77329
C16orf54	1	1	0	1	0	1	1.43878	0.557408	0.990037	C16orf54	0.068	0.073	0	0.066	0	0.059	0.0285713	0.0305997	0	0.0277572	0	0.024896
C16orf55	46	25	40	42	41	43	-0.272384	0.440295	0.990037	C16orf55	3.147	1.815	2.948	2.755	2.77	2.549	0.617734	0.449478	0.596377	0.57461	0.576341	0.550106
USB1	419	323	313	296	392	358	-0.241747	0.168546	0.95299	USB1	28.668	23.453	23.07	19.419	26.481	21.222	1.47229	1.38833	1.38148	1.31003	1.43903	1.34678
C16orf58	388	434	328	451	470	735	0.385248	0.0444823	0.604197	C16orf58	26.547	31.513	24.175	29.587	31.75	43.571	1.44007	1.51206	1.40097	1.48554	1.51521	1.64905
C16orf59	325	306	278	336	431	508	0.0895988	0.653019	0.990037	C16orf59	22.237	22.219	20.49	22.043	29.115	30.114	1.36618	1.36584	1.33224	1.36254	1.47878	1.49296
CMC2	1024	913	1065	1233	1195	1142	-0.0538579	0.705379	0.990037	CMC2	70.063	66.294	78.496	80.89	80.725	67.698	1.85164	1.82798	1.90035	1.91323	1.91235	1.83694
C16orf62	977	1063	834	851	1145	1393	0.113758	0.526272	0.990037	C16orf62	66.847	77.185	61.47	55.829	77.348	82.577	1.83153	1.89312	1.79567	1.75457	1.89403	1.92209
VPS9D1	37	27	25	30	30	46	0.103154	0.791229	0.990037	VPS9D1	2.532	1.96	1.843	1.968	2.027	2.727	0.548021	0.471292	0.453777	0.472464	0.481012	0.571359
C16orf70	351	275	455	383	338	336	-0.262363	0.163532	0.951821	C16orf70	24.016	19.968	33.536	25.126	22.833	19.918	1.39822	1.32156	1.53827	1.41707	1.37718	1.32052
C16orf71	2	2	2	3	1	10	1.47342	0.234122	0.990037	C16orf71	0.137	0.145	0.147	0.197	0.068	0.593	0.0557605	0.0588055	0.0595634	0.0780942	0.0285713	0.202216
C16orf72	318	314	358	434	374	333	-0.00825268	0.96357	1	C16orf72	21.758	22.8	26.387	28.472	25.265	19.74	1.35713	1.37658	1.43754	1.46941	1.41938	1.31681
MEIOB	0	0	0	0	0	0	NA	NA	NA	MEIOB	0	0	0	0	0	0	0	0	0	0	0	0
C16orf74	46	43	59	47	64	42	-0.403336	0.215735	0.990037	C16orf74	3.147	3.122	4.349	3.083	4.323	2.49	0.617734	0.615108	0.728273	0.610979	0.726156	0.542825
C16orf78	0	0	0	0	0	0	NA	NA	NA	C16orf78	0	0	0	0	0	0	0	0	0	0	0	0
BRICD5	58	30	43	46	47	36	-0.45204	0.186753	0.976471	BRICD5	3.968	2.178	3.169	3.018	3.175	2.134	0.696182	0.502154	0.620032	0.60401	0.620656	0.496099
C16orf80	329	366	262	288	391	398	0.0622745	0.755229	0.990037	C16orf80	22.511	26.576	19.311	18.894	26.413	23.594	1.37127	1.44053	1.30773	1.29872	1.43796	1.39083
C16orf82	1	0	0	0	0	0	-1.00805	0.771447	0.990037	C16orf82	0.068	0	0	0	0	0	0.0285713	0	0	0	0	0
C16orf86	0	0	1	4	3	1	0.215937	0.907383	1	C16orf86	0	0	0.074	0.262	0.203	0.059	0	0	0.0310043	0.101059	0.0802656	0.024896
C16orf87	190	140	210	158	171	146	-0.410435	0.0481605	0.627191	C16orf87	13	10.166	15.478	10.365	11.551	8.655	1.14613	1.0479	1.2169	1.05557	1.09868	0.984752
C16orf88	472	393	418	397	509	494	-0.173354	0.273436	0.990037	C16orf88	32.295	28.536	30.809	26.045	34.384	29.284	1.52238	1.47035	1.50255	1.43209	1.54881	1.48121
C16orf89	5	6	4	3	13	4	-0.777087	0.393055	0.990037	C16orf89	0.342	0.436	0.295	0.197	0.878	0.237	0.127753	0.157154	0.11227	0.0780942	0.273696	0.0923697
C16orf90	0	0	0	0	0	0	NA	NA	NA	C16orf90	0	0	0	0	0	0	0	0	0	0	0	0
C16orf91	0	0	0	0	0	0	NA	NA	NA	C16orf91	0	0	0	0	0	0	0	0	0	0	0	0
C16orf92	0	0	0	1	2	2	0.450926	0.856552	0.993888	C16orf92	0	0	0	0.066	0.135	0.119	0	0	0	0.0277572	0.0549959	0.0488301
C16orf93	37	38	53	67	55	73	0.21807	0.508552	0.990037	C16orf93	2.532	2.759	3.906	4.395	3.715	4.327	0.548021	0.575072	0.690728	0.731991	0.673482	0.726483
C16orf95	12	8	5	8	6	18	0.4984	0.487384	0.990037	C16orf95	0.821	0.581	0.369	0.525	0.405	1.067	0.26031	0.198932	0.136403	0.18327	0.147676	0.31534
C16orf96	1	0	1	0	0	0	-1.90673	0.483678	0.990037	C16orf96	0.068	0	0.074	0	0	0	0.0285713	0	0.0310043	0	0	0
C17orf100	61	61	83	87	96	98	-0.0333899	0.904631	1	C17orf100	4.174	4.429	6.118	5.708	6.485	5.809	0.713826	0.73472	0.852358	0.826593	0.874192	0.833083
OGFOD3	178	165	222	186	185	186	-0.17584	0.384902	0.990037	OGFOD3	12.179	11.981	16.363	12.202	12.497	11.026	1.11988	1.11331	1.23962	1.12064	1.13024	1.08012
C17orf102	0	0	1	0	0	0	-1.00805	0.738956	0.990037	C17orf102	0	0	0.074	0	0	0	0	0	0.0310043	0	0	0
C17orf103	9	14	6	9	8	19	0.821708	0.213419	0.990037	C17orf103	0.616	1.017	0.442	0.59	0.54	1.126	0.208441	0.304706	0.158965	0.201397	0.187521	0.327563
C17orf104	6	22	3	8	10	6	0.958631	0.226836	0.990037	C17orf104	0.411	1.597	0.221	0.525	0.676	0.356	0.149527	0.414472	0.0867157	0.18327	0.224274	0.13226
C17orf105	0	0	0	0	0	0	NA	NA	NA	C17orf105	0	0	0	0	0	0	0	0	0	0	0	0
C17orf107	3	0	1	3	4	7	0.1948	0.880248	0.996113	C17orf107	0.205	0	0.074	0.197	0.27	0.415	0.080987	0	0.0310043	0.0780942	0.103804	0.150756
LYRM9	8	15	7	15	13	29	1.00607	0.0885372	0.802264	LYRM9	0.547	1.089	0.516	0.984	0.878	1.719	0.18949	0.319938	0.180699	0.297542	0.273696	0.434409
SMIM5	0	0	0	0	1	0	-1.00805	0.756382	0.990037	SMIM5	0	0	0	0	0.068	0	0	0	0	0	0.0285713	0
SMIM6	0	0	0	0	0	1	0.915507	0.842877	0.990037	SMIM6	0	0	0	0	0	0.059	0	0	0	0	0	0.024896
HID1	3	7	2	15	4	12	1.85174	0.0291535	0.49561	HID1	0.205	0.508	0.147	0.984	0.27	0.711	0.080987	0.178401	0.0595634	0.297542	0.103804	0.23325
GID4	154	128	122	190	183	225	0.17617	0.424951	0.990037	GID4	10.537	9.294	8.992	12.465	12.362	13.338	1.06209	1.01258	0.999652	1.12921	1.12587	1.15649
SPATA32	0	0	0	0	0	0	NA	NA	NA	SPATA32	0	0	0	0	0	0	0	0	0	0	0	0
C17orf47	0	0	0	0	0	0	NA	NA	NA	C17orf47	0	0	0	0	0	0	0	0	0	0	0	0
ADPRM	72	68	81	88	76	81	-0.00464194	0.985053	1	ADPRM	4.926	4.938	5.97	5.773	5.134	4.802	0.772762	0.77364	0.843233	0.830781	0.787744	0.763578
C17orf49	505	465	417	702	731	762	0.157484	0.424542	0.990037	C17orf49	34.553	33.764	30.735	46.054	49.381	45.172	1.55088	1.54113	1.50154	1.6726	1.70227	1.66438
C17orf50	0	0	0	0	0	1	0.915507	0.842877	0.990037	C17orf50	0	0	0	0	0	0.059	0	0	0	0	0	0.024896
C17orf51	150	160	181	209	170	207	0.142495	0.476796	0.990037	C17orf51	10.263	11.618	13.341	13.711	11.484	12.271	1.05165	1.10099	1.15658	1.16764	1.09635	1.1229
C17orf53	206	206	192	254	216	253	0.163841	0.362554	0.990037	C17orf53	14.095	14.958	14.151	16.663	14.591	14.998	1.17883	1.20298	1.18044	1.24706	1.19287	1.20407
ENTHD2	365	304	317	334	432	451	-0.0908899	0.605885	0.990037	ENTHD2	24.974	22.074	23.365	21.912	29.183	26.735	1.41454	1.36312	1.38677	1.36006	1.47976	1.44303
EFCAB13	5	7	2	17	6	16	1.54955	0.0446019	0.604802	EFCAB13	0.342	0.508	0.147	1.115	0.405	0.948	0.127753	0.178401	0.0595634	0.32531	0.147676	0.289589
C17orf58	136	151	196	210	266	284	0.0303389	0.902749	1	C17orf58	9.305	10.964	14.446	13.777	17.969	16.836	1.01305	1.07788	1.18882	1.16959	1.27804	1.2513
C17orf59	224	185	146	204	274	321	0.0789674	0.734986	0.990037	C17orf59	15.326	13.433	10.761	13.383	18.509	19.029	1.21288	1.15936	1.07044	1.15785	1.29024	1.30166
C17orf61	663	705	532	690	834	917	0.139476	0.425226	0.990037	C17orf61	45.363	51.191	39.211	45.267	56.339	54.36	1.66617	1.7176	1.60434	1.66527	1.75845	1.7432
C17orf62	241	199	152	255	274	273	0.0733234	0.729693	0.990037	C17orf62	16.49	14.45	11.203	16.729	18.509	16.184	1.24279	1.18893	1.08647	1.24868	1.29024	1.23512
FAM222B	365	255	299	237	260	280	-0.300433	0.110548	0.873119	FAM222B	24.974	18.516	22.038	15.548	17.564	16.598	1.41454	1.29039	1.36244	1.21875	1.26867	1.24546
C17orf64	2	0	0	0	0	1	-0.895775	0.752931	0.990037	C17orf64	0.137	0	0	0	0	0.059	0.0557605	0	0	0	0	0.024896
C17orf66	1	0	1	0	2	0	-2.90346	0.201915	0.990037	C17orf66	0.068	0	0.074	0	0.135	0	0.0285713	0	0.0310043	0	0.0549959	0
C17orf67	42	32	28	42	37	74	0.393652	0.28522	0.990037	C17orf67	2.874	2.324	2.064	2.755	2.499	4.387	0.58816	0.521661	0.486289	0.57461	0.543944	0.731347
CRHR1-IT1	1	1	2	2	0	6	1.45649	0.366836	0.990037	CRHR1-IT1	0.068	0.073	0.147	0.131	0	0.356	0.0285713	0.0305997	0.0595634	0.0534626	0	0.13226
C17orf70	389	406	377	538	480	415	0.0801156	0.655242	0.990037	C17orf70	26.616	29.48	27.787	35.295	32.425	24.601	1.44116	1.48401	1.4592	1.55985	1.52407	1.40826
C17orf72	0	0	1	0	0	1	-0.0462641	1	1	C17orf72	0	0	0.074	0	0	0.059	0	0	0.0310043	0	0	0.024896
C17orf74	0	0	0	0	0	0	NA	NA	NA	C17orf74	0	0	0	0	0	0	0	0	0	0	0	0
C17orf75	206	192	138	207	271	286	0.101208	0.660315	0.990037	C17orf75	14.095	13.941	10.171	13.58	18.307	16.954	1.17883	1.17438	1.04809	1.16376	1.28571	1.25416
C17orf77	1	0	0	2	0	1	1.36929	0.60015	0.990037	C17orf77	0.068	0	0	0.131	0	0.059	0.0285713	0	0	0.0534626	0	0.024896
C17orf78	0	0	1	0	0	0	-1.00805	0.738956	0.990037	C17orf78	0	0	0.074	0	0	0	0	0	0.0310043	0	0	0
C17orf79	391	314	388	535	407	394	0.00977924	0.957371	1	C17orf79	26.753	22.8	28.598	35.098	27.494	23.356	1.44331	1.37658	1.47126	1.55748	1.45475	1.38661
C17orf80	226	183	236	242	179	243	0.00126265	0.994803	1	C17orf80	15.463	13.288	17.395	15.876	12.092	14.405	1.21651	1.15497	1.2647	1.22727	1.11701	1.18766
ELP5	797	729	754	856	971	1320	0.132652	0.44606	0.990037	ELP5	54.532	52.933	55.574	56.157	65.593	78.25	1.74454	1.73185	1.75262	1.75707	1.82343	1.899
C17orf82	0	3	5	0	1	1	-0.588758	0.740312	0.990037	C17orf82	0	0.218	0.369	0	0.068	0.059	0	0.0856473	0.136403	0	0.0285713	0.024896
C17orf85	956	985	1296	1228	991	1230	0.0260696	0.87318	0.995535	C17orf85	65.411	71.522	95.522	80.562	66.944	72.915	1.82224	1.86047	1.98463	1.91149	1.83215	1.86873
C17orf89	248	211	336	256	299	326	-0.223732	0.247767	0.990037	C17orf89	16.968	15.321	24.765	16.795	20.198	19.325	1.2545	1.21275	1.41103	1.2503	1.32629	1.30803
OXLD1	146	105	95	108	148	190	-0.011786	0.960959	1	OXLD1	9.989	7.624	7.002	7.085	9.998	11.263	1.04096	0.935709	0.903199	0.90768	1.04131	1.0886
C17orf96	46	55	52	48	76	88	0.0712762	0.826891	0.990037	C17orf96	3.147	3.994	3.833	3.149	5.134	5.217	0.617734	0.698449	0.684217	0.617943	0.787744	0.793581
C17orf97	123	148	92	106	171	192	0.163222	0.544391	0.990037	C17orf97	8.416	10.746	6.781	6.954	11.551	11.382	0.973866	1.06989	0.891035	0.900586	1.09868	1.09279
C17orf98	0	0	1	0	0	0	-1.00805	0.738956	0.990037	C17orf98	0	0	0.074	0	0	0	0	0	0.0310043	0	0	0
C17orf99	0	0	0	1	0	0	0.915507	0.801473	0.990037	C17orf99	0	0	0	0.066	0	0	0	0	0	0.0277572	0	0
LDLRAD4	416	310	377	332	476	492	-0.224392	0.203753	0.990037	LDLRAD4	28.463	22.509	27.787	21.781	32.155	29.166	1.46928	1.37123	1.4592	1.35757	1.52055	1.47952
C18orf21	205	217	204	291	204	233	0.225106	0.237483	0.990037	C18orf21	14.026	15.757	15.036	19.091	13.781	13.812	1.17684	1.2242	1.2051	1.303	1.1697	1.17061
C18orf25	33	31	54	54	33	39	-0.0185685	0.96054	1	C18orf25	2.258	2.251	3.98	3.543	2.229	2.312	0.512951	0.512017	0.697229	0.657343	0.509068	0.52009
DYNAP	0	0	0	0	0	0	NA	NA	NA	DYNAP	0	0	0	0	0	0	0	0	0	0	0	0
C18orf32	98	108	127	154	76	122	0.294767	0.258097	0.990037	C18orf32	6.705	7.842	9.361	10.103	5.134	7.232	0.886773	0.946551	1.0154	1.04544	0.787744	0.915505
CCDC178	0	0	0	1	0	0	0.915507	0.801473	0.990037	CCDC178	0	0	0	0.066	0	0	0	0	0	0.0277572	0	0
C18orf42	0	0	0	0	0	0	NA	NA	NA	C18orf42	0	0	0	0	0	0	0	0	0	0	0	0
C18orf54	62	29	35	51	34	37	-0.21189	0.570995	0.990037	C18orf54	4.242	2.106	2.58	3.346	2.297	2.193	0.719497	0.492201	0.553883	0.63809	0.518119	0.504199
C18orf56	43	43	38	62	63	74	0.24828	0.445261	0.990037	C18orf56	2.942	3.122	2.801	4.067	4.256	4.387	0.595717	0.615108	0.579898	0.704751	0.720655	0.731347
C18orf62	0	0	0	0	0	0	NA	NA	NA	C18orf62	0	0	0	0	0	0	0	0	0	0	0	0
C18orf63	0	0	0	0	0	0	NA	NA	NA	C18orf63	0	0	0	0	0	0	0	0	0	0	0	0
C18orf8	168	177	114	122	156	133	-0.0353518	0.888319	0.997733	C18orf8	11.495	12.852	8.402	8.004	10.538	7.884	1.09674	1.14151	0.97322	0.954435	1.06213	0.948609
C19orf10	1341	1747	1292	1657	1833	2204	0.278721	0.0907045	0.812534	C19orf10	91.753	126.851	95.228	108.706	123.824	130.654	1.96733	2.1067	1.9833	2.04023	2.0963	2.11943
C19orf12	7	11	14	9	15	12	-0.22275	0.727881	0.990037	C19orf12	0.479	0.799	1.032	0.59	1.013	0.711	0.169968	0.255031	0.307924	0.201397	0.303844	0.23325
C19orf18	0	1	0	0	0	0	0.915507	0.732759	0.990037	C19orf18	0	0.073	0	0	0	0	0	0.0305997	0	0	0	0
C19orf21	1235	1005	795	679	1125	883	-0.315085	0.11972	0.887595	C19orf21	84.5	72.974	58.596	44.545	75.996	52.344	1.93197	1.86908	1.77522	1.65844	1.88647	1.72709
C19orf24	1075	1131	938	1123	1211	1235	0.0725857	0.621636	0.990037	C19orf24	73.553	82.123	69.136	73.673	81.806	73.211	1.87247	1.91972	1.84594	1.87316	1.91806	1.87047
C19orf25	193	149	151	166	192	171	-0.186519	0.35075	0.990037	C19orf25	13.205	10.819	11.13	10.89	12.97	10.137	1.15244	1.07258	1.08386	1.07518	1.1452	1.04677
C19orf26	19	5	14	16	22	38	-0.0147201	0.966212	1	C19orf26	1.3	0.363	1.032	1.05	1.486	2.253	0.361728	0.134496	0.307924	0.311754	0.395501	0.512284
CACTIN	387	368	420	390	514	458	-0.172345	0.311057	0.990037	CACTIN	26.479	26.721	30.956	25.586	34.722	27.15	1.439	1.44281	1.50455	1.42465	1.55294	1.44948
C19orf33	262	284	185	256	241	273	0.20917	0.288392	0.990037	C19orf33	17.926	20.621	13.636	16.795	16.28	16.184	1.27706	1.33488	1.16542	1.2503	1.23754	1.23512
C19orf35	0	0	0	0	0	0	NA	NA	NA	C19orf35	0	0	0	0	0	0	0	0	0	0	0	0
C19orf38	0	0	0	0	1	0	-1.00805	0.756382	0.990037	C19orf38	0	0	0	0	0.068	0	0	0	0	0	0.0285713	0
C19orf40	100	82	70	109	76	74	0.0704894	0.797997	0.990037	C19orf40	6.842	5.954	5.159	7.151	5.134	4.387	0.894427	0.842235	0.78951	0.911211	0.787744	0.731347
SMIM7	835	762	692	972	835	1039	0.176505	0.199804	0.990037	SMIM7	57.132	55.329	51.004	63.767	56.406	61.592	1.76442	1.75073	1.71604	1.81135	1.75896	1.79652
C19orf43	2679	2490	3052	3579	3670	3979	0.0259723	0.867977	0.995431	C19orf43	183.3	180.801	224.949	234.796	247.917	235.876	2.26553	2.2596	2.35401	2.37254	2.39605	2.37452
C19orf44	74	37	54	67	66	77	-0.170699	0.574544	0.990037	C19orf44	5.063	2.687	3.98	4.395	4.458	4.565	0.782688	0.566673	0.697229	0.731991	0.737034	0.745465
C19orf45	5	8	2	2	8	4	-0.0864161	0.929244	1	C19orf45	0.342	0.581	0.147	0.131	0.54	0.237	0.127753	0.198932	0.0595634	0.0534626	0.187521	0.0923697
SYNE4	0	2	0	1	0	0	2.50247	0.319438	0.990037	SYNE4	0	0.145	0	0.066	0	0	0	0.0588055	0	0.0277572	0	0
C19orf48	0	0	0	4	2	3	1.68742	0.405331	0.990037	C19orf48	0	0	0	0.262	0.135	0.178	0	0	0	0.101059	0.0549959	0.0711453
DNAAF3	15	21	24	14	23	26	-0.0778857	0.874055	0.995535	DNAAF3	1.026	1.525	1.769	0.918	1.554	1.541	0.306639	0.402261	0.442323	0.282849	0.407221	0.405005
C19orf53	1689	1622	1513	2036	1898	1740	0.0374005	0.796161	0.990037	C19orf53	115.563	117.775	111.516	133.57	128.215	103.148	2.06656	2.07473	2.05121	2.12895	2.11131	2.01765
C19orf54	178	118	88	131	160	193	-0.00103458	0.988517	1	C19orf54	12.179	8.568	6.486	8.594	10.808	11.441	1.11988	0.980821	0.87425	0.982	1.07218	1.09486
C19orf55	46	22	53	43	42	61	-0.251002	0.490778	0.990037	C19orf55	3.147	1.597	3.906	2.821	2.837	3.616	0.617734	0.414472	0.690728	0.582177	0.583992	0.664266
C19orf57	32	17	9	22	24	12	-0.368273	0.500786	0.990037	C19orf57	2.189	1.234	0.663	1.443	1.621	0.711	0.503655	0.349083	0.220892	0.387923	0.418467	0.23325
C19orf59	0	0	0	1	0	0	0.915507	0.801473	0.990037	C19orf59	0	0	0	0.066	0	0	0	0	0	0.0277572	0	0
C19orf6	1404	1328	1103	1450	1610	1687	0.0685824	0.648358	0.990037	C19orf6	96.063	96.427	81.297	95.126	108.759	100.006	1.98705	1.98868	1.91538	1.98284	2.04044	2.00435
C19orf60	99	105	105	88	115	101	-0.156934	0.526668	0.990037	C19orf60	6.774	7.624	7.739	5.773	7.769	5.987	0.890645	0.935709	0.941462	0.830781	0.94295	0.844291
EMC10	804	752	962	899	896	1011	-0.0603782	0.680822	0.990037	EMC10	55.011	54.603	70.905	58.978	60.527	59.932	1.74827	1.7451	1.85676	1.77799	1.78907	1.78485
C19orf66	87	108	109	140	162	190	0.218806	0.402795	0.990037	C19orf66	5.953	7.842	8.034	9.185	10.943	11.263	0.842172	0.946551	0.95588	1.00796	1.07711	1.0886
C19orf69	2	0	0	0	0	0	-1.85349	0.526976	0.990037	C19orf69	0.137	0	0	0	0	0	0.0557605	0	0	0	0	0
C19orf70	23	28	19	31	29	46	0.503147	0.221113	0.990037	C19orf70	1.574	2.033	1.4	2.034	1.959	2.727	0.410609	0.481872	0.380211	0.482016	0.471145	0.571359
C19orf71	1	0	2	0	1	0	-2.9175	0.199034	0.990037	C19orf71	0.068	0	0.147	0	0.068	0	0.0285713	0	0.0595634	0	0.0285713	0
C19orf73	10	9	10	6	5	11	0.00804106	0.989938	1	C19orf73	0.684	0.653	0.737	0.394	0.338	0.652	0.226342	0.218273	0.2398	0.144263	0.126456	0.21801
SIGLECL1	0	0	0	0	0	0	NA	NA	NA	SIGLECL1	0	0	0	0	0	0	0	0	0	0	0	0
ADM5	6	4	3	7	10	7	-0.137842	0.872422	0.995535	ADM5	0.411	0.29	0.221	0.459	0.676	0.415	0.149527	0.11059	0.0867157	0.164055	0.224274	0.150756
C19orf77	0	2	1	5	1	3	2.24349	0.169251	0.953465	C19orf77	0	0.145	0.074	0.328	0.068	0.178	0	0.0588055	0.0310043	0.123198	0.0285713	0.0711453
PET100	496	465	476	480	394	716	0.220024	0.205179	0.990037	PET100	33.937	33.764	35.084	31.49	26.616	42.445	1.54329	1.54113	1.55731	1.51175	1.44116	1.63794
C19orf80	0	1	1	0	2	0	-1.54135	0.578933	0.990037	C19orf80	0	0.073	0.074	0	0.135	0	0	0.0305997	0.0310043	0	0.0549959	0
C19orf81	0	0	0	0	0	0	NA	NA	NA	C19orf81	0	0	0	0	0	0	0	0	0	0	0	0
C1D	313	273	342	291	257	379	-0.0110292	0.952114	1	C1D	21.416	19.823	25.207	19.091	17.361	22.467	1.35056	1.31854	1.41842	1.303	1.2639	1.37046
C1GALT1	297	185	270	269	198	243	-0.190777	0.343996	0.990037	C1GALT1	20.321	13.433	19.9	17.647	13.375	14.405	1.32881	1.15936	1.32015	1.27061	1.15761	1.18766
C1GALT1C1	448	493	459	650	392	545	0.328011	0.0461221	0.614647	C1GALT1C1	30.653	35.797	33.831	42.643	26.481	32.308	1.50041	1.56581	1.54197	1.63991	1.43903	1.52255
C1orf100	0	0	0	0	0	0	NA	NA	NA	C1orf100	0	0	0	0	0	0	0	0	0	0	0	0
C1orf101	0	0	0	0	0	0	NA	NA	NA	C1orf101	0	0	0	0	0	0	0	0	0	0	0	0
C1orf105	0	0	0	0	1	0	-1.00805	0.756382	0.990037	C1orf105	0	0	0	0	0.068	0	0	0	0	0	0.0285713	0
C1orf106	22	14	23	14	28	21	-0.63442	0.184578	0.97363	C1orf106	1.505	1.017	1.695	0.918	1.891	1.245	0.398808	0.304706	0.430559	0.282849	0.461048	0.351216
C1orf109	610	380	578	608	433	624	-0.076671	0.670748	0.990037	C1orf109	41.737	27.592	42.602	39.887	29.25	36.991	1.6308	1.45624	1.63951	1.61159	1.48073	1.57968
C1orf110	1	0	0	0	2	0	-2.47006	0.333159	0.990037	C1orf110	0.068	0	0	0	0.135	0	0.0285713	0	0	0	0.0549959	0
C1orf111	0	0	0	0	0	0	NA	NA	NA	C1orf111	0	0	0	0	0	0	0	0	0	0	0	0
C1orf112	488	315	321	304	414	358	-0.363024	0.0439657	0.601364	C1orf112	33.39	22.872	23.659	19.944	27.967	21.222	1.53643	1.37789	1.39198	1.32106	1.4619	1.34678
C1orf114	0	0	0	0	1	1	-0.0462643	1	1	C1orf114	0	0	0	0	0.068	0.059	0	0	0	0	0.0285713	0.024896
C1orf115	23	29	20	15	48	52	0.0135649	0.977165	1	C1orf115	1.574	2.106	1.474	0.984	3.243	3.083	0.410609	0.492201	0.3934	0.297542	0.627673	0.610979
C1orf116	1	1	2	0	1	2	-0.493712	0.797033	0.990037	C1orf116	0.068	0.073	0.147	0	0.068	0.119	0.0285713	0.0305997	0.0595634	0	0.0285713	0.0488301
C1orf122	82	64	100	122	119	164	0.127808	0.649272	0.990037	C1orf122	5.611	4.647	7.371	8.004	8.039	9.722	0.820267	0.751818	0.922777	0.954435	0.95612	1.03028
C1orf123	719	794	653	965	913	1057	0.246774	0.110774	0.873315	C1orf123	49.195	57.653	48.13	63.308	61.675	62.659	1.70066	1.76829	1.69135	1.80827	1.79709	1.80386
SPRTN	518	348	410	388	422	359	-0.341955	0.0394372	0.572485	SPRTN	35.442	25.269	30.219	25.454	28.507	21.282	1.5616	1.41944	1.49442	1.42249	1.46993	1.34795
C1orf126	0	0	1	2	0	0	0.813137	0.794007	0.990037	C1orf126	0	0	0.074	0.131	0	0	0	0	0.0310043	0.0534626	0	0
C1orf127	0	0	0	0	0	0	NA	NA	NA	C1orf127	0	0	0	0	0	0	0	0	0	0	0	0
C1orf129	0	0	0	0	0	0	NA	NA	NA	C1orf129	0	0	0	0	0	0	0	0	0	0	0	0
NCMAP	0	1	0	0	0	0	0.915507	0.732759	0.990037	NCMAP	0	0.073	0	0	0	0	0	0.0305997	0	0	0	0
C1orf131	165	113	188	133	221	236	-0.331358	0.166541	0.951821	C1orf131	11.289	8.205	13.857	8.725	14.929	13.99	1.08952	0.964024	1.17193	0.98789	1.20219	1.1758
SERTAD4-AS1	2	1	2	2	0	1	-0.0538888	0.976161	1	SERTAD4-AS1	0.137	0.073	0.147	0.131	0	0.059	0.0557605	0.0305997	0.0595634	0.0534626	0	0.024896
AUNIP	303	228	387	263	365	311	-0.456803	0.0115418	0.296062	AUNIP	20.732	16.555	28.524	17.254	24.657	18.436	1.3371	1.2444	1.47018	1.26136	1.40921	1.28861
C1orf140	0	0	0	0	5	2	-1.46865	0.539474	0.990037	C1orf140	0	0	0	0	0.338	0.119	0	0	0	0	0.126456	0.0488301
C1orf141	0	0	0	0	0	0	NA	NA	NA	C1orf141	0	0	0	0	0	0	0	0	0	0	0	0
SZRD1	3956	3670	3795	4895	4002	4460	0.0954545	0.444924	0.990037	SZRD1	270.674	266.482	279.712	321.131	270.345	264.39	2.43405	2.42729	2.44826	2.50803	2.43352	2.42388
C1orf146	0	0	0	0	0	0	NA	NA	NA	C1orf146	0	0	0	0	0	0	0	0	0	0	0	0
GCSAML	0	3	0	0	1	0	1.60283	0.561849	0.990037	GCSAML	0	0.218	0	0	0.068	0	0	0.0856473	0	0	0.0285713	0
C1orf158	0	1	0	0	1	0	-0.0462634	1	1	C1orf158	0	0.073	0	0	0.068	0	0	0.0305997	0	0	0.0285713	0
C1orf159	238	173	198	200	270	303	-0.12833	0.529862	0.990037	C1orf159	16.284	12.562	14.594	13.121	18.239	17.962	1.23764	1.13232	1.19296	1.14987	1.28418	1.27788
C1orf162	0	0	2	3	1	0	-0.110112	0.961766	1	C1orf162	0	0	0.147	0.197	0.068	0	0	0	0.0595634	0.0780942	0.0285713	0
C1orf168	0	0	0	0	0	0	NA	NA	NA	C1orf168	0	0	0	0	0	0	0	0	0	0	0	0
C1orf170	2	2	0	4	9	1	-0.678478	0.618033	0.990037	C1orf170	0.137	0.145	0	0.262	0.608	0.059	0.0557605	0.0588055	0	0.101059	0.206286	0.024896
C1orf172	0	1	1	1	0	0	0.912334	0.750708	0.990037	C1orf172	0	0.073	0.074	0.066	0	0	0	0.0305997	0.0310043	0.0277572	0	0
C1orf173	0	0	0	0	0	0	NA	NA	NA	C1orf173	0	0	0	0	0	0	0	0	0	0	0	0
C1orf174	583	588	694	948	629	706	0.175128	0.321299	0.990037	C1orf174	39.89	42.695	51.152	62.193	42.49	41.852	1.61162	1.64043	1.71727	1.80067	1.63839	1.63197
C1orf177	0	0	0	0	0	0	NA	NA	NA	C1orf177	0	0	0	0	0	0	0	0	0	0	0	0
TSACC	5	5	3	7	3	4	0.506637	0.605368	0.990037	TSACC	0.342	0.363	0.221	0.459	0.203	0.237	0.127753	0.134496	0.0867157	0.164055	0.0802656	0.0923697
C1orf185	6	5	4	4	3	3	-0.133374	0.894661	0.998555	C1orf185	0.411	0.363	0.295	0.262	0.203	0.178	0.149527	0.134496	0.11227	0.101059	0.0802656	0.0711453
C1orf186	2	0	0	1	0	0	-0.895988	0.762938	0.990037	C1orf186	0.137	0	0	0.066	0	0	0.0557605	0	0	0.0277572	0	0
DRAXIN	1	0	0	0	1	1	-0.918354	0.730331	0.990037	DRAXIN	0.068	0	0	0	0.068	0.059	0.0285713	0	0	0	0.0285713	0.024896
C1orf189	0	1	0	2	4	1	-0.0486382	0.979993	1	C1orf189	0	0.073	0	0.131	0.27	0.059	0	0.0305997	0	0.0534626	0.103804	0.024896
LURAP1	1	1	1	1	1	5	1.11166	0.503555	0.990037	LURAP1	0.068	0.073	0.074	0.066	0.068	0.296	0.0285713	0.0305997	0.0310043	0.0277572	0.0285713	0.112605
C1orf192	1	3	1	5	2	4	1.52698	0.246093	0.990037	C1orf192	0.068	0.218	0.074	0.328	0.135	0.237	0.0285713	0.0856473	0.0310043	0.123198	0.0549959	0.0923697
C1orf194	0	0	1	0	0	0	-1.00805	0.738956	0.990037	C1orf194	0	0	0.074	0	0	0	0	0	0.0310043	0	0	0
C1orf198	668	1185	798	1682	735	1927	1.05126	1.43231e-11	1.23816e-08	C1orf198	45.705	86.044	58.817	110.346	49.651	114.233	1.66936	1.93974	1.77682	2.04667	1.70459	2.06158
C1orf200	0	0	0	0	0	0	NA	NA	NA	C1orf200	0	0	0	0	0	0	0	0	0	0	0	0
STPG1	205	147	127	194	159	189	0.0623514	0.769911	0.990037	STPG1	14.026	10.674	9.361	12.727	10.741	11.204	1.17684	1.06722	1.0154	1.13758	1.06971	1.0865
C1orf21	191	270	295	525	259	600	0.81286	0.000439864	0.0308022	C1orf21	13.068	19.605	21.743	34.442	17.496	35.568	1.14823	1.31397	1.35685	1.54952	1.26708	1.5631
C1orf210	0	0	0	0	0	0	NA	NA	NA	C1orf210	0	0	0	0	0	0	0	0	0	0	0	0
C1orf220	2	4	2	3	2	11	1.4974	0.179885	0.967048	C1orf220	0.137	0.29	0.147	0.197	0.135	0.652	0.0557605	0.11059	0.0595634	0.0780942	0.0549959	0.21801
C1orf226	73	110	80	140	85	142	0.663484	0.00499085	0.176837	C1orf226	4.995	7.987	5.896	9.185	5.742	8.418	0.777789	0.953615	0.838597	1.00796	0.828789	0.973959
C1orf227	1	0	0	1	0	0	-0.0462642	1	1	C1orf227	0.068	0	0	0.066	0	0	0.0285713	0	0	0.0277572	0	0
C1orf228	0	2	11	12	6	4	-0.0265462	0.979834	1	C1orf228	0	0.145	0.811	0.787	0.405	0.237	0	0.0588055	0.257918	0.252125	0.147676	0.0923697
C1orf229	5	8	3	12	5	3	0.805925	0.369463	0.990037	C1orf229	0.342	0.581	0.221	0.787	0.338	0.178	0.127753	0.198932	0.0867157	0.252125	0.126456	0.0711453
C1orf27	76	61	69	127	72	79	0.239838	0.40983	0.990037	C1orf27	5.2	4.429	5.086	8.332	4.864	4.683	0.792392	0.73472	0.784332	0.969975	0.768194	0.754578
COA6	65	101	88	106	79	92	0.322737	0.228255	0.990037	COA6	4.447	7.334	6.486	6.954	5.337	5.454	0.736157	0.920853	0.87425	0.900586	0.801884	0.809829
C1orf35	176	217	209	217	284	264	0.00909557	0.965592	1	C1orf35	12.042	15.757	15.404	14.236	19.185	15.65	1.11534	1.2242	1.21495	1.18287	1.30503	1.22141
THEMIS2	7	10	10	6	10	13	0.0486971	0.944015	1	THEMIS2	0.479	0.726	0.737	0.394	0.676	0.771	0.169968	0.237041	0.2398	0.144263	0.224274	0.248219
[truncated: 18,813 more rows]
